# Supplementary material for: Gene-edited Mtsoc1 triple mutant Medicago plants do not flower
Source: Front Plant Sci. 2024 Feb 26;15:1357924. doi: 10.3389/fpls.2024.1357924 (PMC10926907; doi:10.3389/fpls.2024.1357924)
Supplement: Supplementary Table 1 — List of primers and guides. [file Table_1.xlsx]

## Sheet: Sheet1
Gene	Purpose	ID	Sequence
MtSOC1a (Medtr7g075870)	cDNA amplification	F	GGGGACAAGTTTGTACAAAAAAGCAGGCTTCGAAACAATGGTGAGAGGAAAGACAC
		R	GGGGACCACTTTGTACAAGAAAGCTGGGTTCTTCAACTAGACCTGTGAAGTCC
	Genotyping and/or sequencing	F1	TGGGAGAAGGTTTGGGGTCA
		R1	TCAACTAGACCTGTGAAGTCCAA
		F2	TGAACTCAATTTCCGCATGCG
		R2	CGCATGCGGAAATTGAGTTCA
	Gene expression	F	GCGTTGTTCGAGCAAGAAAGAATCAGGC
		R	GGGGCTGCTTAGAGAGCCTGGCATTT
	Gene editing (sgRNAs)	g1 (exon 5)	AATTGACCAACTAAAAGAAA
		g2 (exon 7)	GCAGCCGCAGCCAACAACAA
MtSOC1b (Medtr8g033250)	cDNA amplification	F	GGGGACAAGTTTGTACAAAAAAGCAGGCTTGCTTCCTTTTGTTGCTGCA
		R	GGGGACCACTTTGTACAAGAAAGCTGGGTTGAGACATTTGCCTCACCCT
	Genotyping and/or sequencing	F1	AATTTGAAACATCTCCGGTGT
		R1	ACCCTAAAAGCCTGGCAAC
		F2	AGGAAGAAGCCGAAAACATGATGA
		R2	TGCTCCCTGAAAACCTGAGT
		F3	GGCTCCTATATTTAGGGACGAAGT
		R3	ACATTTTCAGCAACTAGGGCT
		R4	TGATGAGACATTTGCCTCACCCTT
	Gene expression	F	TCCAGAAACAAGATCAAGGCGCA
		R	TGATGAGACATTTGCCTCACCCTT
	Gene editing (sgRNAs)	g3 (exon 3)	ACCTTCTTGAGACTTCAAAA
		g4 (exon 7)	TTCAACACAGGAATCAACAA
MtSOC1c (Medtr8g033220)	cDNA amplification	F	GGGGACAAGTTTGTACAAAAAAGCAGGCTGAAGTTGCTTTTCTTGCTGCA
		R	GGGGACCACTTTGTACAAGAAAGCTGGGTCCTCAACTAGCTACACCTTTGG
	Genotyping and/or sequencing	F1	TGTACCTTGTAATCTGGAGTTCAATT
		R1	TTTTCTTTTGCATAGTCAGAGGGA
		F2	TGAAAATGCCATGCTCGCAG
		R2	TTGAGGCTGCATCTCTCACA
		F3	CTTGAGACTTCAAAACGGTTAAAT
		F4	CCAAATTTGTGTGCAGTATGGT
		R3	TCTCCTAAGAGTTTCCTGAGGGA
	Gene expression	F	TGCCATGCTCGCAGAGAAGT
		R	TCAGTTTCCACATCTGAACTTGGACT
	Gene editing (sgRNAs)	g3	Same as MtSOC1b
		g5 (exon 4)	AATCTTTTGTAGTTCATCAA
		g6 (exon 5)	AATTGAGCAGCTAAAGGAAA
		g7 ((exon 7)	GTCCTCCAGAAACAAGAACA
MtFTa1(Medtr7g084970)	Gene expression	F	GTAGCAGTAGGAATCCACTAGC
		R	ACACTCACTCTCGGTTGATTTCC
MtFTa2(Medtr7g085020)	Gene expression	F	AAGTGGTAGCAGACCGAATC
		R	CACCACCATTGGTAACAGTC
MtFTb1(Medtr7g006630)	Gene expression	F	ATGAACCCTCTTGTGGTCTG
		R	TGGATTGACTATTTGGGAAG
MtFTb2(Medtr7g006690)	Gene expression	F	ACAAATCCTCTTGTTGTTGG
		R	TGAGTTGATTATTTGAGAGG
MtFTc (Medtr7g085040)	Gene expression	F	TGGTGGTGATGATCTCAGGACT
		R	TCCGTCACCATCCAATGCAAG
MtFULa(Medtr2g461760)	Gene expression	F	GGCCCAACTTGAGCAGCAAAATGAGG
		R	TGGGCGTTGCCATGGGTTTGAC
MtFULb(Medtr4g109830)	Gene expression	F	AGAGCACGCAAAACTCAAGGCT
		R	AGCTCTTTGAGACCTAAACCATCCAA
MtFULc (Medtr7g016630)	Gene expression	F	AGGGCAAGGACATTGCAGGAGCA
		R	TGGTGGTAGCACCTCTGGCTGACAA
MtAP1(Medtr8g066260)	Gene expression	F	GCACAATGGGAGCACCCAAACCA
		R	GCTTCCTCACGGTAATTGCCACCCA
MtAP1b (Medtr5g046790)	Gene expression	F	TCCCCTTCTTCCCGGTTTGA
		R	TTTCCAGGGTCAGGTCCAGC
MtAP3 (Medtr5g021270)	Gene expression	F	TCAAAACTCGGACTGATACCTGT
		R	CAACCGCTGATTCCTCGTCT
MtLFY(Medtr3g098560)	Gene expression	F	CACGTGGCAAAAAGAACGGT
		R	TCACCGCGTTCCTTAGCAAT
MtTFL1a (Medtr7g104460)	Gene expression	F	CAGCATCACCATCTTCAAGGGA
		R	CAGCGGTTTCTCTCTGAGCA
MtTFL1c (Medtr1g060190)	Gene expression	F	ACACACGTGCCTTTTCTGCT
		R	AGGAGCCGTTGCCCTTCTT
MtFDa (Medtr5g022780)	Gene expression	F	GCTTACACCAATGAACTAGAGCA
		R	ACCACCACTTTCTGCTTCCC
MtBFT (Medtr0020s0120)	Gene expression	F	GGCCATTGGAACCACTTTCTGTG
		R	CCATTTGCAACTTGCTTGGTGGA
MtSWN (Medtr1g086980)	Gene expression	F	AAAGCAAATCCAGGCCGAGA
		R	TCCGTTTGTGAAGAGTCCCTG
MtSVPc (Medtr5g066180)	Gene expression	F	GGTCAGCAGTCCCACCACAT
		R	TCATCCCCCTTAGTTGTTGGGT
MtPP2A (Medtr6g084690)	Gene expression	F	GTGTTTTGCTTCCGCCGTT
		R	CCAAATCTTGCTCCCTCATCTG
Supplementary Table 1: List of primers and guides.
