# Supplementary material for: Gene-edited Mtsoc1 triple mutant Medicago plants do not flower
Source: Front Plant Sci. 2024 Feb 26;15:1357924. doi: 10.3389/fpls.2024.1357924 (PMC10926907; doi:10.3389/fpls.2024.1357924)
Supplement: Supplementary Table 2 — Lists of plant genotypes and flowering time. [file Table_2.xlsx]

## Sheet: Sheet1
R545 and R656 Mtsoc1-1 T1 segregating lines
T0 parent plant	T1 plants	Genotype	Flowering time
			Days	Nodes
		WT R108	26-28 (Avg. 26.6+/-0.70)	6-8 (Avg. 6.9+/-0.41)
R259-8A (a-1 a-2 het/b-1 b-2 het/c-1 c-2 het)	R545-2	a-1 homo/b-1 homo/c-1 homo	Non flowering
	R545-5	a-1 homo/b-1 homo/c-1 homo	Non flowering
	R545-13	a-1 homo/b-1 homo/c-1 homo	Non flowering
	R656-1	a-1 a-2 het/b-1 b-2 het/c-1 c-2 het	31	10
	R656-2	a-1 a-2 het/b-1 b-2 het/c-1 c-2 het	33	10
	R656-3	a-2 homo/b-1 b-2 het/c-1 c-2 het	31	9
	R656-4	a-1 a-2 het/b-1 b-2 het/c-1 c-2 het	33	10
	R656-5	a-1 a-2 het/b-1 b-2 het/c-1 c-2 het	31	9
	R656-6	a-1 homo/b-1 homo/c-1 homo	Non flowering
	R656-7	a-2 homo/b-1 b-2 het/c-1 c-2 het	33	8
	R656-8	a-1 a-2 het/b-1 b-2 het/c-1 c-2 het	33	10
	R656-9	a-1 a-2 het/b-1 homo/c-1 homo	31	9
	R656-10	a-1 a-2 het/b-1 b-2 het/c-1 c-2 het	38	8
	R656-11	a-1 a-2 het/b-1 b-2 het/c-1 c-2 het	33	8
	R656-12	a-1 a-2 het/b-2 homo/c-2 homo	31	9
	R656-13	a-1 a-2 het/b-2 homo/c-2 homo	33	9
	R656-14	a-1 a-2 het/b-1 b-2 het/c-1 c-2 het	31	10
	R656-15	a-1 a-2 het/b-1 homo/c-1 homo	31	10
	R656-16	a-2 homo/b-1 b-2 het/c-1 c-2 het	31	9
	R656-17	a-1 a-2 het/b-1 b-2 het/c-1 c-2 het	38	9
	R656-18	a-1 a-2 het/b-2 homo/c-2 homo	31	9
	R656-19	a-1 a-2 het/b-2 homo/c-2 homo	31	8
	R656-20	a-1 homo/b-1 b-2 het/c-1 c-2 het	38	9
	R656-21	a-2 homo/b-2 homo/c-2 homo	31	10
	R656-22	a-1 homo/b-2 homo/c-2 homo	80	19
	R656-23	a-1 a-2 het/b-1 homo/c-1 homo	38	9
	R656-24	a-2 homo/b-1 b-2 het/c-1 c-2 het	35	9
	R656-25	a-1 a-2 het/b-1 b-2 het/c-1 c-2 het	35	9
R760 Mtsoc1-1 T2 segregating line
T1 parent plant	T2 plants	Genotype	Flowering time
			Days
		WT R108	33 (Avg. 33.0+/-0.00)
R656-15 (a-1 a-2 het/b-1 homo/c-1 homo)	R760-1	a-1 a-2 het/b-1 homo/c-1 homo	54
	R760-3	a-1 a-2 het/b-1 homo/c-1 homo	45
	R760-4	a-1 a-2 het/b-1 homo/c-1 homo	45
	R760-7	a-2 homo/b-1 homo/c-1 homo	38
	R760-8	a-1 a-2 het/b-1 homo/c-1 homo	36
	R760-9	a-2 homo/b-1 homo/c-1 homo	36
	R760-10	a-2 homo/b-1 homo/c-1 homo	47
	R760-11	a-1 homo/b-1 homo/c-1 homo	Non flowering
	R760-13	a-1 homo/b-1 homo/c-1 homo	Non flowering
	R760-14	a-2 homo/b-1 homo/c-1 homo	42
	R760-15	a-1 a-2 het/b-1 homo/c-1 homo	42
	R760-16	a-2 homo/b-1 homo/c-1 homo	45
	R760-17	a-1 homo/b-1 homo/c-1 homo	Non flowering
R761 Mtsoc1-1 T2 segregating line
T1 parent plant	T2 plants	Genotype	Flowering time
			Days
		WT R108	33 (Avg. 33.0+/-0.00)
R656-23 (a-1 a-2 het/b-1 homo/c-1 homo)	R761-1	a-1 a-2 het/b-1 homo/c-1 homo	49
	R761-3	a-1 homo/b-1 homo/c-1 homo	Non flowering
	R761-4	a-1 homo/b-1 homo/c-1 homo	Non flowering
	R761-5	a-1 a-2 het/b-1 homo/c-1 homo	49
	R761-6	a-1 a-2 het/b-1 homo/c-1 homo	52
	R761-7	a-1 a-2 het/b-1 homo/c-1 homo	49
	R761-8	a-1 a-2 het/b-1 homo/c-1 homo	47
R647 Mtsoc1-2 T2 segregating line
T1 parent plant	T2 plants	Genotype	Flowering time
			Days	Nodes
		WT R108	24-31 (Avg. 26.4+/-1.52)	5-8 (Avg. 6.2+/-0.56)
R529-9 (a-4 homo/b-3 b-4 het/c-3 c-4 het)	R647-1	a-4 homo/b-3 homo/c-3 homo	36	9
	R647-2	a-4 homo/b-3 homo/c-3 homo	36	10
	R647-4	a-4 homo/b-3 homo/c-3 homo	32	10
	R647-5	a-4 homo/b-3 b-4 het/c-3 c-4 het	36	10
	R647-6	a-4 homo/b-3 b-4 het/c-3 c-4 het	40	10
	R647-7	a-4 homo/b-3 b-4 het/c-3 c-4 het	36	10
	R647-8	a-4 homo/b-3 b-4 het/c-3 c-4 het	36	10
	R647-9	a-4 homo/b-3 homo/c-3 homo	36	10
	R647-10	a-4 homo/b-3 homo/c-3 homo	32	9
	R647-11	a-4 homo/b-3 b-4 het/c-3 c-4 het	36	9
	R647-12	a-4 homo/b-3 homo/c-3 homo	36	10
	R647-13	a-4 homo/b-3 b-4 het/c-3 c-4 het	36	10
	R647-14	a-4 homo/b-3 b-4 het/c-3 c-4 het	40	10
	R647-15	a-4 homo/b-3 homo/c-3 homo	36	11
	R647-16	a-4 homo/b-3 b-4 het/c-3 c-4 het	36	10
	R647-17	a-4 homo/b-3 b-4 het/c-3 c-4 het	36	9
	R647-18	a-4 homo/b-4 homo/c-4 homo	Non flowering	Non flowering
	R647-19	a-4 homo/b-3 homo/c-3 homo	36	10
	R647-21	a-4 homo/b-3 homo/c-3 homo	40	9
	R647-22	a-4 homo/b-3 b-4 het/c-3 c-4 het	38	10
	R647-23	a-4 homo/b-3 b-4 het/c-3 c-4 het	32	10
	R647-25	a-4 homo/b-3 homo/c-3 homo	32	10
	R647-26	a-4 homo/b-4 homo/c-4 homo	Non flowering	Non flowering
	R647-27	a-4 homo/b-3 b-4 het/c-3 c-4 het	36	11
	R647-28	a-4 homo/b-3 homo/c-3 homo	36	9
	R647-29	a-4 homo/b-3 homo/c-3 homo	36	10
	R647-30	a-4 homo/b-4 homo/c-4 homo	Non flowering	Non flowering
	R647-31	a-4 homo/b-3 b-4 het/c-3 c-4 het	50	12
	R647-32	a-4 homo/b-4 homo/c-4 homo	Non flowering	Non flowering
	R647-33	a-4 homo/b-4 homo/c-4 homo	Non flowering	Non flowering
	R647-34	a-4 homo/b-3 homo/c-3 homo	32	8
	R647-35	a-4 homo/b-3 homo/c-3 homo	36	9
	R647-36	a-4 homo/b-3 homo/c-3 homo	36	11
	R647-37	a-4 homo/b-3 homo/c-3 homo	36	10
	R647-38	a-4 homo/b-3 b-4 het/c-3 c-4 het	50	13
Supplementary Table 2: Lists of plant genotypes and flowering time.
