# Supplementary material for: Gene-edited Mtsoc1 triple mutant Medicago plants do not flower
Source: Front Plant Sci. 2024 Feb 26;15:1357924. doi: 10.3389/fpls.2024.1357924 (PMC10926907; doi:10.3389/fpls.2024.1357924)
Supplement: Supplementary Table 3 — RNA-seq analysis for Mtsoc1a and Mtsoc1-2 triple mutant and Gene Ontology analysis. [file Table_3.xls]

## Sheet: Triple mutant 
Down regulated gene								Up regulated gene
idGene	baseMean	log2FoldChange	lfcSE	pvalue	padj			idGene	baseMean	log2FoldChange	lfcSE	pvalue	padj
Medtr2g040970.1	203.597	-11.012	3.03157	3.55592e-16	5.69705e-14			Medtr4g114320.1	118.718	1.00108	0.309283	0.000122097	0.00132288
Medtr5g048060.2	159.849	-10.8911	3.04062	1.48781e-15	2.12021e-13			Medtr2g461970.1	420.748	1.00111	0.148838	2.13415e-12	1.78347e-10
Medtr5g096490.2	174.14	-10.6571	3.05451	1.15554e-13	1.18964e-11			Medtr4g129620.1	174.565	1.00265	0.280243	3.67115e-05	0.00047401
Medtr2g011420.2	262.139	-10.6355	3.03868	6.08756e-14	6.70028e-12			Medtr2g027130.1	50.6594	1.01061	0.595726	0.00556263	0.0305815
Medtr6g004520.1	189.535	-10.1368	3.07355	7.46977e-11	4.52464e-09			Medtr3g104550.1	111.741	1.01091	0.326633	0.000192894	0.00194012
Medtr2g035320.2	136.942	-10.0326	3.01237	1.05865e-11	7.64376e-10			Medtr2g027720.1	30.2211	1.01096	0.645136	0.0067895	0.0357619
Medtr7g045650.1	150.952	-9.84485	2.91293	3.07255e-13	2.92931e-11			Medtr0650s0010.1	114.796	1.01231	0.343418	0.000298954	0.00283222
Medtr5g056815.1	119.21	-9.81096	2.92967	1.2821e-12	1.10554e-10			Medtr5g056510.1	400.816	1.01268	0.196351	2.9194e-08	9.2343e-07
Medtr0027s0230.1	61.8534	-9.77218	2.99355	6.38979e-11	3.941e-09			Medtr4g093510.1	67.5195	1.01282	0.362768	0.000486131	0.00425145
Medtr1g084050.1	1129.38	-9.53125	0.882367	2.08225e-26	1.40947e-23			Medtr6g080430.1	446.429	1.01387	0.234699	1.73076e-06	3.39291e-05
Medtr1g069945.1	105.156	-9.41583	2.9329	1.31873e-10	7.51702e-09			Medtr3g479520.1	149.849	1.01675	0.276992	2.51725e-05	0.000343707
Medtr0271s0010.1	65.6688	-9.17014	2.89273	1.42276e-10	8.02554e-09			Medtr7g085260.1	195.119	1.02496	0.198076	2.59304e-08	8.33839e-07
Medtr0229s0020.1	34.4693	-9.01137	2.88688	5.26787e-10	2.66772e-08			Medtr2g014520.1	71.3657	1.02509	0.405307	0.000968471	0.00751781
Medtr5g018050.3	64.0893	-8.7951	2.80176	9.84412e-11	5.70825e-09			Medtr0004s0440.1	174.937	1.02574	0.329814	0.000179131	0.00182774
Medtr4g104700.1	57.3924	-8.76283	2.82365	3.61019e-10	1.89071e-08			Medtr3g079820.1	136.303	1.02694	0.289766	3.96623e-05	0.000507513
Medtr6g029460.2	51.671	-8.35509	2.85566	2.61445e-08	8.36749e-07			Medtr1g061510.1	333.704	1.02705	0.298163	5.69646e-05	0.000690408
Medtr1g025250.1	35.6653	-7.97255	2.79983	6.36292e-08	1.84457e-06			Medtr5g011220.1	204.956	1.02816	0.416781	0.0011273	0.00849507
Medtr1g031640.1	71.1715	-7.89649	2.74928	2.67406e-08	8.53433e-07			Medtr3g062570.2	13.2685	1.03155	1.65831	0.0104119	0.0497726
Medtr2g022490.1	191.238	-7.87456	1.44688	7.14052e-10	3.54746e-08			Medtr2g009275.1	507.244	1.03259	0.116881	1.2367e-19	3.63966e-17
Medtr4g081390.2	53.8739	-7.76162	2.80308	2.24923e-07	5.62848e-06			Medtr2g461760.1	37.4069	1.03283	1.1166	0.0103727	0.0496535
Medtr0052s0040.1	31.949	-7.67161	2.81391	4.31324e-07	1.00677e-05			Medtr3g462330.1	1065.66	1.03751	0.135812	2.64539e-15	3.52841e-13
Medtr7g034345.2	28.3952	-7.5395	2.70765	9.30985e-08	2.56607e-06			Medtr1g054935.1	501.24	1.03949	0.267325	1.03943e-05	0.000160179
Medtr2g095060.1	140.596	-7.43381	1.01062	6.93846e-13	6.32545e-11			Medtr7g021690.1	329.942	1.04076	0.353283	0.000291464	0.00276804
Medtr2g073020.1	208.335	-7.43182	0.854767	1.0039e-17	2.14029e-15			Medtr7g013850.1	1029.76	1.0438	0.155931	2.54194e-12	2.08562e-10
Medtr4g124040.1	86.6948	-7.42764	2.75191	4.63221e-07	1.07566e-05			Medtr6g075320.1	99.0267	1.04451	0.374624	0.000464413	0.00409192
Medtr1g014240.1	38.2271	-7.42531	2.65847	5.35591e-08	1.58315e-06			Medtr7g106880.1	161.196	1.04524	0.348221	0.000244974	0.00239024
Medtr1g010270.1	102.217	-7.36681	1.36441	1.04947e-09	4.92467e-08			Medtr8g059110.1	26.7381	1.04543	0.64114	0.00589677	0.0319769
Medtr6g059380.1	30.9719	-7.31417	2.62758	4.86009e-08	1.45405e-06			Medtr3g078380.1	104.221	1.04546	0.543311	0.00358299	0.0216596
Medtr1g088765.1	38.0841	-7.21588	2.73902	1.00618e-06	2.11796e-05			Medtr7g070930.1	86.6249	1.0481	0.402367	0.000765745	0.00620015
Medtr7g406880.1	25.1933	-7.19916	2.89791	9.03047e-06	0.000141253			Medtr4g072990.1	2033.83	1.05006	0.176458	2.94734e-10	1.56475e-08
Medtr7g103390.1	42.1264	-7.14101	2.80241	3.63216e-06	6.44722e-05			Medtr7g118170.1	216.134	1.05018	0.183195	1.12074e-09	5.23193e-08
Medtr2g034470.1	107.765	-7.12953	2.73702	1.50312e-06	2.99693e-05			Medtr4g124850.1	14.5184	1.05432	0.887437	0.00938693	0.0457617
Medtr1g105860.2	136.834	-7.05804	1.30637	1.12541e-09	5.24469e-08			Medtr7g106440.1	1400.33	1.0544	0.196171	8.74988e-09	3.24537e-07
Medtr4g033015.1	281.363	-6.94278	0.868489	1.90311e-16	3.22054e-14			Medtr3g052580.2	124.66	1.05648	0.420211	0.000962063	0.00747884
Medtr1g089630.3	22.2702	-6.94108	2.83588	1.06764e-05	0.000163781			Medtr7g116510.1	7053.05	1.05738	0.151491	3.43913e-13	3.24453e-11
Medtr2g019950.1	24.8802	-6.87054	2.64552	1.03434e-06	2.16762e-05			Medtr7g083080.1	205.936	1.0585	0.274277	1.14889e-05	0.000174316
Medtr7g092540.1	29.4921	-6.80008	2.56073	2.72209e-07	6.70641e-06			Medtr4g097380.1	54.3144	1.05876	0.460376	0.00160477	0.0113627
Medtr4g128570.1	28.3717	-6.76393	2.67482	2.73812e-06	5.02968e-05			Medtr2g072250.1	714.992	1.05912	0.167974	3.27019e-11	2.12335e-09
Medtr3g015830.1	672.706	-6.75856	0.869084	7.99551e-16	1.19606e-13			Medtr2g069680.1	1281.3	1.06103	0.151367	2.76077e-13	2.65073e-11
Medtr7g087400.1	21.2476	-6.7538	2.66467	2.47677e-06	4.62491e-05			Medtr7g096880.1	135.23	1.06451	0.278348	1.29114e-05	0.000192687
Medtr2g026595.1	13.9052	-6.69976	2.65818	2.81459e-06	5.14918e-05			Medtr4g078885.1	568.771	1.06968	0.350854	0.000203209	0.00203104
Medtr8g058563.1	23.4553	-6.67601	2.61209	1.49477e-06	2.9847e-05			Medtr6g006990.2	11127.4	1.07074	0.414997	0.000838713	0.00668011
Medtr3g094970.2	20.4368	-6.66343	2.60697	1.47601e-06	2.95594e-05			Medtr8g061360.1	160.155	1.07077	0.208655	3.0322e-08	9.52434e-07
Medtr2g014240.3	25.2432	-6.65882	2.77687	1.42706e-05	0.000210682			Medtr4g029020.1	986.101	1.07225	0.249692	1.76975e-06	3.45977e-05
Medtr8g091650.3	27.2347	-6.62733	2.68694	5.63333e-06	9.41531e-05			Medtr3g050060.2	261.851	1.07258	0.47793	0.00175481	0.0122489
Medtr7g029650.1	181.25	-6.54962	1.11381	4.63416e-10	2.37641e-08			Medtr7g065740.1	231.571	1.07335	0.407876	0.000684391	0.00564096
Medtr4g087490.1	61.1262	-6.41808	1.355	6.37217e-08	1.84527e-06			Medtr1g082580.1	253.52	1.07514	0.269631	6.5999e-06	0.000107416
Medtr3g113780.2	12.5825	-6.39732	2.66018	9.61252e-06	0.000149408			Medtr8g092890.1	257.087	1.07578	0.208989	2.82092e-08	8.96471e-07
Medtr5g005370.1	22.1614	-6.27014	2.63716	1.17923e-05	0.000178175			Medtr5g049280.1	40.1694	1.07659	0.766968	0.00724193	0.0375997
Medtr4g029600.1	8510.3	-6.23717	0.508809	4.75956e-36	8.05436e-33			Medtr6g065790.1	1213.17	1.07733	0.187559	1.00874e-09	4.75829e-08
Medtr3g071980.4	20.2501	-6.20951	2.79744	5.96916e-05	0.000719275			Medtr7g098630.1	241.501	1.08238	0.435466	0.000992789	0.00766052
Medtr2g079670.3	19.0438	-6.17625	2.65981	2.06383e-05	0.000288489			Medtr6g047610.1	493.311	1.0827	0.204291	1.23935e-08	4.39798e-07
Medtr3g016275.1	834.106	-6.14993	0.552088	9.56676e-30	9.25106e-27			Medtr8g089440.1	160.045	1.08302	0.346285	0.000155431	0.00161988
Medtr8g077890.1	315.707	-6.11754	0.689181	6.49923e-20	2.02268e-17			Medtr6g021530.1	5447.67	1.08413	0.0990045	7.85004e-29	6.64211e-26
Medtr3g058740.4	18.3157	-6.0445	2.78741	8.28239e-05	0.000955899			Medtr3g106400.1	855.223	1.08834	0.19524	2.64622e-09	1.12479e-07
Medtr3g113890.1	40.3572	-5.97125	1.38246	5.82867e-07	1.31186e-05			Medtr5g065010.1	1282.74	1.0893	0.257209	2.30152e-06	4.3305e-05
Medtr4g116273.1	17.8766	-5.94026	2.56581	1.71738e-05	0.000246161			Medtr8g066920.1	25.8986	1.09276	1.20829	0.00965155	0.0467571
Medtr3g072530.1	52.163	-5.85763	1.45734	2.24576e-06	4.23442e-05			Medtr1g081280.2	159.834	1.09315	0.337133	0.000104803	0.00116824
Medtr8g066260.1	23.2921	-5.84966	1.80217	3.78407e-05	0.000486503			Medtr6g042310.1	4175.47	1.09393	0.114784	1.80905e-22	8.44512e-20
Medtr1g099320.1	77.6926	-5.81652	1.03534	4.19959e-09	1.67218e-07			Medtr1g022250.1	20.6095	1.09614	1.35607	0.00980254	0.0473614
Medtr8g023060.1	40.8473	-5.79796	1.64104	1.51246e-05	0.000221838			Medtr4g102890.1	35.6627	1.09645	0.593346	0.00384523	0.0229274
Medtr5g010635.1	569.325	-5.65099	0.835561	3.99358e-12	3.13421e-10			Medtr2g026820.1	11391.8	1.09758	0.145176	4.6082e-15	5.88546e-13
Medtr2g073040.1	137.147	-5.6356	0.677216	2.48897e-17	5.10541e-15			Medtr1g029710.6	147.557	1.10216	0.494016	0.00176837	0.0123244
Medtr2g012850.1	1048.48	-5.63439	0.465035	4.56787e-35	7.27527e-32			Medtr3g083030.1	402.913	1.10368	0.141646	7.24761e-16	1.10245e-13
Medtr4g033150.1	9.75757	-5.60796	2.75052	0.000170939	0.00175849			Medtr7g073710.1	147.384	1.10593	0.313199	3.69402e-05	0.000475829
Medtr4g101280.1	18.1463	-5.58044	2.67462	0.000118456	0.00129119			Medtr1g022440.1	156.194	1.10644	0.304841	2.56896e-05	0.000349533
Medtr6g082280.1	21.9611	-5.50852	2.5749	7.27115e-05	0.000855973			Medtr6g029200.1	270.695	1.10736	0.232853	2.0474e-07	5.17604e-06
Medtr4g035905.1	222.988	-5.47537	0.812631	2.48691e-12	2.05292e-10			Medtr3g008470.1	524.557	1.10845	0.152273	3.63052e-14	4.18298e-12
Medtr5g061610.1	13.7705	-5.3708	2.69509	0.000208503	0.00207705			Medtr4g098620.1	250.933	1.10949	0.275275	5.27465e-06	8.92045e-05
Medtr4g021260.1	19.4537	-5.36284	2.50718	6.39806e-05	0.000762514			Medtr3g113090.1	41.9597	1.11111	0.967586	0.00846864	0.0422686
Medtr4g119030.1	104.95	-5.35352	0.817815	1.27145e-11	8.99066e-10			Medtr2g094270.2	99.3525	1.11224	0.660896	0.00476342	0.0271182
Medtr5g062190.1	633.311	-5.21974	0.497013	5.45091e-27	4.21683e-24			Medtr8g070530.1	3652.62	1.11293	0.119074	1.01459e-21	4.03984e-19
Medtr5g430470.1	1054.98	-5.19158	0.357399	6.3296e-49	2.85634e-45			Medtr4g019210.1	157.432	1.1163	0.322875	4.8305e-05	0.000600232
Medtr3g087270.1	14.0476	-5.07437	2.69779	0.00036619	0.00334287			Medtr8g075350.1	32.4775	1.11682	0.654624	0.00468203	0.0267449
Medtr1g019660.1	164.947	-5.04332	0.659367	1.55933e-15	2.19898e-13			Medtr4g011530.1	347.785	1.11757	0.390958	0.000340881	0.00315114
Medtr0795s0020.1	29.1355	-5.00586	1.38411	1.56164e-05	0.000228064			Medtr5g034030.1	11.8821	1.11913	1.27807	0.00982486	0.047447
Medtr2g022370.1	304.56	-4.95883	1.05155	9.55632e-08	2.62155e-06			Medtr1g442730.1	137.198	1.12179	0.291855	1.11369e-05	0.000169978
Medtr7g050980.1	1318.74	-4.91246	1.08065	1.8348e-07	4.69114e-06			Medtr3g096290.2	114.069	1.12359	0.361079	0.000155927	0.00162317
Medtr3g093970.1	676.229	-4.85568	0.300412	1.41519e-59	9.57942e-56			Medtr3g025230.1	81.4406	1.12427	0.739127	0.00585038	0.0318073
Medtr1g088910.1	150.286	-4.85565	0.793724	7.34708e-11	4.46031e-09			Medtr6g072710.1	389.559	1.12656	0.199681	1.70768e-09	7.59229e-08
Medtr1g093120.1	48.6283	-4.84671	0.965217	7.228e-08	2.05789e-06			Medtr2g105090.1	1587.57	1.12741	0.19226	4.65674e-10	2.38312e-08
Medtr2g007990.1	57.7823	-4.83327	0.993028	1.42643e-07	3.75335e-06			Medtr4g104240.1	3197.23	1.13047	0.184087	8.47983e-11	5.04615e-09
Medtr3g107890.1	10.4714	-4.80124	2.58702	0.000377912	0.00343252			Medtr6g464840.1	75.3004	1.13336	0.386501	0.000267244	0.00257322
Medtr4g121590.1	136.359	-4.75356	0.573112	2.00075e-17	4.1994e-15			Medtr4g059310.1	50.9499	1.13431	0.401195	0.000367317	0.0033509
Medtr4g066590.1	63.5391	-4.75084	0.906851	1.93439e-08	6.41858e-07			Medtr6g011870.1	13386.8	1.13454	0.236527	1.3538e-07	3.58663e-06
Medtr1g111860.2	88.1221	-4.7482	1.0389	2.26691e-07	5.66749e-06			Medtr6g082360.1	106.267	1.1366	0.306075	1.8262e-05	0.000259696
Medtr3g072500.3	344.304	-4.74188	0.559808	1.15953e-18	2.85413e-16			Medtr3g026400.1	63233.2	1.14228	0.0958705	1.08734e-33	1.40195e-30
Medtr4g128580.1	81.228	-4.72026	0.888698	1.40516e-08	4.885e-07			Medtr7g011170.1	179.969	1.14287	0.369438	0.000159717	0.00165754
Medtr3g408340.1	167.865	-4.71423	0.660385	8.59571e-14	9.02083e-12			Medtr4g092110.1	259.293	1.14291	0.269779	2.10516e-06	4.01686e-05
Medtr7g065860.1	7.24951	-4.7108	2.62591	0.000512483	0.00444174			Medtr8g103380.1	680.781	1.14477	0.217406	1.38518e-08	4.83539e-07
Medtr3g103960.1	1178.21	-4.68685	0.349469	3.3646e-42	1.01222e-38			Medtr2g036780.1	871.937	1.14513	0.130073	1.39369e-19	4.01442e-17
Medtr1g019640.1	109.226	-4.643	0.951829	6.57934e-08	1.90323e-06			Medtr3g070890.1	275.356	1.14729	0.201329	1.21943e-09	5.60564e-08
Medtr8g066850.1	543.713	-4.61419	0.381193	6.73132e-35	9.59248e-32			Medtr1g070085.3	1159.63	1.14892	0.167344	7.69934e-13	6.97215e-11
Medtr3g064740.1	201.127	-4.59132	0.743656	3.60631e-11	2.32271e-09			Medtr4g052350.1	67.6597	1.15006	0.38159	0.000204084	0.00203903
Medtr3g078420.1	17.269	-4.55646	1.46285	9.58762e-05	0.00108708			Medtr4g024000.1	85.273	1.15082	0.419521	0.000453553	0.00401037
Medtr3g071740.1	284.442	-4.5452	0.48216	3.40996e-22	1.48916e-19			Medtr6g033660.1	802.998	1.1519	0.274805	2.53988e-06	4.71996e-05
Medtr6g034905.1	481.312	-4.49588	1.01862	5.82364e-06	9.64121e-05			Medtr3g086630.1	20.5341	1.15424	1.16884	0.00870196	0.0431844
Medtr4g007060.4	6.09717	-4.49134	2.69125	0.000865037	0.00684646			Medtr4g086130.1	173.202	1.15444	0.477002	0.00105703	0.00805522
Medtr6g049050.1	11.3883	-4.48127	2.4809	0.000441916	0.00392071			Medtr8g018230.4	87.5163	1.1546	0.271615	1.94714e-06	3.75236e-05
Medtr0624s0020.1	9.25297	-4.47436	2.68893	0.000880338	0.00694523			Medtr3g110185.1	292.399	1.15916	0.188652	8.08363e-11	4.86142e-09
Medtr4g068860.1	278.573	-4.45788	0.627949	6.63522e-14	7.15758e-12			Medtr1g069240.1	319.589	1.15979	0.183591	2.68249e-11	1.77149e-09
Medtr2g007970.1	14.138	-4.42767	2.61966	0.000781628	0.00630801			Medtr1g012360.1	99.4523	1.16059	0.288929	5.1826e-06	8.77026e-05
Medtr5g096390.1	20.8166	-4.41777	1.33554	0.000110645	0.0012203			Medtr7g096580.1	27.6938	1.16119	0.557837	0.00228968	0.0152211
Medtr4g019580.1	177.869	-4.38211	1.00956	5.32757e-07	1.2132e-05			Medtr4g005380.1	19.4984	1.16391	0.641508	0.00376809	0.0225869
Medtr1g075640.1	636.572	-4.36388	0.430314	1.89071e-25	1.13762e-22			Medtr1g078110.1	108.549	1.16749	0.318385	2.0806e-05	0.000290383
Medtr4g044110.1	104.368	-4.3421	0.613239	1.6403e-13	1.64491e-11			Medtr5g031430.1	18.7757	1.16834	0.71078	0.00487404	0.027626
Medtr4g070080.1	4037.18	-4.32678	0.180212	1.08518e-128	1.46911e-124			Medtr3g051420.1	26.4044	1.17031	0.825862	0.00626774	0.033594
Medtr1g090290.1	96.7171	-4.32535	0.708953	1.41774e-10	8.01393e-09			Medtr4g094090.1	721.043	1.17091	0.352838	7.34104e-05	0.000861204
Medtr1g083290.1	175.476	-4.31366	0.916797	1.14767e-07	3.09155e-06			Medtr1g116890.1	67.7232	1.17154	0.584836	0.00256462	0.0166283
Medtr7g067600.1	58.2294	-4.30043	1.1182	7.32014e-06	0.000117487			Medtr7g104190.1	34.6481	1.17216	0.54958	0.0019874	0.0135261
Medtr8g038620.1	22.0276	-4.25746	1.12904	3.60104e-05	0.000466293			Medtr1g112630.1	212.248	1.1722	0.264281	8.20883e-07	1.7696e-05
Medtr8g074335.1	418.07	-4.25252	0.623232	4.59884e-13	4.27898e-11			Medtr7g117405.1	713.963	1.17267	0.214947	4.70435e-09	1.85408e-07
Medtr1g097840.1	285.354	-4.24148	0.408437	2.38844e-26	1.5773e-23			Medtr2g090605.1	146.532	1.17339	0.450508	0.000647998	0.00538692
Medtr3g036100.1	72.4733	-4.22177	0.982933	1.98447e-06	3.81616e-05			Medtr8g008680.3	286.88	1.17718	0.378042	0.000144616	0.00152419
Medtr1g112050.1	494.792	-4.20636	0.308488	2.40219e-43	9.29166e-40			Medtr3g087590.1	6854.62	1.17933	0.175982	2.1421e-12	1.7846e-10
Medtr6g488260.1	35.0995	-4.18772	0.975166	3.525e-06	6.27913e-05			Medtr5g072780.1	68.2153	1.18078	0.470305	0.000823498	0.00659091
Medtr1g041695.1	760.962	-4.16307	1.00806	1.25047e-06	2.55225e-05			Medtr8g099700.1	22.8525	1.18489	0.610593	0.00288822	0.0183099
Medtr3g491850.1	134.958	-4.1606	0.522263	1.25752e-16	2.21095e-14			Medtr6g015310.1	107.446	1.18664	0.361404	8.13436e-05	0.000941222
Medtr2g034480.1	80.8318	-4.14143	2.67138	0.0012849	0.00946113			Medtr7g013220.1	328.58	1.18684	0.302665	7.53286e-06	0.000120403
Medtr5g078215.1	145.648	-4.13069	0.593561	2.84784e-13	2.72467e-11			Medtr4g120380.1	27.123	1.19783	0.722743	0.0045341	0.0261036
Medtr4g086020.1	5381.23	-4.1152	0.451216	3.68585e-21	1.34862e-18			Medtr3g464530.1	172.221	1.19875	0.292866	3.62298e-06	6.44096e-05
Medtr6g087260.1	89.172	-4.11256	0.668834	8.09758e-11	4.86142e-09			Medtr1g026910.1	383.917	1.20456	0.136427	1.05868e-19	3.14997e-17
Medtr2g088980.1	167.376	-4.09851	0.485961	2.49359e-18	5.77063e-16			Medtr7g024390.1	2927.49	1.20625	0.24626	8.71054e-08	2.4289e-06
Medtr8g066860.1	646.48	-4.07007	0.341136	5.43319e-34	7.35545e-31			Medtr1g100627.1	19.4595	1.20654	0.787957	0.00539546	0.0298693
Medtr1g010210.1	209.612	-4.06838	0.613864	1.86259e-12	1.5859e-10			Medtr8g089800.1	1963.34	1.20795	0.165568	2.90274e-14	3.3877e-12
Medtr1g053705.1	82.4461	-4.05306	0.880955	2.15501e-07	5.40771e-06			Medtr6g015995.1	1096.62	1.20941	0.214063	1.50714e-09	6.78989e-08
Medtr8g094690.1	41.8013	-4.04858	0.888867	5.43293e-07	1.23408e-05			Medtr2g070070.1	22.5611	1.21166	0.618634	0.00271868	0.0174351
Medtr4g087080.1	429.138	-4.03652	0.314677	8.16504e-39	1.57912e-35			Medtr4g128770.1	368.252	1.21205	0.203345	2.38917e-10	1.29898e-08
Medtr8g086350.1	16.732	-4.02554	1.48353	0.000353785	0.00324605			Medtr1g053715.1	40.1977	1.21206	0.585711	0.00216961	0.0145191
Medtr4g028830.1	149.915	-4.01371	0.644536	3.23765e-11	2.10727e-09			Medtr8g074550.1	992.316	1.21209	0.296813	3.76095e-06	6.64696e-05
Medtr2g105060.1	104.956	-4.00723	0.51311	5.19784e-16	8.27863e-14			Medtr7g063470.1	163.144	1.21303	0.375146	9.37512e-05	0.00106477
Medtr3g073180.1	339.993	-4.00135	0.375972	1.17278e-27	9.3395e-25			Medtr8g042400.1	94.6464	1.21387	0.369043	7.70824e-05	0.000897671
Medtr4g092550.1	23.5891	-3.99954	1.61156	0.000583971	0.00494731			Medtr2g088900.1	76.274	1.2187	0.368878	7.26502e-05	0.000855623
Medtr2g096380.2	419.691	-3.98039	0.465944	6.44131e-19	1.69325e-16			Medtr7g117445.1	273.218	1.22222	0.628739	0.00266597	0.0171743
Medtr1g074310.1	71.7034	-3.95918	0.787838	4.97262e-08	1.48444e-06			Medtr3g064270.1	84.1169	1.22332	0.381081	9.96359e-05	0.00111986
Medtr7g016800.1	95.5638	-3.94882	1.04666	7.53297e-06	0.000120403			Medtr4g062530.1	118.819	1.22417	0.29384	2.59411e-06	4.80425e-05
Medtr5g068970.1	12.5699	-3.93762	1.64956	0.000726983	0.0059235			Medtr3g035660.1	451.132	1.22749	0.267695	3.99697e-07	9.4188e-06
Medtr7g006900.2	34.5129	-3.93684	1.10352	2.67948e-05	0.000362205			Medtr4g011090.1	154.856	1.23129	0.367162	6.09118e-05	0.000730403
Medtr4g067040.1	50.3453	-3.92956	0.916934	1.43948e-06	2.89134e-05			Medtr2g042430.1	347.443	1.23619	0.352937	3.57401e-05	0.000463235
Medtr4g127530.1	31.5775	-3.92228	1.01501	1.71048e-05	0.000245329			Medtr2g022280.1	51.1398	1.23828	0.614025	0.00233444	0.0154221
Medtr3g116380.1	533.602	-3.90146	0.418767	7.13592e-22	2.97249e-19			Medtr1g032980.1	327.734	1.23985	0.219202	1.38485e-09	6.31248e-08
Medtr6g034470.1	120.45	-3.89514	0.686299	8.76132e-10	4.2197e-08			Medtr0024s0170.1	86.0042	1.24215	0.500448	0.000819623	0.00656378
Medtr8g041390.1	670.063	-3.88913	0.525546	6.89975e-15	8.68919e-13			Medtr8g007140.1	427.45	1.24491	0.364036	4.76308e-05	0.000593489
Medtr5g006450.1	34.3957	-3.88562	1.04116	1.47737e-05	0.000217634			Medtr2g020820.1	633.128	1.24851	0.280635	7.24482e-07	1.58067e-05
Medtr4g104730.1	81.8225	-3.87832	0.746434	1.71117e-08	5.80598e-07			Medtr6g004280.1	44.0867	1.25333	0.728778	0.00382342	0.0228275
Medtr6g092620.1	270.224	-3.84751	1.19489	3.6735e-05	0.000474088			Medtr4g131760.1	2634.58	1.25344	0.164167	2.19809e-15	2.97605e-13
Medtr2g008710.1	261.095	-3.82111	0.568139	1.02665e-12	9.11398e-11			Medtr7g102880.1	156.084	1.25469	0.279376	5.9911e-07	1.34073e-05
Medtr4g079930.1	41.8127	-3.81161	0.957649	4.73406e-06	8.10942e-05			Medtr7g089920.1	233.177	1.25591	0.216019	5.50489e-10	2.77561e-08
Medtr8g089830.1	185.412	-3.80736	0.611664	2.55863e-11	1.69382e-09			Medtr3g064260.1	44.4139	1.25726	0.501929	0.000764603	0.00619461
Medtr2g034880.1	36.9079	-3.79696	0.912854	3.00361e-06	5.45445e-05			Medtr7g096140.1	180.271	1.2607	0.539879	0.00113292	0.00852268
Medtr7g070050.1	307.096	-3.78696	0.290691	7.95034e-40	1.79386e-36			Medtr8g031980.1	343.836	1.263	0.237258	8.93365e-09	3.30447e-07
Medtr5g011820.1	15.9008	-3.78396	1.56101	0.000734248	0.00597371			Medtr7g008060.1	286.868	1.26843	0.264548	1.36592e-07	3.61167e-06
Medtr4g063090.1	26.6322	-3.76344	1.31523	0.000263081	0.00253675			Medtr7g090590.1	1172.51	1.26867	0.220543	7.78461e-10	3.82534e-08
Medtr6g016375.1	179.204	-3.7422	0.498778	3.49182e-15	4.52366e-13			Medtr8g027265.1	285.572	1.27075	0.221075	8.08018e-10	3.94196e-08
Medtr1g079810.1	124.731	-3.73799	0.927722	2.24183e-06	4.23291e-05			Medtr6g007780.1	13.73	1.27381	1.10336	0.00725141	0.0376345
Medtr4g109900.1	13.238	-3.72125	1.71184	0.00117139	0.00876387			Medtr8g042080.1	81.556	1.27729	0.471551	0.000434823	0.00386642
Medtr7g016820.1	56.8303	-3.70537	1.30389	0.000216292	0.00214517			Medtr3g110172.1	33870.1	1.27767	0.209199	8.54803e-11	5.07558e-09
Medtr6g005070.1	69.3023	-3.67733	0.808671	3.12362e-07	7.57841e-06			Medtr4g122940.1	561.053	1.28168	0.144557	7.05576e-20	2.17093e-17
Medtr4g029620.1	253.232	-3.67408	1.00794	3.77019e-05	0.000484948			Medtr4g093840.1	121.175	1.28262	0.363717	3.12076e-05	0.000414001
Medtr5g027810.1	44.5682	-3.66662	1.20391	0.000346058	0.00318714			Medtr6g034310.2	36.2019	1.28301	0.915491	0.00566802	0.0310035
Medtr7g016700.1	55.5668	-3.63827	1.0989	4.73169e-05	0.000590665			Medtr7g027175.1	81.8798	1.28349	0.567114	0.00133386	0.0097523
Medtr4g069770.1	107.744	-3.63788	0.662021	2.22853e-09	9.59294e-08			Medtr1g102780.1	11598.3	1.28415	0.232678	3.02667e-09	1.2569e-07
Medtr5g025150.1	33.6257	-3.6285	0.86567	4.20622e-06	7.30985e-05			Medtr1g102570.1	446.906	1.28427	0.332779	8.9509e-06	0.000140333
Medtr4g107720.1	28.7309	-3.59949	1.28947	0.000582311	0.00493788			Medtr1g045120.1	34.8337	1.28861	0.572863	0.00136701	0.00996512
Medtr4g098800.2	197.213	-3.59575	0.699059	1.13235e-08	4.0825e-07			Medtr3g049140.1	374.279	1.28918	0.310635	2.63344e-06	4.8671e-05
Medtr2g035320.1	1598.87	-3.58386	0.321366	4.13804e-30	4.30929e-27			Medtr2g028940.1	402.571	1.29068	0.246882	1.46411e-08	5.05641e-07
Medtr2g022140.1	13.3773	-3.57329	1.60972	0.00118119	0.00882503			Medtr3g069030.1	667.491	1.30955	0.201705	7.4403e-12	5.59593e-10
Medtr1g013410.1	9.20844	-3.57146	1.5356	0.000930576	0.00728005			Medtr7g077880.1	259.942	1.31091	0.409439	9.40729e-05	0.00106753
Medtr4g014460.1	342.728	-3.55776	0.319265	6.05784e-30	6.07489e-27			Medtr7g118080.1	155.058	1.31519	0.440671	0.000187978	0.00190198
Medtr8g067590.1	285.734	-3.54295	0.470007	2.73169e-15	3.62566e-13			Medtr0197s0010.1	33.2156	1.31845	0.57021	0.00114955	0.00862674
Medtr8g091590.1	73.5541	-3.53723	0.805689	5.23711e-07	1.19966e-05			Medtr8g037920.1	21.123	1.31994	0.81932	0.00418857	0.0245476
Medtr5g059820.1	5605.66	-3.52243	0.444293	1.08443e-16	1.95746e-14			Medtr3g105320.1	20.5858	1.32575	0.832151	0.00436743	0.0253543
Medtr1g072540.1	93.6754	-3.51998	0.551743	1.27921e-11	9.01977e-10			Medtr4g008050.1	103.983	1.3262	0.374537	2.86358e-05	0.000382696
Medtr3g058300.1	42.0986	-3.51539	1.0244	0.000187702	0.0018999			Medtr5g012600.1	2317.99	1.32636	0.223212	2.5268e-10	1.36558e-08
Medtr3g031220.1	68.5228	-3.50682	0.978895	2.12206e-05	0.000295257			Medtr2g090155.3	63.0383	1.32693	0.496236	0.000456686	0.00403433
Medtr7g006900.1	111.544	-3.50624	0.785107	3.45404e-07	8.24706e-06			Medtr2g011660.1	18.5283	1.3329	0.879534	0.00475924	0.0271001
Medtr8g072260.1	195.875	-3.47846	0.610681	7.59323e-10	3.75172e-08			Medtr7g079430.1	105.011	1.33949	0.393545	4.58707e-05	0.000574731
Medtr5g097940.1	389.007	-3.47668	1.22142	0.000117571	0.00128258			Medtr4g073360.1	687.469	1.34258	0.262827	2.63036e-08	8.40845e-07
Medtr1g040430.1	1408.58	-3.47033	0.369997	3.58487e-22	1.5407e-19			Medtr4g081850.1	13.1075	1.34407	0.891248	0.00482656	0.027397
Medtr1g007540.1	122.196	-3.46979	0.493701	1.28621e-13	1.31416e-11			Medtr7g022050.1	52.7683	1.35039	0.471415	0.000259786	0.00251213
Medtr1g066380.1	95.8076	-3.4668	0.942151	1.02317e-05	0.000157854			Medtr6g073540.1	79.9932	1.35381	0.35673	1.05487e-05	0.000162374
Medtr2g089520.1	23.4564	-3.45672	1.52048	0.000869173	0.00687317			Medtr6g452990.1	1330.38	1.36256	0.308237	7.47969e-07	1.62798e-05
Medtr5g030740.1	24.0425	-3.45213	1.33569	0.000812677	0.00651778			Medtr3g007470.1	42.4568	1.36714	0.564743	0.000854278	0.00677715
Medtr2g100340.1	289.853	-3.44748	0.586638	1.88945e-10	1.03981e-08			Medtr3g028560.1	20.7953	1.36902	0.846986	0.0039713	0.0235031
Medtr4g079160.1	107.318	-3.43702	0.804643	8.46915e-07	1.81848e-05			Medtr3g080690.1	250.993	1.37365	0.348463	5.82004e-06	9.64121e-05
Medtr4g100380.1	463.293	-3.43243	0.451971	1.79639e-15	2.50717e-13			Medtr3g098980.1	194.734	1.37681	0.174187	2.29277e-16	3.78531e-14
Medtr3g465410.1	26.0786	-3.42945	1.08324	0.000137408	0.0014649			Medtr3g012310.1	33.0193	1.37946	1.01143	0.00516108	0.0288663
Medtr2g016030.1	8.56924	-3.42841	1.63038	0.00153149	0.0109353			Medtr4g077100.1	71.4398	1.37972	0.382054	2.11301e-05	0.000294299
Medtr3g062010.1	10.0866	-3.42151	1.73994	0.00187332	0.0129096			Medtr7g112930.1	35.5473	1.38072	0.611048	0.00122858	0.00912373
Medtr8g022990.1	40.0784	-3.41691	1.16396	0.000147718	0.00154963			Medtr3g064460.1	128.062	1.38616	0.327167	1.68333e-06	3.31716e-05
Medtr5g088850.3	145.194	-3.4087	0.587148	3.07834e-10	1.62474e-08			Medtr4g010650.1	662.487	1.38788	0.188112	1.36116e-14	1.65268e-12
Medtr5g030340.1	869.554	-3.40758	0.370948	2.15638e-21	7.9981e-19			Medtr5g094660.1	48.8072	1.39436	0.521647	0.000431201	0.00383995
Medtr1g084060.1	273.329	-3.40449	0.359744	1.93968e-22	8.90147e-20			Medtr5g080680.1	1965.58	1.40283	0.171732	2.72773e-17	5.47081e-15
Medtr6g033085.1	381.464	-3.39392	0.426211	9.26424e-17	1.70966e-14			Medtr8g093680.2	41.0941	1.40538	0.731556	0.0023581	0.0155423
Medtr8g007020.1	22.2008	-3.39138	1.2675	0.000452838	0.00400687			Medtr1g030400.1	16.5741	1.41208	1.85856	0.00686449	0.0360762
Medtr2g087900.3	13.8763	-3.38835	1.59967	0.00183958	0.012716			Medtr0055s0110.1	2466.41	1.41439	1.40962	0.00625142	0.0335507
Medtr1g007580.1	28.9471	-3.38537	0.797884	2.00196e-06	3.8416e-05			Medtr8g102550.1	461.508	1.41645	0.225886	2.89656e-11	1.90159e-09
Medtr7g016720.1	99.1502	-3.3601	0.985867	2.89138e-05	0.000386221			Medtr4g073950.1	127.136	1.42998	0.34084	1.91698e-06	3.70479e-05
Medtr2g096040.1	32.7209	-3.3577	1.12772	0.000187626	0.0018999			Medtr2g014400.1	3554.41	1.4306	0.123967	7.03174e-32	8.65416e-29
Medtr5g084570.1	1978.48	-3.3451	0.338019	2.48301e-24	1.40062e-21			Medtr8g070040.1	171.91	1.44215	0.485692	0.000175799	0.00179892
Medtr8g013610.1	52.842	-3.32889	0.885549	1.06194e-05	0.000163092			Medtr6g082450.1	199.16	1.44328	0.263495	3.24961e-09	1.33313e-07
Medtr1g053835.1	120.516	-3.32533	0.432238	1.16203e-15	1.67357e-13			Medtr8g036075.1	57.7252	1.44583	0.385088	1.16646e-05	0.000176639
Medtr2g015870.1	29.0803	-3.3251	1.36379	0.00078523	0.00633141			Medtr3g105340.1	18.2267	1.45004	0.832368	0.00308126	0.0192039
Medtr3g072610.1	13.4335	-3.31576	1.27653	0.000945253	0.0073688			Medtr6g086560.1	50.5633	1.45507	0.568314	0.000552059	0.00473024
Medtr1g059080.1	54.2201	-3.31447	0.693906	1.47234e-07	3.85543e-06			Medtr6g472230.1	153.79	1.45514	0.268771	4.71302e-09	1.85479e-07
Medtr2g033980.1	144.308	-3.29807	0.376313	1.35408e-19	3.94226e-17			Medtr3g025970.1	132.657	1.45595	0.311134	2.08281e-07	5.25575e-06
Medtr2g030100.1	112.07	-3.27309	0.529627	4.84503e-11	3.0579e-09			Medtr8g083210.2	121.325	1.4568	0.728951	0.00191195	0.0131191
Medtr4g072350.1	10.2709	-3.26861	1.48035	0.00179294	0.012455			Medtr0170s0030.1	134.874	1.46169	0.312366	2.07062e-07	5.22987e-06
Medtr1g090520.1	17.4157	-3.26274	1.26754	0.00108533	0.00824301			Medtr8g065010.1	354.926	1.46287	0.34119	1.26636e-06	2.5761e-05
Medtr5g030290.1	255.154	-3.26188	0.404534	4.73964e-17	9.23241e-15			Medtr1g107165.1	226.986	1.46423	0.424044	3.51226e-05	0.000456762
Medtr3g102810.1	772.824	-3.25794	0.433887	3.06717e-15	4.01192e-13			Medtr4g025980.1	42.7291	1.47416	0.433723	4.23817e-05	0.000536729
Medtr8g031400.1	238.99	-3.239	0.488789	2.22335e-12	1.84661e-10			Medtr1g056810.1	43.0618	1.47471	0.467102	9.68002e-05	0.00109526
Medtr2g039320.1	34.1887	-3.23754	0.742963	1.51544e-06	3.01929e-05			Medtr4g032620.1	43.5119	1.48195	0.585202	0.000576578	0.00489967
Medtr3g087740.1	2686.9	-3.2346	0.428615	2.42825e-15	3.26534e-13			Medtr5g031180.1	89.849	1.48348	0.380407	6.46875e-06	0.000105766
Medtr2g015040.1	56.9575	-3.22978	0.665621	8.44776e-08	2.36537e-06			Medtr1g025075.2	128.445	1.48607	0.437175	4.17143e-05	0.000529763
Medtr5g037710.1	45.5834	-3.21101	0.975842	7.10283e-05	0.000839077			Medtr7g108930.1	647.659	1.50079	0.236768	1.76988e-11	1.19803e-09
Medtr3g053160.1	48.5434	-3.20914	0.807623	3.92465e-06	6.87346e-05			Medtr0052s0150.1	370.572	1.50189	0.819453	0.00243481	0.0159432
Medtr8g068450.1	22.2921	-3.20842	1.48829	0.00163788	0.0115517			Medtr8g089530.1	15.819	1.50414	1.04184	0.00432311	0.0251672
Medtr5g082270.1	49.4588	-3.19506	1.06713	9.86996e-05	0.00111257			Medtr4g037690.1	241.404	1.5144	0.265914	8.97479e-10	4.30091e-08
Medtr8g099765.1	350.683	-3.17457	0.369801	5.38676e-19	1.42992e-16			Medtr0021s0120.1	4094.43	1.51749	0.726125	0.00155324	0.0110614
Medtr2g069400.1	24.9522	-3.17421	1.0773	0.000322162	0.00301308			Medtr6g004880.1	133.079	1.52166	0.468499	6.92707e-05	0.000820461
Medtr3g055120.1	319.449	-3.17376	0.428889	8.18792e-15	1.02164e-12			Medtr3g008010.1	465.114	1.52492	0.234958	6.49838e-12	4.94242e-10
Medtr7g115220.1	561.066	-3.15598	0.393031	5.4296e-17	1.0353e-14			Medtr4g114570.1	234.415	1.5257	0.260463	3.48827e-10	1.83039e-08
Medtr8g006815.1	7.68224	-3.14452	1.42078	0.00194552	0.013309			Medtr5g019520.1	101.278	1.52756	0.327849	2.20176e-07	5.5199e-06
Medtr1g102370.1	36.2658	-3.12612	0.964307	6.56569e-05	0.000780389			Medtr8g033220.1	222.812	1.52856	0.570866	0.000384941	0.00348584
Medtr5g047120.1	26.6874	-3.12525	0.975627	0.000121843	0.0013212			Medtr0052s0110.1	12940.1	1.5443	0.882378	0.00276062	0.017658
Medtr5g024200.2	12.6572	-3.10513	1.52689	0.00248443	0.016182			Medtr1g026020.1	19.6408	1.5485	0.701258	0.00121781	0.00905365
Medtr7g016780.1	30.7153	-3.09765	1.46532	0.00214461	0.0143838			Medtr1g025680.1	58.9233	1.55481	0.526303	0.000170398	0.00175493
Medtr7g068500.1	186.856	-3.08851	0.619396	2.86397e-08	9.09085e-07			Medtr2g018710.1	42.0088	1.55742	0.552467	0.000254446	0.00246755
Medtr7g108260.1	17.9326	-3.07956	1.24266	0.000841816	0.00669792			Medtr0625s0020.1	14.5497	1.56693	3.14596	0.00585139	0.0318073
Medtr5g037950.1	68.0263	-3.07135	0.941015	4.27428e-05	0.000541049			Medtr5g064510.1	26.4431	1.56787	0.553099	0.000244691	0.00238834
Medtr4g098930.1	25.393	-3.06968	1.33957	0.00117243	0.00876928			Medtr8g098515.1	46.6844	1.57164	0.689165	0.00099546	0.0076702
Medtr8g079120.2	94.9972	-3.0628	0.782364	4.36278e-06	7.54631e-05			Medtr6g452730.1	33.2794	1.57416	1.348	0.00514554	0.0288031
Medtr3g110710.2	17.3681	-3.06184	1.51985	0.00175645	0.0122571			Medtr4g077070.1	1118.06	1.57418	0.169855	1.496e-21	5.8704e-19
Medtr2g070020.1	411.832	-3.0552	0.376401	2.69807e-17	5.47081e-15			Medtr2g032710.1	976.435	1.59263	0.284629	1.73665e-09	7.70843e-08
Medtr7g110780.1	24.4953	-3.05296	1.06753	0.000210813	0.0020962			Medtr4g115540.1	40.6217	1.5984	0.439516	1.67857e-05	0.000241493
Medtr1g110180.1	27.0606	-3.05146	0.804309	1.00512e-05	0.000155431			Medtr7g062150.1	650.359	1.61151	0.234594	4.70869e-13	4.36618e-11
Medtr8g076040.1	12.7799	-3.0513	1.67578	0.00276999	0.0177012			Medtr1g101970.1	91.1462	1.61932	0.504937	7.33354e-05	0.000860698
Medtr5g043690.2	58.8249	-3.04187	0.626392	8.94376e-08	2.48626e-06			Medtr4g051220.1	35.0417	1.61963	0.735992	0.00114526	0.00859929
Medtr6g008500.1	1326.58	-3.03295	0.393477	6.54242e-16	1.01224e-13			Medtr1g090667.1	57.82	1.625	0.38326	1.40001e-06	2.82043e-05
Medtr5g030890.1	1203.76	-3.03262	0.383169	1.29966e-16	2.23542e-14			Medtr3g072840.1	916.229	1.62535	0.219124	8.99659e-15	1.11229e-12
Medtr3g094650.1	504.701	-3.0224	0.969047	5.88642e-05	0.000711486			Medtr0036s0220.1	67.3965	1.63492	0.729445	0.0010329	0.00790247
Medtr5g098020.1	5349	-3.01812	0.474149	9.5267e-12	6.96602e-10			Medtr1g106860.1	616.224	1.64926	0.190215	3.23347e-19	9.02571e-17
Medtr1g094085.1	71.9105	-3.0154	0.626053	8.39859e-08	2.35404e-06			Medtr3g098500.1	141.903	1.64984	0.422915	5.7649e-06	9.58422e-05
Medtr1g015980.1	101.748	-2.99018	0.647035	3.4357e-07	8.2105e-06			Medtr3g025260.1	341.151	1.65407	0.306632	4.7831e-09	1.87692e-07
Medtr3g074180.1	47.8184	-2.96768	1.23742	0.000476407	0.00418765			Medtr4g074860.3	34.6953	1.6708	1.72253	0.00532878	0.0295903
Medtr7g017880.1	30.6038	-2.95879	1.03469	0.000218	0.00215873			Medtr3g035620.1	2596.73	1.68312	1.55605	0.00486996	0.0276145
Medtr5g061880.1	367.636	-2.95711	0.569872	1.00522e-08	3.66811e-07			Medtr4g063710.1	987.857	1.68566	0.686539	0.000637339	0.00531954
Medtr5g015810.1	28.3766	-2.95654	1.53142	0.0016858	0.0118373			Medtr1g070365.1	86.7982	1.68882	0.397041	1.29107e-06	2.62046e-05
Medtr4g019010.1	10.0889	-2.95135	1.26315	0.00196922	0.0134303			Medtr4g027800.1	168.524	1.69673	0.397987	1.25086e-06	2.55225e-05
Medtr6g008600.1	351.72	-2.9502	0.697112	9.86372e-07	2.08323e-05			Medtr4g129650.1	117.641	1.70917	0.409133	1.78229e-06	3.47676e-05
Medtr1g090783.1	11.183	-2.94364	1.40307	0.00260806	0.0168655			Medtr6g079540.1	271.904	1.71308	0.342326	3.63541e-08	1.11855e-06
Medtr2g007960.1	220.547	-2.90813	0.611775	9.51322e-08	2.61237e-06			Medtr7g056313.1	105.677	1.71315	0.363596	1.50784e-07	3.93697e-06
Medtr2g014870.1	15.0303	-2.90747	1.45926	0.00282701	0.0179896			Medtr7g063440.1	313.22	1.72504	0.239672	4.33586e-14	4.91203e-12
Medtr8g077810.1	12.0056	-2.90217	1.49221	0.00281116	0.0179136			Medtr4g069810.1	384.283	1.72505	0.411421	1.63952e-06	3.245e-05
Medtr5g074970.1	770.962	-2.90205	0.48123	8.18682e-11	4.88438e-09			Medtr5g018480.1	27.6661	1.7322	1.08486	0.00303735	0.0189973
Medtr2g034410.1	83.4739	-2.89556	0.678772	1.02779e-06	2.15892e-05			Medtr6g023190.1	32.5009	1.75078	0.724057	0.000647642	0.00538561
Medtr4g016920.1	43.4989	-2.8853	1.02067	0.000190327	0.00192072			Medtr2g023100.1	20.8216	1.75587	0.903668	0.00178749	0.0124257
Medtr4g108080.2	77.4909	-2.8759	0.929027	9.00569e-05	0.00102929			Medtr2g089580.1	52.518	1.76611	0.676957	0.000400669	0.00360656
Medtr1g074370.1	41.4823	-2.87562	0.914775	0.000105529	0.00117439			Medtr4g006070.1	170.052	1.79153	0.910697	0.00161567	0.0114219
Medtr7g107040.1	141.621	-2.87022	0.717823	2.84434e-06	5.2001e-05			Medtr5g090580.1	57.124	1.79248	0.398231	4.01149e-07	9.44479e-06
Medtr4g107220.1	97.61	-2.86863	1.04322	0.000204174	0.00203918			Medtr4g027840.1	359.388	1.79563	0.349212	1.70283e-08	5.78494e-07
Medtr8g466250.1	41.6396	-2.85575	0.787466	1.64595e-05	0.000237811			Medtr1g104820.2	37.1265	1.80119	0.756187	0.000708453	0.00579519
Medtr4g011970.1	1887.17	-2.84742	0.302463	2.54924e-22	1.13153e-19			Medtr3g114840.1	26.1407	1.81531	0.59723	0.000119103	0.00129624
Medtr4g103550.1	355.087	-2.83817	0.598684	9.58078e-08	2.6256e-06			Medtr2g044100.1	30.8062	1.81791	0.484624	9.72686e-06	0.000151098
Medtr8g469860.1	21.287	-2.83419	1.20425	0.00206421	0.0139584			Medtr7g099710.1	54.2133	1.82126	0.501285	1.50372e-05	0.000220916
Medtr7g056450.1	20.5156	-2.83412	1.21355	0.00220584	0.0147324			Medtr6g075390.1	117.223	1.8248	0.253453	4.00635e-14	4.55781e-12
Medtr8g075920.1	56.6091	-2.8333	0.552171	2.78849e-08	8.87206e-07			Medtr4g006100.1	223.919	1.82922	0.589346	9.11978e-05	0.00103969
Medtr5g014090.1	160.358	-2.83168	0.501745	9.27573e-10	4.43727e-08			Medtr4g020110.2	551.066	1.83886	0.308487	1.60617e-10	9.00386e-09
Medtr6g083780.1	21.5859	-2.8189	1.15233	0.000991493	0.0076527			Medtr8g056780.1	20.6263	1.83979	0.953151	0.00173045	0.0121037
Medtr4g035430.1	19.551	-2.81707	1.04503	0.000491129	0.00428823			Medtr4g109810.1	30.3832	1.84918	0.782868	0.000717947	0.00585869
Medtr3g460790.1	82.289	-2.81046	0.495195	7.72391e-10	3.80241e-08			Medtr2g026775.1	3128.44	1.86041	0.161977	1.088e-31	1.19484e-28
Medtr3g091200.1	10.7397	-2.80455	1.54306	0.00377608	0.0226163			Medtr4g051110.1	109.249	1.86364	0.396619	1.53925e-07	4.01122e-06
Medtr3g073075.1	8.30633	-2.79645	1.77376	0.00378692	0.0226613			Medtr8g464690.1	24.8017	1.86478	0.779946	0.000668051	0.00552816
Medtr1g070240.3	13.3407	-2.79492	1.5659	0.00392855	0.0233011			Medtr0365s0010.1	57.2296	1.86482	0.551923	3.71792e-05	0.000478453
Medtr1g017090.1	43.4094	-2.79123	0.736331	8.99016e-06	0.000140785			Medtr2g049980.1	15.6175	1.87125	1.20438	0.00299642	0.0187977
Medtr8g469310.1	190.488	-2.7898	0.571349	4.95911e-08	1.48204e-06			Medtr4g094715.1	749.659	1.89564	0.245457	7.58906e-16	1.14794e-13
Medtr2g437530.1	1489.79	-2.78909	0.206974	1.38847e-42	4.69929e-39			Medtr5g023680.1	80.1435	1.89786	0.583999	5.61054e-05	0.000681215
Medtr7g012080.1	10.8573	-2.78562	1.41117	0.00333953	0.0204897			Medtr1g052135.1	100.878	1.89987	0.482639	4.46112e-06	7.68868e-05
Medtr1g059890.1	73.7796	-2.78056	0.550333	2.97507e-08	9.38295e-07			Medtr3g081240.1	15.1074	1.90416	0.800017	0.000700011	0.00573891
Medtr1g104610.2	124.881	-2.7733	0.976055	0.000149175	0.0015625			Medtr4g006320.1	103.105	1.92052	0.338043	8.32085e-10	4.0448e-08
Medtr1g088230.1	95.9048	-2.77291	0.5985	1.85179e-07	4.7212e-06			Medtr0891s0010.1	14.0994	1.92106	0.76781	0.000527165	0.00455005
Medtr5g066730.1	11122.1	-2.77285	0.32878	1.09909e-18	2.73671e-16			Medtr7g085020.1	19.8256	1.92529	1.38944	0.00343087	0.0209174
Medtr3g453030.1	15.9852	-2.76744	1.05084	0.000557757	0.00477147			Medtr3g051220.1	46.3638	1.94957	0.560498	2.57841e-05	0.000350467
Medtr3g112510.1	29.2305	-2.76379	0.878649	7.45887e-05	0.000872759			Medtr5g024560.1	104.15	1.9533	0.489545	3.50577e-06	6.25254e-05
Medtr1g022395.1	90.2269	-2.76254	0.805932	2.62676e-05	0.000356502			Medtr0212s0080.1	15.7895	1.96525	2.40838	0.0045525	0.0261873
Medtr1918s0010.1	67.7969	-2.75911	0.81499	3.39168e-05	0.00044321			Medtr1g019410.1	165.22	1.98057	0.273463	2.8165e-14	3.30128e-12
Medtr7g105870.1	51.823	-2.75803	0.938428	0.000220152	0.00217707			Medtr3g106480.1	192.452	2.00077	0.458335	6.89852e-07	1.51611e-05
Medtr1g018910.1	98.3059	-2.73713	0.574821	1.04305e-07	2.8355e-06			Medtr5g006900.1	29.3857	2.00341	1.04207	0.00160781	0.0113812
Medtr3g040440.1	233.824	-2.73261	0.260038	6.54234e-27	4.78758e-24			Medtr5g024580.1	32.1544	2.01029	0.682402	0.0001439	0.00152003
Medtr2g005740.2	88.7209	-2.73151	0.931791	0.000117572	0.00128258			Medtr8g026960.1	183.936	2.01429	0.463673	7.60496e-07	1.65391e-05
Medtr7g050870.1	7354.43	-2.7272	0.986986	0.000171074	0.00175854			Medtr7g082590.1	122.375	2.0257	0.410663	4.67958e-08	1.40939e-06
Medtr5g022130.1	368.472	-2.71924	0.655196	1.45443e-06	2.91706e-05			Medtr4g050950.1	31.1154	2.02628	1.62326	0.00352351	0.021362
Medtr5g061860.1	375.879	-2.71555	0.617851	4.98497e-07	1.14871e-05			Medtr2g062930.1	56.8058	2.0369	1.30707	0.00260305	0.0168452
Medtr1g015970.1	16.8197	-2.71319	1.614	0.00395441	0.0234339			Medtr1g028300.1	262.249	2.04855	0.295185	2.45023e-13	2.36938e-11
Medtr8g075780.1	494.448	-2.71137	0.498536	2.67694e-09	1.13251e-07			Medtr4g022700.1	30.6139	2.07185	0.626571	4.41029e-05	0.000555668
Medtr5g083270.1	151.436	-2.7104	0.414643	3.7784e-12	2.97395e-10			Medtr4g079170.1	108.257	2.08681	0.418228	3.41923e-08	1.05926e-06
Medtr4g120970.1	175.15	-2.70953	0.85275	5.35869e-05	0.000655931			Medtr4g006130.1	23.5408	2.09053	0.993875	0.00111454	0.00841762
Medtr6g027480.1	85.5884	-2.70873	0.61852	6.32079e-07	1.4005e-05			Medtr6g008680.1	62.097	2.09254	0.430699	6.66984e-08	1.92324e-06
Medtr4g032995.1	504.851	-2.70368	0.995169	0.000198763	0.00199249			Medtr5g017890.1	84.2163	2.09625	0.397902	7.91714e-09	2.97968e-07
Medtr2g102670.1	2523.54	-2.70213	0.508247	5.10127e-09	1.98166e-07			Medtr2g008350.1	284.951	2.1081	0.377537	1.35735e-09	6.19755e-08
Medtr3g101290.1	100.085	-2.70106	0.559418	7.09258e-08	2.03001e-06			Medtr0055s0130.1	36058.3	2.11131	0.718144	0.000139067	0.00147894
Medtr8g066950.1	150.679	-2.69919	0.305334	7.54212e-20	2.2945e-17			Medtr3g463060.1	33.4613	2.11332	0.565675	9.54175e-06	0.000148649
Medtr1g093600.1	1361.16	-2.69775	0.388238	1.97467e-13	1.94423e-11			Medtr4g051245.1	12.345	2.15334	0.979685	0.00096099	0.00747265
Medtr4g108700.1	71.8877	-2.69755	0.547137	5.09466e-08	1.51419e-06			Medtr4g451295.1	99.2539	2.15923	0.815703	0.000299556	0.00283693
Medtr1g027050.1	13.4136	-2.69495	1.84479	0.0046857	0.0267545			Medtr7g115050.1	13.0682	2.15975	1.39002	0.00274495	0.0175744
Medtr1g090370.1	217.682	-2.68592	0.450862	1.3444e-10	7.63123e-09			Medtr6g034350.1	37.4019	2.18625	0.748576	0.000142627	0.00151047
Medtr4g054920.1	362.092	-2.67212	0.683951	3.88647e-06	6.82426e-05			Medtr3g090955.1	19.8041	2.18634	0.931606	0.000646988	0.00538182
Medtr5g081360.1	97.2407	-2.66952	0.66567	3.16034e-06	5.70843e-05			Medtr8g018060.1	60.2815	2.19329	0.386615	8.01821e-10	3.91879e-08
Medtr2g100350.1	118.276	-2.66858	0.410203	5.47809e-12	4.21378e-10			Medtr5g041310.1	72.9382	2.1941	0.49848	5.48456e-07	1.24476e-05
Medtr3g467100.1	51.8729	-2.66774	1.48528	0.00409281	0.0240702			Medtr3g076530.1	53.3741	2.21203	0.659181	3.55534e-05	0.000461257
Medtr5g066020.1	224.054	-2.6667	0.445567	1.24301e-10	7.10038e-09			Medtr1g109420.1	122.864	2.22866	0.339194	2.9653e-12	2.38954e-10
Medtr4g097440.1	107.397	-2.66652	0.754851	1.72464e-05	0.00024694			Medtr4g104410.1	23.463	2.23338	0.758848	0.000138052	0.0014693
Medtr1g096170.2	26.5405	-2.66312	1.12113	0.000652663	0.00542222			Medtr3g034660.1	200.688	2.23871	0.348062	7.3137e-12	5.51603e-10
Medtr6g071280.1	611.846	-2.66226	0.465173	5.2712e-10	2.66772e-08			Medtr7g093160.1	12.2377	2.25329	1.24437	0.0018691	0.0128838
Medtr3g005790.1	34.2988	-2.66037	0.888193	0.000114262	0.00125457			Medtr3g105010.1	186.443	2.26528	0.518413	6.27962e-07	1.39252e-05
Medtr7g099820.1	271.587	-2.65767	0.523241	1.90227e-08	6.32751e-07			Medtr8g040260.1	161.025	2.30315	0.968237	0.000548674	0.0047072
Medtr2g087460.1	88.7466	-2.65245	0.553778	9.07668e-08	2.51032e-06			Medtr1g090973.1	19.7185	2.30992	0.658661	2.16446e-05	0.000300384
Medtr8g102220.1	44.2665	-2.6463	0.618205	1.4759e-06	2.95594e-05			Medtr0212s0040.1	389.574	2.32395	0.386905	1.05304e-10	6.07937e-09
Medtr4g099270.3	52.7012	-2.63555	0.862889	0.000103144	0.00115322			Medtr5g034100.1	17.1677	2.32804	0.971281	0.000570966	0.00485841
Medtr2g022900.1	127.177	-2.63387	0.368489	6.35102e-14	6.90604e-12			Medtr3g008370.1	188.939	2.33926	0.316628	8.97103e-15	1.11229e-12
Medtr5g077130.1	304.645	-2.61779	0.316428	8.5822e-18	1.85897e-15			Medtr2g049020.1	173.444	2.3653	0.279416	1.50687e-18	3.64286e-16
Medtr4g033085.1	989.777	-2.61322	0.34649	1.88623e-15	2.61398e-13			Medtr7g016660.1	227.879	2.3776	0.299308	1.17045e-16	2.09874e-14
Medtr3g111920.1	25.9734	-2.61304	1.05302	0.000559866	0.00478653			Medtr2g081590.1	11637	2.37817	0.0738513	9.71684e-229	2.63093e-224
Medtr6g033055.1	1487.27	-2.5883	0.363837	6.18153e-14	6.74883e-12			Medtr3g035635.1	405.794	2.38355	1.4975	0.00210544	0.0141732
Medtr4g090545.1	25.7665	-2.5657	1.02612	0.000503459	0.00438316			Medtr0082s0090.1	54.6403	2.40316	0.539718	4.23764e-07	9.90832e-06
Medtr4g095010.1	40.1046	-2.56453	1.01188	0.000420604	0.00375851			Medtr2g020310.1	187.178	2.44543	0.308238	1.26611e-16	2.21169e-14
Medtr2g096380.1	52.5803	-2.56198	1.20118	0.000940438	0.00733847			Medtr5g045370.1	435.949	2.45418	0.213895	1.09607e-31	1.19484e-28
Medtr1g081850.1	749.785	-2.55585	0.390027	3.15922e-12	2.53825e-10			Medtr1g112830.1	157.357	2.45681	0.312242	2.00732e-16	3.35495e-14
Medtr4g075790.1	875.213	-2.55192	0.368763	2.44903e-13	2.36938e-11			Medtr2g040150.1	26.831	2.47452	0.704974	1.9863e-05	0.000279093
Medtr4g015420.1	49.8802	-2.55084	0.667203	7.27365e-06	0.000116879			Medtr3g106740.1	436.958	2.47957	0.409082	7.69364e-11	4.63949e-09
Medtr3g052800.1	45.6574	-2.54694	0.64099	3.98409e-06	6.95957e-05			Medtr3g021060.1	17.3477	2.48089	0.838502	0.000129185	0.00138967
Medtr1g076150.2	10.855	-2.53881	1.38775	0.00245261	0.0160364			Medtr4g034770.1	259.675	2.48828	0.370985	1.11323e-12	9.69194e-11
Medtr3g040410.1	699.495	-2.5377	0.191184	2.22422e-41	6.02229e-38			Medtr3g435300.1	161.39	2.49448	0.559479	3.97639e-07	9.39483e-06
Medtr8g013090.1	87.8738	-2.53268	0.669878	7.56459e-06	0.000120837			Medtr4g051097.1	54.9301	2.51283	0.756775	3.66145e-05	0.000472983
Medtr7g096930.1	66.2561	-2.52325	0.662121	6.7072e-06	0.00010881			Medtr4g034810.1	77.9162	2.53747	0.469798	3.42053e-09	1.39269e-07
Medtr4g070660.1	89.2221	-2.51599	0.610276	1.98837e-06	3.82094e-05			Medtr0002s0420.1	271.061	2.55547	0.341114	3.81656e-15	4.92081e-13
Medtr1g088920.1	20.4438	-2.51114	0.854898	0.000218058	0.00215873			Medtr3g063240.1	129.931	2.55947	0.365098	1.34195e-13	1.36597e-11
Medtr4g089155.1	175.08	-2.50288	1.04159	0.000487989	0.00426494			Medtr5g080940.1	22.4197	2.56025	1.3961	0.00147532	0.0106239
Medtr2g081950.1	38.8354	-2.50069	0.814963	0.000115803	0.00126789			Medtr4g050860.1	87.8482	2.56044	0.412158	2.85685e-11	1.88204e-09
Medtr3g113080.1	13.2523	-2.4884	1.19396	0.00229933	0.0152581			Medtr7g021770.1	171.425	2.58501	2.01194	0.00257849	0.0167022
Medtr4g050590.1	2223.7	-2.48805	0.461524	3.13165e-09	1.2906e-07			Medtr8g088320.1	11.7039	2.5982	1.58804	0.0021069	0.0141765
Medtr5g064640.1	8.3428	-2.48252	1.46231	0.00511101	0.0286557			Medtr8g018230.2	81.6202	2.59989	0.443198	2.4397e-10	1.32379e-08
Medtr4g006970.1	748.392	-2.48198	0.371202	1.22331e-12	1.05822e-10			Medtr4g051435.1	48.0845	2.63061	0.76958	2.54329e-05	0.000346563
Medtr3g076950.2	401.971	-2.47871	0.452301	2.16016e-09	9.35816e-08			Medtr8g035520.1	69.3775	2.6378	0.558273	1.14572e-07	3.09062e-06
Medtr8g043970.1	7.82291	-2.47443	1.77085	0.00562302	0.0308321			Medtr0052s0140.1	43.2202	2.64087	1.0296	0.000319333	0.00299085
Medtr4g023050.1	60.1856	-2.47182	0.513331	1.01687e-07	2.77268e-06			Medtr6g471240.1	316.193	2.646	0.328517	4.54219e-17	8.9119e-15
Medtr1g104610.1	2315.23	-2.46227	0.756819	4.2366e-05	0.000536729			Medtr7g035095.1	18.4727	2.66183	1.14336	0.000596139	0.00503464
Medtr4g094828.1	33.9464	-2.46119	0.768723	8.55035e-05	0.000983054			Medtr4g006080.1	115.921	2.66327	0.574378	1.67752e-07	4.34231e-06
Medtr7g072140.1	30.7186	-2.45903	1.05755	0.000929222	0.00727156			Medtr8g089200.1	20.7481	2.70645	0.728434	9.03045e-06	0.000141253
Medtr4g129770.1	121.565	-2.45673	0.891182	0.000201921	0.00202041			Medtr4g109830.1	246.735	2.71489	0.327484	6.61598e-18	1.46831e-15
Medtr1g033100.1	213.963	-2.45254	0.458853	4.81165e-09	1.88539e-07			Medtr3g035650.1	105.046	2.71587	0.90942	9.8287e-05	0.0011093
Medtr3g052810.1	99.4384	-2.4513	0.448577	2.52842e-09	1.0781e-07			Medtr4g006040.1	1421.52	2.77869	1.00416	0.000183774	0.00186571
Medtr4g049410.1	150.421	-2.44938	0.305024	7.08191e-17	1.34091e-14			Medtr3g035670.1	27.7037	2.80077	0.678396	1.70362e-06	3.34984e-05
Medtr8g465470.1	59.0774	-2.44897	0.823564	0.000152054	0.00158958			Medtr1g015480.1	14.354	2.85011	0.938737	9.26308e-05	0.00105337
Medtr3g464370.1	362.831	-2.44426	0.4183	2.75703e-10	1.47237e-08			Medtr4g451275.1	77.8711	2.87066	1.38991	0.000943647	0.00735892
Medtr2g090765.1	274.417	-2.4424	0.384184	1.25649e-11	8.92931e-10			Medtr0052s0090.1	6.88781	2.90373	1.60693	0.00185402	0.0128027
Medtr4g055420.1	302.15	-2.4398	0.33891	3.78475e-14	4.34219e-12			Medtr7g021790.1	27.3432	2.90589	0.588014	4.08988e-08	1.24145e-06
Medtr5g043660.1	254.788	-2.43763	0.676943	1.35041e-05	0.000200789			Medtr4g051103.1	81.5561	2.92879	0.456856	7.47644e-12	5.60754e-10
Medtr4g026030.1	260.97	-2.436	0.479042	2.07113e-08	6.83045e-07			Medtr1g035240.1	61.1094	2.93252	0.834053	1.6741e-05	0.000240978
Medtr5g082460.1	9.89981	-2.43525	1.33762	0.00518214	0.0289481			Medtr4g051120.1	190.375	2.93344	0.421311	1.74844e-13	1.74047e-11
Medtr3g089970.1	154.501	-2.43227	1.08468	0.000693791	0.00570801			Medtr1g023720.1	140.318	2.94668	0.348358	1.53883e-18	3.68719e-16
Medtr4g013260.1	19.155	-2.43129	1.06992	0.00137348	0.0100049			Medtr7g021700.1	69.1015	2.9592	0.508266	2.8918e-10	1.53828e-08
Medtr4g099110.1	3826.06	-2.4195	0.290382	4.34497e-18	9.80369e-16			Medtr8g091320.1	4487.67	2.96795	0.40612	1.63346e-14	1.95697e-12
Medtr4g070640.1	56.6764	-2.41394	0.666064	1.6111e-05	0.000233649			Medtr0055s0010.1	30.5962	2.97939	1.28009	0.00051724	0.00447866
Medtr0113s0040.1	188.52	-2.40466	0.578075	1.49178e-06	2.98091e-05			Medtr3g035685.1	215.007	3.00506	0.789288	5.74251e-06	9.56638e-05
Medtr5g009535.1	17.3466	-2.40055	0.916145	0.000531955	0.00458263			Medtr0082s0160.1	54.516	3.02196	1.19294	0.000314866	0.0029571
Medtr4g021730.1	1691.53	-2.39657	0.52642	2.52577e-07	6.25689e-06			Medtr8g085260.1	15.1118	3.02498	0.835583	1.37949e-05	0.000204551
Medtr4g094240.1	1801.25	-2.39508	0.381136	1.7863e-11	1.20613e-09			Medtr4g034690.1	51.5864	3.05228	0.800019	5.59357e-06	9.35462e-05
Medtr7g108725.1	135.673	-2.39356	0.333638	4.74514e-14	5.33109e-12			Medtr4g034790.1	179.549	3.05466	0.518458	1.84487e-10	1.01735e-08
Medtr2g019900.1	136.42	-2.38016	0.31452	2.89557e-15	3.82441e-13			Medtr4g014540.1	6383.8	3.06649	0.487888	1.69269e-11	1.15154e-09
Medtr8g088860.1	495.898	-2.37777	0.352203	8.53051e-13	7.67349e-11			Medtr4g051290.1	1193.4	3.08613	0.602261	1.37448e-08	4.8082e-07
Medtr5g018050.1	331.746	-2.37103	0.275012	4.3578e-19	1.17549e-16			Medtr4g050850.1	78.989	3.10226	0.574669	3.18757e-09	1.30966e-07
Medtr7g066590.1	33.6632	-2.36853	0.767366	0.000121635	0.00131947			Medtr1g088510.1	20.0834	3.1067	0.99002	6.58748e-05	0.000782636
Medtr5g025610.1	193.48	-2.36485	0.898851	0.000290842	0.00276601			Medtr3g035720.1	55.1444	3.15338	0.942657	2.94158e-05	0.00039196
Medtr2g097463.1	354.406	-2.36278	0.286163	9.57522e-18	2.05761e-15			Medtr6g075460.1	17.7786	3.16649	0.642827	5.06922e-08	1.50829e-06
Medtr1g075250.1	7.80062	-2.36266	1.96079	0.00654059	0.0347241			Medtr1g038300.1	10.1356	3.18139	0.99899	8.2721e-05	0.000955526
Medtr3g028465.1	44.5607	-2.36238	0.925639	0.000437647	0.00388771			Medtr7g093170.1	40.3861	3.20204	1.05366	7.85623e-05	0.00091255
Medtr6g090460.1	238.777	-2.35544	0.521382	3.11947e-07	7.57514e-06			Medtr2g036320.1	13.8681	3.22851	1.00134	5.26205e-05	0.000645561
Medtr4g124040.3	188.994	-2.35511	0.955829	0.000431278	0.00383995			Medtr7g021720.1	28.7313	3.22883	1.11498	0.00012206	0.00132288
Medtr7g065630.1	89.6908	-2.35375	0.471182	3.31759e-08	1.03131e-06			Medtr5g038380.1	85.0043	3.24946	0.477766	5.3956e-13	4.95224e-11
Medtr4g015460.1	662.26	-2.35272	0.334825	1.17404e-13	1.20411e-11			Medtr1g023730.1	33.0914	3.27509	0.76449	9.14007e-07	1.94252e-05
Medtr4g099180.1	664.81	-2.34321	0.38961	9.64911e-11	5.61848e-09			Medtr3g116240.1	148.135	3.30003	0.612107	3.31042e-09	1.35397e-07
Medtr4g007300.1	3185.39	-2.33992	0.527964	4.3732e-07	1.01901e-05			Medtr6g055010.1	91.7114	3.30215	1.16418	0.000132427	0.00142173
Medtr3g027650.1	476.195	-2.3372	0.322572	2.39835e-14	2.83571e-12			Medtr3g467200.1	42.193	3.30306	1.26219	0.000253576	0.00246087
Medtr2g008970.1	566.905	-2.33523	0.425053	2.07541e-09	9.07817e-08			Medtr6g077905.1	35.0249	3.34581	0.725891	1.80507e-07	4.62385e-06
Medtr1g042820.1	136.347	-2.33331	0.353214	2.76696e-12	2.2498e-10			Medtr5g013440.1	32.8621	3.35684	0.742376	3.05435e-07	7.43701e-06
Medtr1g051895.3	22.5127	-2.32297	0.827886	0.000327535	0.00306016			Medtr2g079060.2	20.8696	3.36209	0.91658	1.14956e-05	0.000174316
Medtr2g014240.1	904.935	-2.32044	0.413259	8.90244e-10	4.2738e-08			Medtr4g051410.1	249.561	3.37285	0.345892	9.59031e-24	4.9936e-21
Medtr8g102150.1	953.112	-2.31652	0.431608	4.32291e-09	1.7156e-07			Medtr8g068190.1	80.1541	3.39839	0.525861	5.11354e-12	3.95584e-10
Medtr5g096700.1	103.06	-2.31219	1.35073	0.00191498	0.0131299			Medtr0082s0040.1	130.906	3.42402	0.416673	1.03479e-17	2.1889e-15
Medtr4g122920.3	118.162	-2.31208	0.476334	5.98605e-08	1.75031e-06			Medtr4g051380.1	91.0633	3.43131	0.443722	5.59334e-16	8.85644e-14
Medtr5g035980.1	90.6585	-2.30911	0.447559	1.79901e-08	6.02845e-07			Medtr4g050960.1	18.2514	3.46013	1.12419	7.42027e-05	0.000868617
Medtr7g013660.1	1079.02	-2.30438	0.300499	9.93324e-16	1.44598e-13			Medtr7g021710.1	32.8209	3.46065	1.21703	0.000135086	0.00144683
Medtr5g071070.1	181.323	-2.30354	0.710131	4.86685e-05	0.000603356			Medtr8g074070.1	67.1996	3.48174	1.31858	0.000216828	0.00214891
Medtr5g022180.1	383.2	-2.29995	0.588213	4.15088e-06	7.22761e-05			Medtr8g024820.1	45.533	3.48644	0.932232	6.87519e-06	0.000111136
Medtr2g084340.1	16.7259	-2.29936	1.35654	0.00332338	0.0204091			Medtr4g095045.1	14.4957	3.57553	1.12931	7.35442e-05	0.000862027
Medtr2g095520.1	37.0608	-2.29823	0.711379	6.30246e-05	0.000753069			Medtr7g069980.1	1082.54	3.60473	0.155384	2.78021e-120	2.50923e-116
Medtr7g095430.1	1462.58	-2.29822	0.254755	1.11449e-20	3.81974e-18			Medtr4g020110.3	65.947	3.62389	1.83295	0.000799214	0.00642886
Medtr3g013500.1	488.865	-2.2933	1.14263	0.0010998	0.00833187			Medtr7g021740.1	31.4375	3.65171	0.71281	1.53027e-08	5.24477e-07
Medtr8g098320.1	163.629	-2.29046	0.527552	7.13507e-07	1.55993e-05			Medtr4g081010.4	39.3248	3.68613	0.734529	2.31448e-08	7.52304e-07
Medtr5g064240.1	968.443	-2.28533	0.415592	2.01868e-09	8.85862e-08			Medtr7g021760.1	26.3565	3.75839	0.737358	1.81119e-08	6.06179e-07
Medtr3g083620.1	1213.22	-2.28404	0.611349	8.24164e-06	0.000130574			Medtr4g107670.1	39.5146	3.76373	0.48591	6.25676e-16	9.76937e-14
Medtr3g112120.1	152.112	-2.28183	0.650572	1.99584e-05	0.000280141			Medtr4g034750.1	64.7751	3.84855	0.691872	1.23757e-09	5.67941e-08
Medtr3g100980.1	58.9459	-2.28068	0.566636	3.20179e-06	5.7756e-05			Medtr4g051177.1	323.326	3.95214	0.46612	1.10172e-18	2.73671e-16
Medtr2g026160.1	33.2764	-2.28062	0.723692	8.42152e-05	0.000970716			Medtr4g047930.1	32.842	3.99904	0.814497	4.12159e-08	1.24968e-06
Medtr2g035220.1	276.218	-2.2806	0.485451	1.36862e-07	3.61529e-06			Medtr7g021780.1	131.549	4.03276	0.634615	9.65569e-12	7.02789e-10
Medtr2g105010.1	6206.56	-2.28041	0.404492	9.61481e-10	4.568e-08			Medtr3g035610.1	83.592	4.0421	0.581818	1.75525e-13	1.74085e-11
Medtr3g070970.1	342.805	-2.27996	0.342936	1.70151e-12	1.45792e-10			Medtr0082s0030.1	36.3966	4.08077	0.913121	3.27135e-07	7.90144e-06
Medtr7g094770.1	29.7665	-2.27733	1.30783	0.00246639	0.0160838			Medtr3g114530.1	532.241	4.13745	0.262582	3.88107e-57	2.10167e-53
Medtr1g031520.1	161.65	-2.27439	0.626371	1.26225e-05	0.000189135			Medtr4g051390.1	38.3764	4.25786	0.81512	8.12451e-09	3.04612e-07
Medtr3g070880.1	149.606	-2.27173	0.454322	3.20288e-08	9.96795e-07			Medtr4g051430.1	55.5496	4.27794	0.638633	1.09444e-12	9.62112e-11
Medtr0003s0580.1	92.2647	-2.2715	0.653064	2.29394e-05	0.000316246			Medtr4g051130.1	177.979	4.28169	0.484227	4.90221e-20	1.56156e-17
Medtr1g099600.1	14.5828	-2.26777	1.47286	0.00390907	0.023216			Medtr4g051370.1	593.588	4.28374	0.541864	1.30446e-16	2.23542e-14
Medtr1g041285.1	25.0042	-2.26339	0.940654	0.000861006	0.00682054			Medtr4g451265.1	32.8735	4.31364	0.895993	6.64329e-08	1.91763e-06
Medtr7g092730.1	106.705	-2.26169	0.849474	0.000275144	0.00263707			Medtr8g015570.2	263.765	4.3397	1.67441	0.0001922	0.00193457
Medtr3g102980.1	443.76	-2.26018	0.336155	1.02308e-12	9.11216e-11			Medtr3g062770.1	102.942	4.34522	0.495542	9.29183e-20	2.7954e-17
Medtr0007s0380.1	34.2142	-2.25957	0.705411	7.729e-05	0.0008997			Medtr4g103840.1	62.2111	4.38256	0.61682	6.88902e-14	7.40187e-12
Medtr4g068340.1	212.089	-2.25769	0.626602	1.42239e-05	0.000210107			Medtr3g035680.1	379.648	4.55829	0.572497	7.51838e-17	1.40391e-14
Medtr1g058490.1	19.8513	-2.25728	0.94548	0.000778714	0.00629199			Medtr2g006030.1	67.9376	4.6223	0.902902	1.21136e-08	4.31565e-07
Medtr1g031580.1	109.235	-2.25184	0.735289	9.07165e-05	0.00103593			Medtr3g035600.1	1703.58	4.62308	0.355234	5.29542e-40	1.30344e-36
Medtr3g109280.1	12.1676	-2.25151	1.45593	0.00467025	0.0266945			Medtr4g050863.1	19.9569	4.64093	1.02452	3.41171e-07	8.1676e-06
Medtr2g009737.1	36.3404	-2.24972	0.55268	3.36851e-06	6.04812e-05			Medtr5g080915.1	38.5115	4.71071	1.30798	1.00787e-05	0.000155671
Medtr1g111830.1	402.38	-2.24718	0.46313	6.33385e-08	1.84008e-06			Medtr3g035710.1	94.1716	4.74278	0.590983	5.36921e-17	1.03104e-14
Medtr4g091570.1	53.8736	-2.24644	0.844001	0.000310853	0.00293143			Medtr4g051270.1	932.67	4.8188	0.828957	2.65872e-10	1.42549e-08
Medtr4g020700.1	39.0319	-2.23857	1.52346	0.00326697	0.0201221			Medtr0152s0120.1	6.88191	4.93937	2.11041	0.000512435	0.00444174
Medtr1g031560.1	501.17	-2.23065	0.422641	6.92009e-09	2.64271e-07			Medtr6g032895.1	6.74324	5.09598	2.06935	0.000455746	0.00402734
Medtr4g070630.1	20.8413	-2.21697	1.12329	0.00212689	0.0142827			Medtr2g094880.1	121.273	5.22116	0.401642	9.08597e-40	1.8924e-36
Medtr4g124660.2	9749.85	-2.2079	0.352633	1.93127e-11	1.29754e-09			Medtr3g035700.1	29.2431	5.27949	1.21727	6.14833e-07	1.36902e-05
Medtr2g022710.1	160.143	-2.20713	0.426034	1.35925e-08	4.77344e-07			Medtr0002s0250.1	205.533	5.49618	0.507856	1.57891e-28	1.29547e-25
Medtr1g087920.1	572.642	-2.20559	0.252894	1.61858e-19	4.61312e-17			Medtr2g040790.1	9.30572	5.53828	1.86023	0.000102657	0.00114965
Medtr1g010250.1	121.245	-2.19451	0.565817	5.67917e-06	9.48607e-05			Medtr1g078420.1	62.3683	6.02973	0.610734	1.04448e-23	5.33589e-21
Medtr1g015650.1	1050.03	-2.19133	0.323185	6.89876e-13	6.3105e-11			Medtr7g051220.1	13.0567	6.13525	2.05636	7.79881e-05	0.000907047
Medtr1g066710.1	311.169	-2.18658	0.207883	5.95038e-27	4.47534e-24			Medtr6g039440.1	20.5223	6.13787	1.63582	1.10126e-05	0.000168177
Medtr2g102140.1	236.544	-2.18638	0.401933	3.01306e-09	1.2551e-07			Medtr8g466420.1	5.63992	6.15119	3.78098	0.00131191	0.00962634
Medtr8g090020.1	66.4124	-2.18296	0.529702	2.10341e-06	4.01635e-05			Medtr4g064360.1	43.9621	6.33579	1.13815	1.55193e-09	6.95695e-08
Medtr5g077130.2	11.6127	-2.17636	1.34191	0.00440157	0.0254978			Medtr8g079770.1	13.3374	8.39669	2.79593	1.28264e-07	3.41818e-06
Medtr2g089945.1	182.157	-2.17188	0.409327	6.05912e-09	2.33035e-07			Medtr8g076100.2	22.9113	8.71844	2.72182	7.36761e-09	2.79e-07
Medtr4g069220.1	333.601	-2.16979	0.266488	2.45518e-17	5.07454e-15			Medtr8g106700.2	24.5023	8.80505	2.83659	7.1249e-08	2.0371e-06
Medtr6g069870.2	31.5968	-2.16922	1.26005	0.00262444	0.0169552			Medtr4g129690.1	18.8033	9.1906	3.20955	8.58827e-07	1.84201e-05
Medtr6g017165.1	86.7921	-2.1687	0.398765	3.50779e-09	1.42608e-07			Medtr5g010620.2	52.0298	11.2772	3.06493	2.19829e-15	2.97605e-13
Medtr7g112615.3	70.9956	-2.1677	0.975342	0.000848007	0.00673925			Medtr3g096900.3	207.226	11.8926	2.80687	6.57268e-18	1.46831e-15
Medtr7g108420.1	7.39626	-2.16393	1.58277	0.00824697	0.0414815			Medtr0052s0060.1	102.285	12.3939	3.1699	1.64303e-18	3.90234e-16
Medtr1g013130.1	131.466	-2.16275	0.563155	5.98217e-06	9.85239e-05			Medtr3g010010.2	101.414	12.3982	3.16152	2.98496e-19	8.41884e-17
Medtr4g095450.1	3730.98	-2.1584	0.279301	7.73321e-16	1.16325e-13			Medtr0245s0010.1	325.377	13.0597	2.84395	8.54495e-24	4.62726e-21
Medtr5g037890.1	30.4698	-2.1568	0.82894	0.000427291	0.00380946			Medtr5g026610.2	213.435	13.6086	3.26098	9.02276e-24	4.7902e-21
Medtr1g492640.1	280.043	-2.1543	0.278631	6.89739e-16	1.0611e-13			Medtr4g019610.2	1119.09	16.2534	3.48742	6.67183e-35	9.59248e-32
Medtr4g080330.1	119.592	-2.14402	0.654961	4.70024e-05	0.000587494
Medtr4g107630.1	1023.29	-2.14273	0.238167	1.37959e-20	4.61157e-18
Medtr2g070870.1	263.837	-2.14224	0.858791	0.000428802	0.00382168
Medtr1g037690.1	170.135	-2.14187	0.407889	8.81861e-09	3.26638e-07
Medtr1g027440.1	30.8667	-2.13943	0.768542	0.000247741	0.00241462
Medtr7g070510.1	185.228	-2.13715	0.334348	1.04194e-11	7.54319e-10
Medtr6g464620.1	34.0553	-2.13583	0.953873	0.00104102	0.00795561
Medtr3g027772.1	13.4534	-2.13376	1.43716	0.00819672	0.0413134
Medtr7g065080.1	451.901	-2.13046	0.529923	2.76472e-06	5.06822e-05
Medtr1g111540.1	16.3851	-2.1285	1.39718	0.00814319	0.0411046
Medtr3g070400.1	118.883	-2.12627	0.384482	2.18509e-09	9.45102e-08
Medtr8g077420.1	140.716	-2.12072	0.414659	1.81517e-08	6.0676e-07
Medtr4g044393.1	81.5234	-2.11879	0.476118	5.02881e-07	1.15684e-05
Medtr6g047580.1	2587.38	-2.11651	0.170476	1.2891e-36	2.32692e-33
Medtr6g008690.1	218.243	-2.11193	0.463017	2.76336e-07	6.78954e-06
Medtr7g081410.1	78.1709	-2.1113	0.802889	0.000325864	0.0030456
Medtr8g022310.1	61.7629	-2.11111	0.972236	0.000969857	0.00752012
Medtr4g082810.1	25.3497	-2.10865	0.791404	0.000399562	0.00359898
Medtr6g033580.1	1916.57	-2.10693	0.320715	2.86897e-12	2.31882e-10
Medtr2g088100.1	62.2604	-2.10496	0.407928	1.74358e-08	5.89379e-07
Medtr7g110000.1	4386.85	-2.10365	0.246918	9.97558e-19	2.52429e-16
Medtr3g077560.1	366.481	-2.09792	0.378679	1.6938e-09	7.54298e-08
Medtr3g102600.1	1042.96	-2.09682	0.258362	2.72665e-17	5.47081e-15
Medtr4g104140.1	1643.23	-2.0958	0.236138	4.29444e-20	1.38424e-17
Medtr1g021070.1	107.155	-2.09554	0.673147	8.43849e-05	0.000972258
Medtr7g023670.1	91.2421	-2.09482	0.54575	6.484e-06	0.000105951
Medtr2g071790.1	526.824	-2.09453	0.224713	7.52233e-22	3.03992e-19
Medtr4g107830.1	13.933	-2.09144	1.12837	0.00321743	0.0198666
Medtr5g024450.1	228.169	-2.09029	0.241567	3.81357e-19	1.05363e-16
Medtr7g011663.1	28.8323	-2.08552	0.888314	0.000760467	0.00616479
Medtr3g064350.1	783.525	-2.08547	0.42017	3.72679e-08	1.14406e-06
Medtr5g072980.1	56.1083	-2.08354	1.06094	0.00285231	0.0181247
Medtr5g026320.1	61.6552	-2.08214	0.718743	0.000158506	0.00164733
Medtr4g012460.1	22.6034	-2.07994	1.1987	0.00295375	0.0185904
Medtr6g071090.1	286.06	-2.07868	0.213284	1.2206e-23	6.12017e-21
Medtr2g081500.1	159.08	-2.07698	0.468662	5.10845e-07	1.17118e-05
Medtr6g009080.1	29.6705	-2.07501	1.32673	0.00303688	0.0189973
Medtr7g065660.1	713.671	-2.06149	0.273458	2.93423e-15	3.85666e-13
Medtr1g083950.1	147.608	-2.05789	0.689078	0.00011886	0.00129455
Medtr4g083970.1	366.722	-2.05737	0.483164	1.0653e-06	2.21878e-05
Medtr5g074290.1	54.9976	-2.05156	0.711008	0.000173986	0.00178373
Medtr3g075510.1	593.761	-2.05088	0.552182	9.59997e-06	0.000149299
Medtr0026s0210.1	371.697	-2.04158	0.238832	8.37112e-19	2.15863e-16
Medtr2g076350.1	118.932	-2.03916	0.421476	7.39395e-08	2.09413e-06
Medtr4g101260.1	27.6791	-2.03865	0.824804	0.000898855	0.00707071
Medtr8g038570.1	28.6751	-2.03845	0.690854	0.000216945	0.00214929
Medtr2g102370.1	636.064	-2.02856	0.447487	3.00743e-07	7.33596e-06
Medtr4g133060.1	94.9145	-2.02788	0.307456	3.39413e-12	2.70293e-10
Medtr1g075490.1	567.222	-2.02243	0.194375	1.56647e-26	1.08753e-23
Medtr7g096830.1	41.5177	-2.0184	0.902351	0.000950294	0.0074001
Medtr7g112130.1	1072.27	-2.01645	0.331767	7.07976e-11	4.30768e-09
Medtr5g067460.1	330.641	-2.01516	0.445012	3.15747e-07	7.64684e-06
Medtr4g054150.1	81.8459	-2.01501	0.529359	8.21354e-06	0.000130205
Medtr3g088100.1	63.92	-2.01489	0.542006	1.11865e-05	0.000170448
Medtr6g022570.1	20.5228	-2.01327	1.07646	0.00285761	0.0181541
Medtr7g108200.1	666.437	-2.0119	0.332864	8.76805e-11	5.18349e-09
Medtr2g036460.1	25.0723	-2.00752	0.828201	0.00093932	0.00733363
Medtr7g028975.1	136.019	-2.0066	0.386721	1.21839e-08	4.32929e-07
Medtr4g023030.1	820.656	-2.00539	0.20918	6.12597e-23	2.90994e-20
Medtr2g064470.1	72.2001	-2.00186	0.598679	5.41609e-05	0.000661744
Medtr1g042160.2	71.168	-1.99992	0.528058	8.4363e-06	0.000132958
Medtr2g087430.1	75.3097	-1.99959	0.54296	1.21218e-05	0.000182541
Medtr4g086620.1	51.1302	-1.99589	0.735391	0.000291191	0.00276641
Medtr3g063030.1	15.0625	-1.99473	0.967699	0.00189445	0.0130158
Medtr5g077510.1	26.0291	-1.99468	1.36829	0.00412836	0.0242419
Medtr4g088835.1	1169.28	-1.98918	0.319787	2.90056e-11	1.90159e-09
Medtr1g061840.1	70.612	-1.98726	0.552874	1.70359e-05	0.000244702
Medtr8g077145.1	13.5314	-1.9865	1.75063	0.00716575	0.0372768
Medtr4g012490.1	81.11	-1.98226	0.79359	0.000477333	0.00419074
Medtr7g008040.1	404.655	-1.97896	0.257394	1.0138e-15	1.46789e-13
Medtr3g101900.1	24.0476	-1.97881	1.17625	0.00424868	0.0248407
Medtr4g006730.3	619.031	-1.97635	0.248453	1.08084e-16	1.95746e-14
Medtr4g076470.1	65.3334	-1.97435	0.471979	1.79223e-06	3.49362e-05
Medtr0008s0390.1	36.4936	-1.9726	1.15328	0.00233473	0.0154221
Medtr5g075220.1	628.67	-1.97093	0.287453	4.29847e-13	4.02717e-11
Medtr5g064360.1	58.5124	-1.96705	0.493282	4.2936e-06	7.44737e-05
Medtr8g021380.1	2768.35	-1.96558	0.648632	0.000108674	0.00120296
Medtr7g118300.1	109.152	-1.96184	0.746554	0.0003577	0.00327753
Medtr4g459440.1	17.8181	-1.96101	1.64159	0.00496783	0.0280461
Medtr3g081030.1	75.3956	-1.95957	0.605258	5.82359e-05	0.000704241
Medtr1g060550.1	350.097	-1.95737	0.503803	5.13021e-06	8.68703e-05
Medtr2g016110.1	153.304	-1.95488	0.304642	9.54069e-12	6.96602e-10
Medtr3g463730.1	21.7025	-1.95354	1.21653	0.00382652	0.022841
Medtr2g035210.1	70.1729	-1.95225	1.15589	0.00447394	0.0258303
Medtr1g105075.1	24.6847	-1.94935	0.903047	0.00130295	0.009571
Medtr1g105900.1	57.7509	-1.94724	0.501306	6.2006e-06	0.000101627
Medtr4g087510.1	39.3383	-1.94505	0.767521	0.000534593	0.00460243
Medtr0017s0100.1	499.352	-1.94402	1.11988	0.00206312	0.0139548
Medtr2g068730.1	160.065	-1.94381	0.541583	1.65232e-05	0.000238477
Medtr6g083290.1	20.4209	-1.94129	0.970409	0.00193712	0.0132682
Medtr2g012890.2	56.7423	-1.93931	1.51181	0.00379304	0.0226762
Medtr3g068025.1	278.681	-1.93517	0.496613	4.98095e-06	8.46604e-05
Medtr8g099375.1	68.433	-1.93498	0.520643	1.16852e-05	0.000176853
Medtr2g015560.1	643.362	-1.92853	0.534564	1.50009e-05	0.000220622
Medtr1g078090.1	63.8914	-1.92348	0.590519	5.77877e-05	0.000699445
Medtr8g078270.1	89.3505	-1.92206	0.471858	2.66933e-06	4.92335e-05
Medtr5g013240.1	72.6207	-1.92113	0.413105	2.15282e-07	5.4072e-06
Medtr4g031140.1	24.3879	-1.91931	0.887415	0.001658	0.0116713
Medtr5g087360.1	43.4797	-1.91858	1.5071	0.00409429	0.0240702
Medtr8g094980.1	59.6323	-1.91748	0.550381	2.64687e-05	0.000358334
Medtr8g067490.1	1000.18	-1.91662	0.295574	5.51929e-12	4.23344e-10
Medtr4g073690.1	3340.8	-1.91172	0.205173	7.40857e-22	3.03931e-19
Medtr4g094285.1	5434.54	-1.90562	0.204119	7.01474e-22	2.96767e-19
Medtr3g075320.1	235.041	-1.90506	0.510136	9.996e-06	0.000154746
Medtr7g020820.1	5889.01	-1.90323	0.464162	1.93899e-06	3.73932e-05
Medtr4g063945.1	597.751	-1.89819	0.258591	1.43954e-14	1.74004e-12
Medtr2g092950.1	384.67	-1.89811	0.343571	1.93279e-09	8.52315e-08
Medtr2g102660.1	641.174	-1.89622	0.403685	1.6855e-07	4.35881e-06
Medtr2g089940.1	55.071	-1.89533	0.444993	1.38777e-06	2.79995e-05
Medtr2g012410.1	11.529	-1.89431	1.61946	0.00627753	0.0336176
Medtr6g009200.1	1099.82	-1.89381	0.441835	9.3716e-07	1.9886e-05
Medtr4g070190.1	5495.73	-1.88917	0.179685	1.09655e-26	7.81323e-24
Medtr7g083060.1	83.9977	-1.88671	0.547053	2.84776e-05	0.000381146
Medtr4g070240.1	1808.33	-1.88643	0.239526	2.23215e-16	3.70783e-14
Medtr1g089890.1	131.752	-1.88373	0.615765	0.000103335	0.00115472
Medtr5g022510.1	158.856	-1.88253	0.372017	2.59658e-08	8.33985e-07
Medtr7g015510.1	56.9753	-1.87818	0.636788	0.000176222	0.00180256
Medtr8g095030.1	720.5	-1.87663	0.359275	1.03358e-08	3.75135e-07
Medtr6g016275.1	652.614	-1.87589	0.288669	5.13199e-12	3.9588e-10
Medtr3g092630.1	15.9666	-1.87583	1.14079	0.00374925	0.0224938
Medtr7g072540.1	177.883	-1.87537	0.367043	1.97931e-08	6.55124e-07
Medtr7g025355.1	14.3722	-1.87534	1.39528	0.00490235	0.0277574
Medtr8g075510.1	124.08	-1.87481	0.363574	1.64859e-08	5.60769e-07
Medtr1g049140.1	743.787	-1.87267	0.465236	2.98226e-06	5.43024e-05
Medtr8g465910.1	987.113	-1.86992	0.407001	2.5199e-07	6.24807e-06
Medtr4g007130.1	57.1934	-1.86794	0.84577	0.000994037	0.00766796
Medtr4g052300.1	144.08	-1.86231	0.494561	8.90187e-06	0.000139645
Medtr3g086540.1	129.13	-1.85974	0.566846	5.1423e-05	0.000633452
Medtr2g450870.1	103.767	-1.85917	0.49507	9.55362e-06	0.000148749
Medtr5g064345.1	98.2443	-1.85799	0.347717	6.93268e-09	2.64379e-07
Medtr2g450720.1	55.1335	-1.84552	0.685299	0.000315906	0.00296583
Medtr7g090470.1	2243.77	-1.84455	0.559024	4.52297e-05	0.000567752
Medtr6g088250.1	83.3255	-1.84022	0.4271	1.04597e-06	2.18523e-05
Medtr2g094860.1	73.9691	-1.83765	0.542703	3.89483e-05	0.000499794
Medtr3g095560.1	62.3878	-1.8355	1.12166	0.00264747	0.0170958
Medtr4g027040.1	79.1059	-1.82605	0.91094	0.00156464	0.0111309
Medtr4g133110.1	1512.09	-1.82529	0.260632	1.59305e-13	1.60347e-11
Medtr8g066040.1	64.0255	-1.82097	0.649384	0.000239666	0.00234606
Medtr2g024390.1	505.393	-1.82043	0.287165	1.4312e-11	9.96171e-10
Medtr5g010390.1	29.7423	-1.81831	0.908655	0.00178257	0.0124042
Medtr6g045257.1	271.986	-1.81728	0.419298	8.26249e-07	1.77693e-05
Medtr2g071740.1	86.4517	-1.81675	0.370858	7.0198e-08	2.01343e-06
Medtr4g016800.1	81.4676	-1.81375	0.490438	1.28278e-05	0.000191787
Medtr4g124520.1	112.615	-1.81314	0.52485	2.84002e-05	0.000380675
Medtr5g094210.1	804.422	-1.8127	0.204863	6.01168e-20	1.8927e-17
Medtr1g093080.1	948.463	-1.81203	0.266713	7.03719e-13	6.39392e-11
Medtr2g104940.1	484.267	-1.81098	0.278008	4.91157e-12	3.81048e-10
Medtr3g088465.1	53.2857	-1.81089	0.509151	2.23893e-05	0.000309292
Medtr8g466240.1	367.931	-1.81072	0.539754	3.90692e-05	0.000501108
Medtr3g067980.1	13.5342	-1.80551	1.34455	0.00647875	0.0344566
Medtr3g108910.1	864.402	-1.80517	0.369393	6.17048e-08	1.79647e-06
Medtr2g089930.1	101.164	-1.80218	0.542234	4.6056e-05	0.000576519
Medtr4g021725.1	249.683	-1.79872	0.5607	6.53179e-05	0.000777725
Medtr4g088190.1	245.337	-1.79763	0.525039	3.16043e-05	0.000418295
Medtr0026s0010.1	1944.6	-1.79745	0.33183	3.38715e-09	1.38118e-07
Medtr1g111580.1	19.8357	-1.7952	0.803657	0.00123509	0.00916954
Medtr4g106650.1	262.976	-1.79367	0.277713	7.24924e-12	5.48269e-10
Medtr7g115120.2	1990.99	-1.79321	0.335496	5.30047e-09	2.05315e-07
Medtr8g026730.1	31.0336	-1.79068	1.08813	0.00315615	0.0195641
Medtr8g087870.1	106.112	-1.79027	0.471426	8.31212e-06	0.000131306
Medtr7g023740.1	69.1541	-1.78837	0.531859	4.30875e-05	0.000544648
Medtr8g033080.1	269.445	-1.78795	0.472082	8.28996e-06	0.000131186
Medtr6g025320.2	751.648	-1.78692	0.19599	4.01014e-21	1.44771e-18
Medtr2g016710.1	137.558	-1.77876	0.670005	0.000341962	0.00315682
Medtr0077s0010.1	138.526	-1.77732	0.440571	3.21385e-06	5.79349e-05
Medtr7g100050.1	144.649	-1.77679	0.425246	1.78181e-06	3.47676e-05
Medtr3g118390.1	327.593	-1.77079	0.70676	0.000513956	0.00445308
Medtr5g018680.1	69.0267	-1.76999	0.468261	9.33087e-06	0.000145699
Medtr4g122180.1	102.666	-1.76754	0.325765	4.38631e-09	1.73631e-07
Medtr4g106860.1	1705.97	-1.76668	0.257753	4.89306e-13	4.52165e-11
Medtr3g095040.1	29.0767	-1.76648	1.06462	0.0039673	0.0234846
Medtr8g018170.1	151.669	-1.76418	0.36348	7.6949e-08	2.17028e-06
Medtr4g029550.1	1615.84	-1.76389	0.37302	1.34543e-07	3.56795e-06
Medtr8g011530.1	116.158	-1.753	0.33911	1.6478e-08	5.60769e-07
Medtr6g090615.1	288.112	-1.75178	0.536036	5.47046e-05	0.000667199
Medtr2g067980.1	52.7164	-1.75032	0.622431	0.000269567	0.00259282
Medtr5g038460.2	43.7104	-1.74784	1.02148	0.00267266	0.0171876
Medtr2g013650.1	3850.33	-1.74499	0.420332	1.85994e-06	3.60995e-05
Medtr8g467000.1	3815.92	-1.74331	0.447499	5.28277e-06	8.9286e-05
Medtr8g006765.1	100.803	-1.74278	0.338401	1.77439e-08	5.96071e-07
Medtr8g105890.3	558.933	-1.74176	0.467798	1.05803e-05	0.000162676
Medtr2g013370.1	72.4724	-1.74128	0.508059	3.51891e-05	0.000457407
Medtr3g085620.1	42.1458	-1.73343	0.616975	0.000265554	0.00255877
Medtr1g093650.1	58.708	-1.7327	0.511926	4.19816e-05	0.000532908
Medtr8g046245.1	292.375	-1.73213	0.319993	4.0137e-09	1.60956e-07
Medtr2g066830.1	85.8221	-1.72886	0.654434	0.000365064	0.0033371
Medtr2g436310.1	1065.6	-1.72771	0.273196	1.6547e-11	1.12853e-09
Medtr1g027540.1	62.823	-1.72711	0.399309	1.06168e-06	2.21463e-05
Medtr3g103330.1	37.8297	-1.72241	0.566971	0.000137675	0.00146636
Medtr4g081675.1	26.7784	-1.72224	0.864715	0.0025001	0.0162606
Medtr1g013150.1	247.049	-1.71967	0.333074	1.59112e-08	5.43268e-07
Medtr7g086130.1	37.6127	-1.71623	0.615627	0.00028847	0.00274538
Medtr4g113200.1	227.875	-1.71299	0.279027	5.54286e-11	3.47404e-09
Medtr1g075030.1	207.613	-1.71286	0.78686	0.00111963	0.00844904
Medtr1g031900.2	21.8617	-1.70755	0.828917	0.00181823	0.0125973
Medtr2g022480.1	1039.08	-1.70493	0.310613	2.50786e-09	1.07102e-07
Medtr3g466610.1	41.3589	-1.70318	0.534668	8.87074e-05	0.00101628
Medtr2g084020.1	704.222	-1.69991	0.169894	1.10513e-24	6.5049e-22
Medtr1g103150.1	399.851	-1.69917	0.368071	2.44246e-07	6.06717e-06
Medtr2g020240.1	3871.37	-1.69567	0.634462	0.000329957	0.00307622
Medtr0115s0020.1	86.7629	-1.69234	0.442452	8.46288e-06	0.000133299
Medtr2g091370.1	31.4801	-1.6903	0.912322	0.00229676	0.0152521
Medtr1g114680.1	64.1665	-1.69025	0.519133	6.39841e-05	0.000762514
Medtr4g013365.1	31.5024	-1.68962	0.605638	0.000329791	0.00307622
Medtr5g043685.1	90.7601	-1.68629	0.42553	4.41584e-06	7.63007e-05
Medtr3g007480.1	81.8003	-1.68201	0.401817	1.81984e-06	3.53979e-05
Medtr1g017080.1	641.076	-1.68106	0.239341	1.46398e-13	1.47906e-11
Medtr3g086650.1	2824.75	-1.68054	0.631074	0.000342336	0.00315919
Medtr8g072000.1	4494.03	-1.68025	0.174963	5.23221e-23	2.52977e-20
Medtr5g091980.1	200.374	-1.6783	0.330579	2.61169e-08	8.36749e-07
Medtr4g012390.1	14.8076	-1.67447	1.29009	0.0073869	0.0382059
Medtr5g091800.1	63.5643	-1.67401	0.388398	1.13697e-06	2.35177e-05
Medtr2g100560.1	882.26	-1.67309	1.09073	0.00309438	0.0192499
Medtr7g117475.1	188.558	-1.67288	0.323142	1.51577e-08	5.21486e-07
Medtr2g013140.1	10450.5	-1.66892	0.367247	3.34021e-07	8.03193e-06
Medtr8g076800.1	240.504	-1.66753	0.343737	7.93723e-08	2.23398e-06
Medtr8g069955.1	714.323	-1.66428	0.423395	4.93357e-06	8.40135e-05
Medtr1g088795.1	42.0922	-1.66326	0.58501	0.000250477	0.00243604
Medtr1g028460.1	775.651	-1.66259	0.30746	4.16142e-09	1.65942e-07
Medtr5g063310.1	65.4236	-1.6613	0.675155	0.000634154	0.00530277
Medtr1g112130.2	80.3937	-1.6612	0.474306	2.80361e-05	0.000376727
Medtr5g072930.1	63.3146	-1.65687	1.17328	0.00556984	0.0305963
Medtr8g072220.1	15.5311	-1.65654	1.19252	0.00558729	0.0306735
Medtr7g102600.1	26.4875	-1.65413	0.668677	0.000782977	0.00631701
Medtr2g033820.1	34.3899	-1.65334	0.652775	0.000622339	0.00521685
Medtr8g021380.2	82.139	-1.65268	1.12008	0.00350408	0.0212823
Medtr5g047620.1	129.574	-1.64837	0.294095	1.57009e-09	7.02674e-08
Medtr3g023650.1	13.6711	-1.6469	1.48492	0.0080531	0.0407562
Medtr5g081160.1	242.326	-1.64479	0.406148	3.08646e-06	5.5899e-05
Medtr1g085570.4	102.315	-1.64435	1.16133	0.00379847	0.0227036
Medtr1g066640.1	56.8517	-1.63876	0.472204	3.31718e-05	0.000435577
Medtr8g079120.1	210.626	-1.63745	0.361233	3.82968e-07	9.05612e-06
Medtr3g464080.1	68.3926	-1.63745	0.494298	5.65771e-05	0.000686634
Medtr3g096920.2	255.977	-1.63739	0.382485	1.16272e-06	2.3977e-05
Medtr1g099800.1	166.028	-1.6358	0.511999	7.6856e-05	0.000895419
Medtr8g072510.1	63.9136	-1.63454	0.72989	0.00117377	0.00877443
Medtr3g098390.1	27.7128	-1.63415	0.984245	0.00385525	0.0229669
Medtr7g052020.1	51.3788	-1.62993	0.599837	0.000341146	0.00315181
Medtr8g069510.1	141.673	-1.6298	0.351095	2.32832e-07	5.80494e-06
Medtr3g107320.1	113.455	-1.6289	0.359014	3.99016e-07	9.4188e-06
Medtr8g010670.1	26.5196	-1.62821	1.0249	0.00342799	0.020906
Medtr1g031530.1	61.7254	-1.62761	0.585261	0.000276602	0.00264545
Medtr7g034345.1	538.276	-1.62461	0.283144	6.5134e-10	3.25382e-08
Medtr2g082090.1	984.423	-1.62347	0.404659	3.63364e-06	6.44722e-05
Medtr8g091290.1	26.4816	-1.61927	0.774633	0.00162429	0.0114619
Medtr3g008100.1	191.965	-1.61635	0.333493	8.58613e-08	2.39915e-06
Medtr5g086040.1	210.137	-1.61631	0.459555	2.53412e-05	0.000345487
Medtr2g067990.1	29.6296	-1.61548	0.845904	0.00235208	0.0155216
Medtr7g060310.1	216.341	-1.61485	0.253109	1.3086e-11	9.17921e-10
Medtr1g106785.1	445.468	-1.61351	0.296017	3.3442e-09	1.36573e-07
Medtr7g068380.1	1496.01	-1.61209	0.170619	2.5475e-22	1.13153e-19
Medtr8g465410.1	36.9939	-1.6113	0.583974	0.000360991	0.00330433
Medtr3g086640.1	89.0747	-1.61111	0.514655	9.93992e-05	0.00111813
Medtr6g012810.1	35.7998	-1.60817	0.870881	0.00331784	0.0203797
Medtr8g027295.1	203.314	-1.60761	0.315005	2.30953e-08	7.51597e-07
Medtr8g030880.1	20.9324	-1.6076	0.868762	0.00263581	0.0170246
Medtr3g040800.1	45.8097	-1.60698	0.704855	0.00112868	0.0085007
Medtr4g049420.1	490.55	-1.60655	0.222009	3.34308e-14	3.88486e-12
Medtr3g111290.1	189.254	-1.60344	0.246163	5.6892e-12	4.35143e-10
Medtr3g086940.1	89.9689	-1.60091	0.318209	3.54767e-08	1.09404e-06
Medtr4g124380.1	112.02	-1.59547	0.378855	1.63027e-06	3.23142e-05
Medtr0907s0020.1	118.923	-1.59504	0.384954	2.19971e-06	4.17081e-05
Medtr8g099350.1	107.709	-1.59232	0.807628	0.00180732	0.0125338
Medtr8g107360.1	31.8904	-1.59224	0.648214	0.000749796	0.00608923
Medtr1g116790.1	793.491	-1.59196	0.185589	7.27692e-19	1.89452e-16
Medtr2g030480.1	74.8957	-1.59019	0.468178	4.48366e-05	0.000563863
Medtr5g093360.1	26.0938	-1.58639	0.815688	0.00216844	0.0145191
Medtr3g082630.2	60.7413	-1.58581	0.514498	0.000120123	0.00130515
Medtr1g102070.1	279.225	-1.58565	0.352353	4.35678e-07	1.01606e-05
Medtr2g022460.1	3156.98	-1.58556	0.273201	4.01367e-10	2.09392e-08
Medtr5g059200.1	164.679	-1.582	0.278876	1.04646e-09	4.91908e-08
Medtr4g085790.1	103.158	-1.57954	0.33685	1.92341e-07	4.8854e-06
Medtr4g095600.1	1350.13	-1.57771	0.144252	5.36963e-29	4.68994e-26
Medtr8g083150.1	118.974	-1.57684	0.521151	0.000136518	0.00145929
Medtr5g464340.1	143.314	-1.57667	0.310356	2.60365e-08	8.35266e-07
Medtr2g086920.1	110.221	-1.57655	0.37776	2.12749e-06	4.05375e-05
Medtr1g098140.1	163.792	-1.57435	0.672517	0.000842987	0.00670526
Medtr4g133090.1	129.75	-1.57421	0.347985	4.11895e-07	9.66418e-06
Medtr5g006750.1	859.008	-1.57405	0.200826	3.44722e-16	5.58904e-14
Medtr1g062760.1	174.609	-1.57343	0.395902	4.42408e-06	7.63944e-05
Medtr5g084540.1	23315.6	-1.57052	0.142863	3.12387e-29	2.8194e-26
Medtr1g019490.1	50.4107	-1.56979	1.01599	0.00388798	0.0231365
Medtr2g084010.1	381.853	-1.56925	0.302655	1.47725e-08	5.08882e-07
Medtr6g488220.1	232.157	-1.56823	0.35806	8.07171e-07	1.74421e-05
Medtr1g031080.1	250.367	-1.56473	0.391954	3.98093e-06	6.95853e-05
Medtr1008s0010.1	61.9598	-1.56346	0.957864	0.00315813	0.0195719
Medtr1g026170.1	207.541	-1.56269	0.381501	2.66435e-06	4.91751e-05
Medtr3g082700.1	85.6953	-1.55946	0.563724	0.000322869	0.00301864
Medtr4g107440.1	204.739	-1.55892	0.302123	1.74007e-08	5.88927e-07
Medtr4g129780.1	312.384	-1.55872	0.607327	0.000483076	0.00423293
Medtr4g100420.1	803.249	-1.55648	0.268263	4.66484e-10	2.38312e-08
Medtr6g084470.1	968.606	-1.55615	0.31429	4.82019e-08	1.44531e-06
Medtr6g488200.1	67.0273	-1.55472	0.62376	0.000623132	0.00522189
Medtr7g091830.1	77.843	-1.55409	0.385224	3.76052e-06	6.64696e-05
Medtr5g087480.1	317.399	-1.55262	0.297148	1.21436e-08	4.32064e-07
Medtr1g044210.1	19.7381	-1.55154	1.60844	0.00775862	0.0395915
Medtr8g005225.1	144.763	-1.54882	0.3668	1.64782e-06	3.25666e-05
Medtr2g005130.1	246.511	-1.54733	0.51322	0.000137034	0.00146307
Medtr6g036450.1	63.9207	-1.54627	1.09408	0.00420549	0.0246361
Medtr6g016790.1	154.05	-1.54463	0.704603	0.00121099	0.00901288
Medtr3g466710.1	15.2183	-1.54398	0.956672	0.00465375	0.0266165
Medtr3g466460.1	46.0936	-1.54253	0.572088	0.000441942	0.00392071
Medtr2g017930.1	51.6179	-1.54042	0.488028	9.88757e-05	0.00111316
Medtr6g488050.1	123.204	-1.54039	0.427644	1.96292e-05	0.000276237
Medtr7g029345.1	1541.7	-1.53997	0.16647	1.75182e-21	6.68059e-19
Medtr2g020850.1	55.701	-1.53874	0.4311	2.50526e-05	0.0003424
Medtr6g088245.1	75.8552	-1.5367	0.690839	0.00118303	0.00883626
Medtr5g085860.1	570.254	-1.5363	0.242748	1.76007e-11	1.19438e-09
Medtr1g075095.1	405.441	-1.53627	1.24329	0.00474838	0.027061
Medtr1g088885.1	185.896	-1.53561	0.30754	4.19347e-08	1.26976e-06
Medtr1g090663.1	29.5588	-1.53489	0.714306	0.00153282	0.010939
Medtr2g008990.1	48.82	-1.53246	1.82169	0.00629444	0.0336948
Medtr1g107215.1	577.146	-1.5258	0.245928	4.12862e-11	2.64271e-09
Medtr2g092930.1	5049.81	-1.52538	0.165384	2.13428e-21	7.9981e-19
Medtr2g081350.1	45.4557	-1.52398	0.588985	0.0005315	0.00458075
Medtr4g102220.1	15.0883	-1.52162	1.17962	0.00679749	0.0357863
Medtr5g087470.1	122.584	-1.52043	0.493561	0.000117096	0.00127894
Medtr7g406830.1	162.788	-1.52022	0.395974	7.89202e-06	0.000125549
Medtr5g076830.1	255.551	-1.51969	0.378218	3.84718e-06	6.76843e-05
Medtr4g063310.1	1323.86	-1.51745	0.185938	3.05521e-17	6.03817e-15
Medtr2g088770.1	1256.97	-1.51423	0.17522	4.38485e-19	1.17549e-16
Medtr4g107510.1	140.898	-1.51415	0.652049	0.00091435	0.00717177
Medtr3g021100.1	47.2179	-1.51386	0.508675	0.000191636	0.00193105
Medtr2g436100.1	192.391	-1.51012	0.256735	3.0264e-10	1.60045e-08
Medtr4g124080.1	2157.13	-1.50954	0.195633	9.29054e-16	1.36712e-13
Medtr2g014950.1	256.134	-1.50635	0.425752	2.47676e-05	0.000338862
Medtr3g090440.1	63.2253	-1.50625	0.473793	9.07528e-05	0.00103593
Medtr6g043280.1	2365.11	-1.50329	0.211594	8.32665e-14	8.80674e-12
Medtr3g450710.1	29.7367	-1.50229	0.682317	0.00140427	0.0101997
Medtr2g006850.1	28.8733	-1.50151	0.726823	0.00209025	0.014096
Medtr5g014890.1	918.341	-1.49912	0.166028	1.37038e-20	4.61157e-18
Medtr4g094610.1	228.85	-1.49767	0.574365	0.000462357	0.00407645
Medtr4g010180.1	375.535	-1.49649	0.269878	2.13856e-09	9.27945e-08
Medtr5g028690.1	65.4739	-1.494	0.45029	5.95696e-05	0.000718764
Medtr4g113140.1	237.046	-1.49357	0.331484	4.5495e-07	1.05736e-05
Medtr4g116480.1	43.0295	-1.48941	0.724468	0.00171729	0.0120366
Medtr6g486230.1	390.622	-1.48873	0.399211	1.2188e-05	0.000183436
Medtr7g102260.1	569.607	-1.48834	0.280186	7.66544e-09	2.89066e-07
Medtr0133s0020.1	1451.12	-1.48694	0.162879	5.61028e-21	1.97278e-18
Medtr2g022350.1	159.077	-1.48449	0.396197	1.15962e-05	0.000175702
Medtr2g013260.2	25.7558	-1.48271	1.16816	0.00561251	0.0307869
Medtr4g015180.1	1629.57	-1.48252	0.268112	2.35639e-09	1.01112e-07
Medtr1g009790.2	58.7711	-1.47954	0.601877	0.000768467	0.00621848
Medtr1g069805.1	60.1367	-1.47568	0.526407	0.000312792	0.00294477
Medtr4g082970.1	84.2131	-1.47353	0.568257	0.000493869	0.00430938
Medtr2g029910.1	1184.5	-1.47265	0.402822	1.5894e-05	0.000231244
Medtr8g072010.1	105.118	-1.4709	0.43852	5.10162e-05	0.000629875
Medtr2g075780.1	66.5719	-1.47085	0.70846	0.0017939	0.0124574
Medtr6g007980.2	334.391	-1.47054	0.25629	7.36422e-10	3.6519e-08
Medtr1g099050.1	89.0867	-1.46798	0.369011	4.88661e-06	8.33186e-05
Medtr6g016015.1	104.604	-1.46539	0.435152	4.93752e-05	0.00061109
Medtr5g024090.1	28.2932	-1.4652	0.634475	0.00120027	0.00894534
Medtr1g026075.1	90.027	-1.4651	0.415427	2.8397e-05	0.000380675
Medtr4g115740.2	191.031	-1.46501	0.353766	2.38718e-06	4.47303e-05
Medtr5g074400.1	274.922	-1.4635	0.284668	2.07499e-08	6.83485e-07
Medtr1g077790.1	700.679	-1.46169	0.243795	1.54006e-10	8.66913e-09
Medtr5g047070.1	28.8449	-1.46055	1.14034	0.00615439	0.0331285
Medtr8g069975.1	32.7664	-1.45419	0.60654	0.000927878	0.00726314
Medtr8g074030.2	51.4561	-1.45203	0.459924	0.000105879	0.00117781
Medtr2g083910.1	23.7103	-1.45187	0.873969	0.00402342	0.0237545
Medtr5g094250.1	69.3725	-1.44831	0.484294	0.000168334	0.00173631
Medtr5g030500.1	387.752	-1.44771	0.161863	3.23105e-20	1.05402e-17
Medtr3g436680.1	20.8603	-1.44629	1.66785	0.00804153	0.0407053
Medtr5g073590.2	41.5733	-1.44617	0.455062	0.000102994	0.00115234
Medtr3g086100.1	181.678	-1.44525	0.491475	0.000185515	0.00187987
Medtr4g073240.3	49.0358	-1.44461	0.820009	0.0029325	0.0185039
Medtr2g098540.1	81.836	-1.44399	0.532289	0.000389524	0.00352146
Medtr4g073590.1	940.34	-1.44284	0.224824	1.0622e-11	7.64895e-10
Medtr8g066820.1	442.215	-1.44201	0.401506	2.10372e-05	0.000293157
Medtr4g104510.1	429.294	-1.44168	0.273355	9.98479e-09	3.65365e-07
Medtr7g074240.1	196.156	-1.44077	0.230616	3.61154e-11	2.32271e-09
Medtr7g029435.1	59.5735	-1.44011	0.469155	0.000137278	0.0014649
Medtr3g092330.1	244.983	-1.43991	0.432482	5.33343e-05	0.000653134
Medtr5g083690.1	2053.64	-1.4399	0.496756	0.000208949	0.00207996
Medtr4g124440.1	80.0143	-1.43861	0.388758	1.51003e-05	0.000221722
Medtr1g086350.1	359.472	-1.43852	0.2121	9.46359e-13	8.45664e-11
Medtr7g106820.1	149.255	-1.43841	0.322907	6.2653e-07	1.39049e-05
Medtr4g010340.1	174.434	-1.43811	0.620514	0.00098585	0.00762001
Medtr4g094428.1	37.9839	-1.43664	0.758289	0.00265565	0.0171282
Medtr6g034890.1	117.033	-1.43622	0.34438	2.15646e-06	4.10108e-05
Medtr8g446430.1	90.9969	-1.43552	0.653667	0.00132706	0.00971166
Medtr4g129270.1	739.025	-1.43038	0.44328	7.59721e-05	0.000886647
Medtr3g007660.1	96.0388	-1.42703	0.423344	4.93819e-05	0.00061109
Medtr8g007270.1	153.963	-1.4259	0.320004	6.12763e-07	1.36553e-05
Medtr1g064710.1	65.9054	-1.42547	0.623428	0.00114726	0.0086119
Medtr5g030130.1	1445.12	-1.41891	0.267681	8.65221e-09	3.22178e-07
Medtr1g094130.1	575.891	-1.41834	0.646325	0.00138881	0.0101084
Medtr6g086365.1	24.3464	-1.41713	0.727121	0.00256811	0.0166469
Medtr1g101120.1	40.8918	-1.4133	0.954646	0.0051708	0.0289027
Medtr8g092140.1	126.347	-1.4127	0.335109	1.86124e-06	3.60995e-05
Medtr3g088475.1	26.9711	-1.41246	0.746309	0.00283348	0.0180135
Medtr6g012800.1	88.2354	-1.41028	0.421263	5.47396e-05	0.000667325
Medtr6g472110.1	187.745	-1.40768	0.326017	1.17412e-06	2.41202e-05
Medtr1g076150.1	356.975	-1.4071	0.250619	1.46897e-09	6.62899e-08
Medtr7g075120.1	158.402	-1.40519	0.307525	3.66515e-07	8.69742e-06
Medtr8g042830.1	37.2758	-1.40518	0.699927	0.00210588	0.0141732
Medtr2g098340.1	121.93	-1.40072	0.420629	5.68436e-05	0.00068956
Medtr5g036480.1	242.842	-1.39975	0.185836	4.56592e-15	5.85909e-13
Medtr5g053920.1	447.353	-1.39607	0.332922	1.96358e-06	3.77868e-05
Medtr5g036540.1	53.2906	-1.39595	0.487674	0.000277237	0.00264872
Medtr1g031650.1	247.436	-1.39425	0.658629	0.00155323	0.0110614
Medtr2g087900.1	701.096	-1.39215	0.24606	1.16203e-09	5.37833e-08
Medtr4g007060.1	733.671	-1.3894	0.259548	6.71566e-09	2.56827e-07
Medtr2g435650.1	17.4403	-1.38918	0.914572	0.00538403	0.0298359
Medtr3g061570.1	218.319	-1.38787	0.232116	1.92533e-10	1.05527e-08
Medtr2g075250.1	103.076	-1.38603	0.761938	0.00274048	0.0175499
Medtr0010s0110.1	12.2355	-1.38573	1.26793	0.00879825	0.0435904
Medtr5g055800.1	156.097	-1.38535	0.38434	2.15924e-05	0.000299813
Medtr5g026530.1	208.86	-1.38465	0.251074	2.7841e-09	1.17418e-07
Medtr3g033530.1	80.5794	-1.38403	0.363715	1.08217e-05	0.000165728
Medtr4g075980.1	239.522	-1.38244	0.209502	3.38913e-12	2.70293e-10
Medtr3g014615.1	1408.69	-1.37974	0.18406	5.01557e-15	6.37566e-13
Medtr5g021990.1	32.6817	-1.3795	0.632734	0.00157456	0.01119
Medtr8g023310.1	7086.24	-1.37936	0.182614	3.42515e-15	4.45862e-13
Medtr8g064180.1	134.846	-1.3787	0.385889	2.4688e-05	0.000337944
Medtr4g072880.1	79.4119	-1.37868	0.420626	7.30409e-05	0.00085873
Medtr1g105570.1	54.6423	-1.37559	0.491848	0.0003305	0.0030783
Medtr7g115650.1	41.177	-1.37162	0.726769	0.0027182	0.0174351
Medtr8g469260.1	238.2	-1.36945	0.323554	1.65885e-06	3.27607e-05
Medtr4g133620.1	78.3291	-1.36829	0.525009	0.000544134	0.00467416
Medtr1g022245.1	132.664	-1.3681	0.400627	4.48338e-05	0.000563863
Medtr4g061823.1	28.3177	-1.36773	0.833132	0.00429986	0.0250534
Medtr4g124150.1	633.196	-1.36768	0.150698	9.40198e-21	3.26369e-18
Medtr5g082580.1	108.088	-1.36721	0.773732	0.00308468	0.019209
Medtr2g016330.1	11.4878	-1.36711	1.42255	0.00927823	0.045294
Medtr1g105360.1	524.849	-1.36616	0.208081	4.26271e-12	3.32615e-10
Medtr8g085650.1	1427.18	-1.36547	0.377344	1.96441e-05	0.000276303
Medtr1g086080.1	601.428	-1.36392	0.435723	0.00011	0.00121467
Medtr8g005420.1	95.4725	-1.36148	0.465194	0.000216651	0.00214795
Medtr1g006490.1	726.663	-1.36022	0.306205	6.415e-07	1.41906e-05
Medtr5g082150.1	69.9911	-1.36015	0.902915	0.0045158	0.0260259
Medtr8g013780.1	20.2828	-1.35874	0.95122	0.00587674	0.0318976
Medtr4g107760.1	40.4599	-1.35711	0.547383	0.000804964	0.00647126
Medtr3g060280.2	241.812	-1.35531	0.259355	1.43742e-08	4.98331e-07
Medtr7g113800.1	213.223	-1.35446	0.349954	7.83267e-06	0.000124751
Medtr3g116830.1	98.6044	-1.35429	0.564651	0.000898231	0.00706786
Medtr1g029750.1	809.178	-1.35412	0.855752	0.00391108	0.023222
Medtr6g021950.1	455.81	-1.35361	0.345634	6.45421e-06	0.000105592
Medtr3g108080.1	58.0834	-1.35321	0.393293	4.45873e-05	0.000561509
Medtr4g099390.1	16.1901	-1.35289	1.17914	0.00771839	0.0394382
Medtr4g091100.1	124.692	-1.3514	0.524187	0.0005706	0.00485683
Medtr4g105170.1	38.835	-1.35021	0.650913	0.00196662	0.013416
Medtr8g006905.1	19.6917	-1.34885	0.772893	0.00385376	0.0229631
Medtr6g049320.1	114.088	-1.34573	0.598835	0.00127951	0.0094398
Medtr7g105390.2	138.136	-1.34527	0.384593	3.32057e-05	0.00043581
Medtr1g097850.1	591.667	-1.34431	0.34131	5.88875e-06	9.71823e-05
Medtr2g022430.1	1282.01	-1.34316	0.99974	0.0051209	0.0287008
Medtr2g090210.1	410.771	-1.34169	0.356012	1.17174e-05	0.00017724
Medtr5g048740.1	172.875	-1.3413	0.925923	0.00479847	0.0272605
Medtr7g029400.1	49.6671	-1.34016	0.729854	0.00298781	0.0187568
Medtr6g082480.1	447.891	-1.33945	0.244726	3.60153e-09	1.45762e-07
Medtr8g075100.1	26.5132	-1.33774	1.50616	0.00820187	0.0413161
Medtr4g087730.1	363.076	-1.33634	0.174917	2.05027e-15	2.81542e-13
Medtr8g068390.1	77.803	-1.33429	0.41334	8.72896e-05	0.00100189
Medtr3g436750.1	45.0048	-1.33423	0.831121	0.00425356	0.0248639
Medtr4g073240.1	821.272	-1.33312	0.295326	4.73772e-07	1.09546e-05
Medtr8g016230.1	5876.1	-1.33269	0.433817	0.000134059	0.00143754
Medtr1g048610.1	286.876	-1.33214	0.249691	7.5951e-09	2.87213e-07
Medtr3g092780.1	314.714	-1.33166	0.338253	6.22632e-06	0.000101987
Medtr4g034030.2	625.458	-1.33105	0.326096	3.24415e-06	5.84033e-05
Medtr8g072540.1	46.2405	-1.33089	0.503767	0.000519229	0.00449158
Medtr8g038220.1	82.7603	-1.3299	0.454097	0.000227639	0.00224129
Medtr1g075260.1	294.725	-1.32726	0.311244	1.54482e-06	3.07329e-05
Medtr8g022310.5	98.201	-1.32473	0.356275	1.51557e-05	0.000222174
Medtr4g046147.1	104.556	-1.32391	0.428328	0.000136806	0.00146121
Medtr8g094290.1	14.6483	-1.32193	1.37353	0.0092135	0.0450623
Medtr8g009120.1	171.503	-1.32166	0.468255	0.000299791	0.00283816
Medtr6g093010.1	729.004	-1.3211	0.129348	1.57382e-25	9.6847e-23
Medtr1g057940.1	29.2965	-1.32094	0.638366	0.00213515	0.014331
Medtr6g034975.1	344.065	-1.32081	0.399	6.29872e-05	0.000752954
Medtr8g095520.1	2306.82	-1.31978	0.185311	9.13239e-14	9.47389e-12
Medtr2g071760.1	199.003	-1.31764	0.322911	3.35055e-06	6.01987e-05
Medtr2g102080.1	42.4992	-1.31465	0.583185	0.00139454	0.0101447
Medtr5g033720.1	228.221	-1.31355	0.298725	8.59913e-07	1.84201e-05
Medtr4g100530.1	148.851	-1.31316	0.487554	0.000432158	0.00384652
Medtr1g029520.1	666.25	-1.31285	0.39463	5.94378e-05	0.000717494
Medtr7g066690.1	211.492	-1.31282	0.237197	2.70324e-09	1.14186e-07
Medtr2g081580.1	85.261	-1.31229	0.329134	5.55313e-06	9.30798e-05
Medtr2g039890.1	321.733	-1.30845	0.266213	7.17838e-08	2.05023e-06
Medtr4g100820.4	59.9988	-1.30768	0.354886	1.85943e-05	0.000263729
Medtr1g097910.1	213.377	-1.30274	0.830125	0.00427951	0.0249735
Medtr1g063020.1	1864.18	-1.30097	0.253219	2.25033e-08	7.37652e-07
Medtr3g076950.1	1470.68	-1.30002	0.579181	0.00129812	0.0095407
Medtr4g070970.1	495.378	-1.3	0.362088	2.40506e-05	0.000330221
Medtr5g028830.1	25.3831	-1.29943	0.937594	0.00626841	0.033594
Medtr4g080320.1	177.507	-1.29822	0.973648	0.00556116	0.0305815
Medtr8g044160.1	267.986	-1.29753	0.244064	9.03068e-09	3.33581e-07
Medtr8g024560.1	129.35	-1.29705	0.32756	5.9815e-06	9.85239e-05
Medtr4g033170.1	38.1636	-1.29411	1.05359	0.00645935	0.0344007
Medtr4g006940.1	634.428	-1.29322	0.407986	0.000103157	0.00115322
Medtr4g065640.1	99.9945	-1.29287	0.398559	8.37857e-05	0.000966265
Medtr7g102940.1	487.2	-1.29211	0.17805	3.42076e-14	3.95814e-12
Medtr3g072030.1	1722.91	-1.2919	0.149106	4.14702e-19	1.13419e-16
Medtr8g097040.2	404.972	-1.2899	0.363896	2.83794e-05	0.000380675
Medtr7g083230.2	119.547	-1.2897	0.550753	0.00106727	0.00811725
Medtr6g049280.1	136.673	-1.28615	0.493367	0.000564517	0.00482021
Medtr4g082910.1	66.6862	-1.28482	0.531592	0.000946158	0.00737213
Medtr6g012170.1	55.8752	-1.2841	0.924307	0.00548129	0.0302387
Medtr3g070860.1	561.008	-1.27565	0.60175	0.00172069	0.0120511
Medtr2g090155.1	79.9358	-1.27439	0.624088	0.00205407	0.0139006
Medtr5g015680.1	232.991	-1.27371	0.972854	0.00580592	0.0316109
Medtr3g078613.2	140.287	-1.27332	0.285358	6.72006e-07	1.48169e-05
Medtr7g081720.1	506.088	-1.2728	0.38466	6.64233e-05	0.00078846
Medtr6g463630.1	562.317	-1.27196	0.169399	5.57816e-15	7.05767e-13
Medtr5g080330.1	32.5774	-1.27177	0.525395	0.00105684	0.00805522
Medtr3g012040.1	257.765	-1.26875	0.229618	2.87242e-09	1.20393e-07
Medtr2g074840.2	37.2495	-1.26649	1.04124	0.0068711	0.0360966
Medtr2g010880.1	420.981	-1.26543	0.15165	6.9032e-18	1.50735e-15
Medtr2g079670.1	749.484	-1.26469	0.364559	3.6986e-05	0.000476193
Medtr4g008860.1	21.8135	-1.26432	0.728553	0.00437054	0.025367
Medtr5g083960.1	34.1731	-1.26409	0.654532	0.0028861	0.018305
Medtr8g015220.1	623.651	-1.26291	0.37941	6.24143e-05	0.000746765
Medtr7g081500.1	399.21	-1.26252	0.320821	6.51372e-06	0.000106308
Medtr8g103233.1	88.9427	-1.25735	0.529089	0.00104509	0.00797767
Medtr2g099110.1	167.126	-1.25331	0.36929	5.13719e-05	0.000633112
Medtr2g025780.1	7195.05	-1.2528	0.149207	4.27142e-18	9.71874e-16
Medtr4g097410.1	124.562	-1.25247	0.249628	4.99644e-08	1.48991e-06
Medtr1g076190.2	534.012	-1.25091	0.446877	0.000335191	0.00310915
Medtr8g011100.1	42.4831	-1.25013	0.494296	0.000831461	0.00663698
Medtr8g014360.1	3968.54	-1.24955	0.172363	5.61579e-14	6.20625e-12
Medtr8g067280.1	1844.93	-1.24941	0.282197	7.40575e-07	1.61318e-05
Medtr8g101910.2	242.364	-1.24687	0.260389	1.47814e-07	3.86687e-06
Medtr8g074350.1	244.289	-1.2467	0.329663	1.22023e-05	0.000183525
Medtr5g022350.2	151.666	-1.24657	0.413988	0.000183142	0.00186139
Medtr6g015430.1	107.448	-1.24643	0.400658	0.00013929	0.00148073
Medtr2g095050.1	118.9	-1.24451	0.358971	4.1128e-05	0.000523054
Medtr7g092740.1	551.241	-1.24404	0.325974	1.00551e-05	0.000155431
Medtr3g011460.1	211.225	-1.24322	0.334806	1.58548e-05	0.000230923
Medtr4g133968.1	1405.68	-1.24184	0.220471	1.53732e-09	6.90288e-08
Medtr4g127360.1	171.104	-1.24174	0.303488	3.57087e-06	6.35248e-05
Medtr7g084760.1	3472.6	-1.24157	0.278131	6.8691e-07	1.51087e-05
Medtr4g063100.4	357.404	-1.2415	0.527397	0.00108333	0.00823014
Medtr8g099930.1	116.476	-1.24092	0.355725	3.85906e-05	0.000495674
Medtr5g015680.3	132.849	-1.23997	0.547074	0.00134567	0.00982613
Medtr3g096930.1	110.317	-1.23954	0.302236	3.50776e-06	6.25254e-05
Medtr4g124960.1	31.9042	-1.23927	0.937565	0.00642622	0.034285
Medtr3g010770.1	2135.58	-1.23887	0.200143	5.43117e-11	3.41987e-09
Medtr2g086450.1	175.383	-1.23824	0.396379	0.000128915	0.00138787
Medtr8g068830.1	225.913	-1.23675	0.272502	4.87969e-07	1.12636e-05
Medtr7g106340.1	62.832	-1.23594	0.835883	0.00538837	0.0298538
Medtr6g023340.1	1025.62	-1.23579	0.410672	0.000181421	0.00184598
Medtr5g062290.1	210.243	-1.23511	0.310993	5.85695e-06	9.68741e-05
Medtr4g111935.1	178.36	-1.23476	0.331823	1.58339e-05	0.000230742
Medtr7g490310.1	1337.85	-1.23393	0.134406	4.19537e-21	1.49466e-18
Medtr1g019940.1	111.592	-1.2336	0.610981	0.00235643	0.0155351
Medtr5g037930.1	264.519	-1.23352	0.336496	1.92913e-05	0.000272474
Medtr1g111150.1	67.2319	-1.23299	0.448607	0.000424843	0.00379138
Medtr4g059730.1	46.6319	-1.23079	1.61016	0.00888504	0.0439079
Medtr2g027540.1	131.919	-1.23075	0.362204	5.18908e-05	0.000637475
Medtr1g056550.1	67.3356	-1.23034	0.464811	0.00058084	0.00493004
Medtr1g096030.1	82.0984	-1.22911	0.342407	2.71784e-05	0.000367024
Medtr2g031930.1	307.047	-1.22616	0.417547	0.000231805	0.00227734
Medtr8g467180.1	53.3704	-1.22383	0.730023	0.00432308	0.0251672
Medtr2g069210.1	228.888	-1.2237	0.244867	5.19966e-08	1.53864e-06
Medtr7g023630.1	1741.15	-1.22319	0.830454	0.0051118	0.0286557
Medtr5g032580.1	18.1913	-1.22269	0.942688	0.00763063	0.0391084
Medtr4g105590.3	590.206	-1.22213	0.249605	8.80093e-08	2.45158e-06
Medtr1g007380.1	3611.8	-1.22209	0.274338	6.96629e-07	1.52976e-05
Medtr1g023140.1	1076.55	-1.22081	0.366269	6.35306e-05	0.000758446
Medtr8g066460.2	831.074	-1.22	0.258959	2.13161e-07	5.36888e-06
Medtr1g113820.1	61.1793	-1.21922	0.546121	0.00151799	0.0108618
Medtr4g030210.1	745.078	-1.21909	0.299332	3.82706e-06	6.7418e-05
Medtr5g005130.1	1577.64	-1.21805	0.135232	1.97467e-20	6.52026e-18
Medtr7g084250.1	1100.82	-1.21774	0.142109	9.51921e-19	2.43153e-16
Medtr8g045560.1	543.273	-1.21611	0.173035	2.03825e-13	1.99233e-11
Medtr8g467790.1	485.001	-1.21556	0.169944	7.87934e-14	8.39925e-12
Medtr2g029820.1	5092.58	-1.21424	0.196898	6.00586e-11	3.72969e-09
Medtr5g021610.1	367.433	-1.2133	0.400614	0.000176815	0.00180794
Medtr5g038420.3	109.808	-1.21231	0.46548	0.00062694	0.00524935
Medtr8g095630.1	138.686	-1.21152	0.273926	8.83678e-07	1.88694e-05
Medtr4g082550.1	1042.91	-1.20959	0.248325	9.02343e-08	2.50326e-06
Medtr8g077830.1	1079.79	-1.20953	0.247836	9.32723e-08	2.56651e-06
Medtr8g009300.1	70.6333	-1.20634	0.629041	0.00290567	0.018399
Medtr4g014440.1	105.862	-1.20558	0.446038	0.000476799	0.00418765
Medtr4g087160.1	410.356	-1.20406	0.549032	0.00164274	0.01158
Medtr3g070033.1	147.42	-1.20374	0.323656	1.61091e-05	0.000233649
Medtr7g058860.1	56.6747	-1.20335	0.463776	0.000671304	0.00554999
Medtr3g063970.1	275.466	-1.20169	0.191006	3.05134e-11	1.99561e-09
Medtr2g034440.1	126.216	-1.2011	0.53776	0.0015746	0.01119
Medtr4g079110.1	53.6582	-1.19977	0.632345	0.00311633	0.0193438
Medtr1g018420.1	80.5298	-1.1992	0.513872	0.0012691	0.00937319
Medtr1g114640.1	113.512	-1.19823	0.565962	0.00198774	0.0135261
Medtr4g105520.1	141.182	-1.1977	0.588343	0.00231812	0.0153498
Medtr8g068360.1	1221.03	-1.1954	0.162446	1.78923e-14	2.13415e-12
Medtr2g035190.1	222.631	-1.19236	0.451502	0.000569708	0.00485534
Medtr5g011540.1	64.3413	-1.19203	0.667694	0.00378804	0.0226613
Medtr8g066710.1	171.419	-1.19004	0.386231	0.000155337	0.00161988
Medtr1g086550.1	73.7075	-1.18924	0.419027	0.000337709	0.00312609
Medtr4g022670.1	84.1012	-1.18922	0.547306	0.00178448	0.0124111
Medtr7g108735.1	164.99	-1.18905	0.428902	0.000409558	0.00367435
Medtr6g064950.1	95.433	-1.18745	0.296354	5.53914e-06	9.2923e-05
Medtr2g079650.1	45.6666	-1.18727	0.52413	0.00152597	0.0109016
Medtr1g073260.1	277.873	-1.18147	0.366708	9.88196e-05	0.001113
Medtr2g039920.1	26.4381	-1.1793	0.666933	0.00443202	0.0256468
Medtr6g007897.1	1625.76	-1.1792	0.187717	3.43251e-11	2.22341e-09
Medtr1g036880.1	76.3592	-1.17914	0.561937	0.00211758	0.0142385
Medtr5g059100.1	175.221	-1.17836	0.332038	3.23732e-05	0.00042737
Medtr7g105200.1	255.133	-1.17767	0.222358	1.14791e-08	4.13308e-07
Medtr5g016750.1	462.779	-1.17758	0.26538	8.04091e-07	1.74033e-05
Medtr2g090070.1	307.131	-1.17747	0.358764	8.0747e-05	0.000935918
Medtr1g074120.1	97.4879	-1.17602	0.382761	0.000166699	0.00172105
Medtr4g088555.1	127.011	-1.17511	0.315073	1.63397e-05	0.000236333
Medtr4g118490.1	87.3632	-1.17461	0.340727	4.85823e-05	0.000602848
Medtr8g468210.1	1712.23	-1.17232	0.197051	2.58297e-10	1.39316e-08
Medtr5g087450.1	207.485	-1.17231	0.296919	6.87477e-06	0.000111136
Medtr6g478190.1	76.5265	-1.17226	0.361657	0.000100201	0.00112528
Medtr7g451040.1	39.6928	-1.17133	0.58878	0.00299188	0.0187736
Medtr2g034720.1	1751.01	-1.17049	0.231276	3.87909e-08	1.18277e-06
Medtr5g075070.1	82.2677	-1.17037	0.384383	0.000181897	0.00185013
Medtr6g084120.1	121.588	-1.17029	0.433292	0.000502133	0.00437444
Medtr7g037720.1	199.1	-1.16978	0.275321	1.93892e-06	3.73932e-05
Medtr8g098485.1	197.421	-1.16871	0.305578	1.13287e-05	0.000172227
Medtr2g037690.1	673.214	-1.16742	0.324672	2.66896e-05	0.000361143
Medtr7g005280.1	1791.08	-1.16667	0.157447	1.30191e-14	1.58786e-12
Medtr3g081500.1	59.4626	-1.16626	0.633965	0.00354442	0.0214743
Medtr4g019450.1	512.476	-1.16526	0.205906	1.45325e-09	6.59099e-08
Medtr4g010200.1	118.388	-1.16482	0.282489	3.44215e-06	6.15586e-05
Medtr2g450040.1	41.0357	-1.16469	2.80936	0.00836745	0.0419298
Medtr4g122950.1	463.342	-1.16386	0.278388	2.58008e-06	4.78155e-05
Medtr4g128260.1	654.618	-1.16316	0.233587	5.9055e-08	1.72862e-06
Medtr5g012210.1	1031.01	-1.16308	0.186512	4.37341e-11	2.77968e-09
Medtr3g465210.1	15.1608	-1.16087	1.04846	0.0101273	0.0487219
Medtr5g021060.2	111.8	-1.16068	0.734266	0.00514251	0.0287921
Medtr2g083560.1	17.2415	-1.15961	1.22302	0.0103557	0.0496004
Medtr4g092020.1	18.1913	-1.15654	1.25176	0.00982551	0.047447
Medtr3g072190.1	681.66	-1.15588	0.20404	1.43793e-09	6.53246e-08
Medtr6g037340.1	210.127	-1.15493	0.233359	7.20926e-08	2.05559e-06
Medtr8g021025.1	32.7659	-1.15209	0.845461	0.00740538	0.0382722
Medtr8g056100.1	2230.25	-1.14909	0.111013	4.13462e-26	2.66545e-23
Medtr7g104680.1	31.0517	-1.14896	0.874006	0.00748344	0.0385432
Medtr1g111550.1	171.775	-1.14858	0.455122	0.000810202	0.00650246
Medtr3g091820.1	364.486	-1.14843	0.277863	3.19655e-06	5.76999e-05
Medtr2g029880.1	782.866	-1.14704	0.36742	0.000143457	0.00151728
Medtr2g038560.2	25.4864	-1.14651	0.651042	0.0045218	0.0260495
Medtr7g444860.1	519.087	-1.1459	0.175135	6.24809e-12	4.76545e-10
Medtr1g030580.1	1011.26	-1.14536	0.453143	0.00078828	0.00635033
Medtr3g117750.1	381.424	-1.14519	0.398088	0.000303769	0.0028708
Medtr1g106030.1	68.7009	-1.145	0.410661	0.000417895	0.00373677
Medtr3g117420.1	126.843	-1.14418	0.521291	0.00179731	0.0124715
Medtr2g079300.1	101.129	-1.14214	0.956548	0.00815973	0.0411804
Medtr3g463720.1	406.854	-1.14209	0.37153	0.000171712	0.00176443
Medtr1g105655.1	360.007	-1.14138	0.271158	2.32942e-06	4.37389e-05
Medtr4g088400.1	301.773	-1.13841	0.520123	0.00178158	0.0124042
Medtr3g022930.1	114.957	-1.13763	0.351734	0.000104113	0.00116246
Medtr7g065210.1	186.634	-1.13743	0.888168	0.00720238	0.0374231
Medtr3g085800.1	32.2529	-1.13738	0.570551	0.00298749	0.0187568
Medtr7g015390.1	253.894	-1.13704	0.197725	9.30924e-10	4.44545e-08
Medtr2g013920.1	56.7328	-1.13663	0.46914	0.00111135	0.00840058
Medtr4g098870.1	1781.23	-1.13605	0.221508	2.97679e-08	9.38295e-07
Medtr5g006470.1	34.7403	-1.13473	1.80243	0.00921338	0.0450623
Medtr1g070940.1	151.171	-1.13453	0.368162	0.000169014	0.001742
Medtr7g085930.1	562.89	-1.13424	0.429575	0.000601629	0.00507151
Medtr7g117445.2	264.667	-1.13407	0.381458	0.000232119	0.00227877
Medtr3g082870.2	108.71	-1.13346	0.436954	0.000698381	0.00573185
Medtr7g033490.1	78.6542	-1.13176	0.349588	0.000104366	0.00116432
Medtr3g087940.1	517.86	-1.13045	0.344914	8.65759e-05	0.000994539
Medtr1g103070.1	776.884	-1.13031	0.182641	6.26734e-11	3.87431e-09
Medtr7g112860.1	482.481	-1.13001	0.254704	8.59444e-07	1.84201e-05
Medtr2g049670.1	125.877	-1.12954	0.344421	8.82771e-05	0.00101193
Medtr4g013370.1	463.188	-1.12758	0.206784	5.04502e-09	1.96263e-07
Medtr3g070230.1	336.942	-1.12756	0.354606	0.000134698	0.00144382
Medtr1g022365.1	95.8	-1.12711	0.392765	0.000333469	0.00309743
Medtr3g466420.1	217.942	-1.12561	0.28134	5.74491e-06	9.56638e-05
Medtr3g111120.1	108.254	-1.12546	0.489594	0.00148676	0.0106835
Medtr1g093100.1	264.584	-1.12303	0.471425	0.00118335	0.00883626
Medtr5g022210.1	242.027	-1.12237	0.526877	0.0020908	0.0140962
Medtr7g086380.1	209.831	-1.12102	0.297266	1.48215e-05	0.00021822
Medtr1g108640.1	42.3438	-1.12018	0.888364	0.00816911	0.0412132
Medtr5g015390.1	32.9743	-1.11925	0.635012	0.00463108	0.0265266
Medtr3g116130.1	133.962	-1.11795	0.343432	9.60681e-05	0.00108834
Medtr2g089905.1	24.5188	-1.11697	0.812255	0.00765186	0.0391866
Medtr5g093090.1	86.999	-1.11649	0.452906	0.000997828	0.00768244
Medtr8g442270.1	107.451	-1.11533	0.427	0.000693045	0.00570361
Medtr8g005295.1	1155.88	-1.11521	0.208815	9.3135e-09	3.43559e-07
Medtr8g076160.1	1758.57	-1.11483	0.239731	3.17392e-07	7.6798e-06
Medtr1g111590.1	693.255	-1.11475	0.155732	8.6356e-14	9.0277e-12
Medtr3g069960.1	1229.6	-1.11448	0.2113	1.33996e-08	4.73022e-07
Medtr3g088885.1	74.3879	-1.11174	0.398665	0.000441845	0.00392071
Medtr7g068780.1	1158.1	-1.11114	0.985421	0.00807305	0.0408343
Medtr3g110182.1	167.03	-1.10998	0.297721	1.79463e-05	0.000255475
Medtr1g026190.1	234.61	-1.10995	0.263466	2.45477e-06	4.58697e-05
Medtr3g464150.1	2077.62	-1.10864	0.197717	2.11981e-09	9.22767e-08
Medtr3g082100.1	4005.49	-1.10803	0.107747	8.86981e-26	5.5851e-23
Medtr8g005670.1	528.701	-1.10788	0.232298	2.09898e-07	5.29162e-06
Medtr6g088680.1	267.61	-1.10747	0.288218	1.12944e-05	0.000171802
Medtr7g033170.1	63.7231	-1.10671	0.411807	0.000571999	0.00486567
Medtr4g011020.1	257.736	-1.10671	0.299084	1.93872e-05	0.0002734
Medtr4g068780.1	43.4495	-1.10536	0.591454	0.00384919	0.0229447
Medtr4g091530.1	657.482	-1.10483	0.197101	2.13042e-09	9.25893e-08
Medtr4g094620.1	233.061	-1.10467	0.72156	0.00583899	0.0317654
Medtr3g051240.1	763.805	-1.10373	0.171762	1.38989e-11	9.69911e-10
Medtr5g074680.1	18.3832	-1.10337	0.904706	0.0101431	0.0487805
Medtr2g026670.1	1594.69	-1.10313	0.173672	2.21283e-11	1.46849e-09
Medtr8g079810.1	488.343	-1.10282	0.237014	3.23476e-07	7.82002e-06
Medtr3g051950.1	948.181	-1.10203	0.234635	2.60535e-07	6.44811e-06
Medtr2g087390.1	48.942	-1.10067	0.658318	0.00507215	0.0284984
Medtr7g105370.1	126	-1.09895	0.312071	3.97249e-05	0.000507833
Medtr7g089940.1	96.3387	-1.09695	0.380391	0.000332384	0.0030916
Medtr1g029610.1	223.382	-1.09554	0.309963	3.69045e-05	0.000475595
Medtr3g467360.1	67.4666	-1.09291	0.422535	0.000827358	0.00661398
Medtr8g088330.1	92.4203	-1.09266	0.412748	0.0006544	0.00543346
Medtr4g082860.1	8725.97	-1.09216	0.169653	1.08273e-11	7.75553e-10
Medtr5g040600.1	441.838	-1.09175	0.373382	0.000283883	0.00270648
Medtr7g065050.1	223.572	-1.09026	0.260981	2.8813e-06	5.26056e-05
Medtr4g114710.1	440.804	-1.08654	0.292674	1.91353e-05	0.000270693
Medtr3g093810.1	1022.82	-1.08431	0.1509	7.16948e-14	7.67276e-12
Medtr1g029470.1	39.5546	-1.08415	0.662857	0.00580509	0.0316109
Medtr7g021000.1	483.178	-1.08305	0.296098	2.33333e-05	0.000321349
Medtr2g008110.1	83.9319	-1.08228	0.916356	0.00849574	0.0423629
Medtr4g087270.2	267.383	-1.08037	0.348285	0.000164876	0.00170584
Medtr8g043480.2	257.585	-1.07975	0.632124	0.00475503	0.0270819
Medtr4g063080.1	944.562	-1.07959	0.116132	1.62379e-21	6.28081e-19
Medtr7g109600.1	253.005	-1.07795	0.362934	0.000249615	0.00242954
Medtr5g069680.1	49.2632	-1.07791	0.454275	0.00140436	0.0101997
Medtr2g022320.1	1323.37	-1.07765	0.20201	9.99908e-09	3.65365e-07
Medtr5g064540.1	273.16	-1.07596	0.274638	8.63324e-06	0.000135745
Medtr1g111740.1	148.36	-1.07422	0.67296	0.0056851	0.0310718
Medtr5g022780.1	48.0335	-1.074	0.584269	0.00403341	0.0238006
Medtr7g011060.1	3421.44	-1.07357	0.195339	4.51366e-09	1.78411e-07
Medtr5g009260.1	33.3751	-1.07312	0.52425	0.00304326	0.0190161
Medtr7g032660.1	652.278	-1.07234	0.209951	3.42728e-08	1.06054e-06
Medtr5g042990.1	1019.72	-1.07107	0.285785	1.69114e-05	0.000243044
Medtr3g463170.1	37.0222	-1.07103	0.557245	0.00369658	0.022237
Medtr1g014930.1	78.1285	-1.07039	0.466868	0.00163518	0.0115357
Medtr5g027090.1	36.2271	-1.07038	0.563179	0.0038014	0.0227111
Medtr1g073740.1	487.72	-1.06985	0.676935	0.00572873	0.0312724
Medtr8g027860.1	328.652	-1.06954	0.367049	0.000302559	0.00286037
Medtr7g059525.1	188.541	-1.06932	0.243592	1.1672e-06	2.4051e-05
Medtr4g128590.1	122.404	-1.06929	0.406542	0.000686614	0.00565756
Medtr8g079472.1	366.551	-1.06883	0.221608	1.46946e-07	3.85161e-06
Medtr4g087980.1	774.089	-1.06829	0.138988	1.66901e-15	2.34146e-13
Medtr2g042970.1	222.913	-1.06618	0.287955	2.06238e-05	0.000288435
Medtr1g033130.1	549.354	-1.06588	0.235625	5.73209e-07	1.2912e-05
Medtr1g041830.1	65.4003	-1.06408	0.501217	0.00244985	0.0160223
Medtr3g010820.1	266.101	-1.06295	0.297959	3.42959e-05	0.0004473
Medtr7g028940.1	276.631	-1.06283	0.230367	4.13619e-07	9.69623e-06
Medtr2g081820.2	108.081	-1.06115	0.415293	0.000863029	0.00683256
Medtr4g092090.2	229.702	-1.06093	0.197222	8.37876e-09	3.12915e-07
Medtr8g032300.1	77.9683	-1.06055	0.371559	0.000383809	0.00347675
Medtr6g033740.1	2728.08	-1.06046	0.138391	2.05885e-15	2.81542e-13
Medtr4g119410.1	218.107	-1.06033	0.6328	0.0051268	0.0287279
Medtr3g089977.1	141.238	-1.05966	0.377346	0.000430921	0.0038393
Medtr3g084630.1	370.349	-1.0593	0.235645	7.13826e-07	1.55993e-05
Medtr1g068810.1	271.641	-1.05916	0.773972	0.00746462	0.0384755
Medtr8g045640.1	868.71	-1.05846	0.146759	6.15984e-14	6.74883e-12
Medtr2g096370.1	408.116	-1.05672	0.184691	1.1654e-09	5.38469e-08
Medtr3g023110.1	2090.25	-1.05635	0.270715	9.36361e-06	0.000146126
Medtr3g072520.1	171.193	-1.05584	0.405638	0.000751536	0.00610153
Medtr4g021330.1	41.1101	-1.05557	0.682225	0.00668175	0.0353419
Medtr1g080340.1	34.659	-1.05376	0.71443	0.00729045	0.0378009
Medtr3g021380.1	30.1545	-1.05368	0.635693	0.00592832	0.0321087
Medtr4g082830.1	2701.17	-1.05343	0.184701	1.3244e-09	6.05732e-08
Medtr6g488300.1	148.306	-1.05134	0.43799	0.00127994	0.00944039
Medtr5g071833.1	30.4472	-1.05133	0.742657	0.00861372	0.0428329
Medtr8g469670.1	39.7706	-1.0503	0.661673	0.00692536	0.0363182
Medtr3g014608.1	72.459	-1.05017	0.391626	0.000645337	0.00537305
Medtr6g083020.1	281.963	-1.04959	0.240535	1.35857e-06	2.74307e-05
Medtr1g027250.1	56.6136	-1.04957	0.601478	0.0048729	0.0276254
Medtr1g109630.1	124.739	-1.04887	0.351971	0.000260114	0.00251441
Medtr4g094520.1	807.939	-1.04869	0.25143	3.09943e-06	5.60963e-05
Medtr4g013335.1	183.235	-1.04867	0.436246	0.00125545	0.00929015
Medtr6g072515.1	104.146	-1.04846	0.317834	9.34543e-05	0.00106184
Medtr1g021100.1	392.689	-1.04771	0.29161	3.19941e-05	0.000422572
Medtr2g011490.1	474.126	-1.0473	0.21836	1.73306e-07	4.46898e-06
Medtr4g088875.1	209.177	-1.04713	0.271849	1.20122e-05	0.000181094
Medtr0039s0080.1	67.0399	-1.04597	0.815092	0.00860632	0.042804
Medtr4g016940.1	72.0914	-1.04583	0.42418	0.00111914	0.00844904
Medtr2g099010.1	1251.3	-1.04577	0.232385	7.06375e-07	1.5499e-05
Medtr4g079700.1	987.297	-1.04484	0.235843	9.952e-07	2.0986e-05
Medtr5g071040.1	78.1898	-1.04174	0.456032	0.0017166	0.0120362
Medtr2g073260.1	482.798	-1.04021	0.200951	2.54185e-08	8.19323e-07
Medtr5g071560.1	92.9688	-1.03904	0.38103	0.000570357	0.00485655
Medtr1g115130.1	47.4857	-1.03856	0.638087	0.00609804	0.0328774
Medtr8g102100.1	1531.54	-1.03708	0.206761	5.47867e-08	1.61591e-06
Medtr7g024873.1	60.216	-1.03693	0.545002	0.00388466	0.0231218
Medtr2g062300.1	120.017	-1.03523	0.281484	2.43208e-05	0.000333591
Medtr5g078140.1	58.7225	-1.03369	0.40027	0.000865767	0.00684823
Medtr1g070185.1	81.0111	-1.03356	0.901897	0.00941562	0.0458768
Medtr6g083300.1	280.123	-1.03334	0.282974	2.62883e-05	0.000356605
Medtr4g074190.1	124.171	-1.03319	0.527063	0.00338738	0.0207223
Medtr1g071780.1	208.695	-1.03265	0.348583	0.000275212	0.00263707
Medtr3g009050.1	2077.15	-1.03048	0.133752	1.54196e-15	2.18587e-13
Medtr1g105495.1	886.327	-1.03032	0.195438	1.46882e-08	5.06621e-07
Medtr6g011530.1	231.758	-1.02808	0.262062	8.97908e-06	0.000140693
Medtr1g031150.1	361.127	-1.02742	0.219677	3.14505e-07	7.62357e-06
Medtr1g098300.1	91.6123	-1.02472	0.381424	0.000643682	0.00536587
Medtr5g061840.1	315.728	-1.02461	0.181082	1.81928e-09	8.06201e-08
Medtr5g076960.1	418.429	-1.02219	0.240717	2.3175e-06	4.35452e-05
Medtr1g110710.1	120.264	-1.02034	0.314612	0.000117143	0.00127894
Medtr7g093850.1	258.994	-1.01908	0.273359	2.00375e-05	0.00028096
Medtr8g107620.1	569.991	-1.01852	0.212888	1.89619e-07	4.82984e-06
Medtr4g051350.1	3689.49	-1.01821	0.783492	0.00835992	0.0419168
Medtr4g017820.1	133.003	-1.01545	0.376283	0.000631799	0.0052847
Medtr2g010890.1	66.8047	-1.01375	0.372385	0.000613232	0.00515009
Medtr2g009110.1	877.868	-1.01282	0.249318	5.07014e-06	8.59068e-05
Medtr1g007840.1	166.197	-1.01251	0.389273	0.000811075	0.00650686
Medtr8g036920.1	2417.31	-1.01226	0.130051	8.24267e-16	1.22626e-13
Medtr1g061550.1	81.1531	-1.01173	0.470793	0.00242023	0.0158707
Medtr3g073370.2	324.38	-1.01061	0.174358	8.23979e-10	4.0126e-08
Medtr8g010620.1	566.558	-1.00904	0.352852	0.000382735	0.00346818
Medtr7g079110.1	1083.19	-1.0089	0.219547	4.69939e-07	1.08846e-05
Medtr7g018810.1	136.186	-1.00819	0.325356	0.000191729	0.00193127
Medtr6g016800.1	90.3668	-1.00758	0.683394	0.00754699	0.0388158
Medtr3g062400.1	97.5977	-1.007	0.470541	0.00247802	0.0161557
Medtr3g075120.1	54.2455	-1.00647	0.617159	0.00627524	0.0336176
Medtr4g107400.1	1346.05	-1.00568	0.198653	4.69309e-08	1.41189e-06
Medtr5g071350.1	101.588	-1.00345	0.31459	0.000147605	0.00154927
Medtr3g077350.1	58.8882	-1.00304	0.512199	0.00371579	0.0223277
Medtr1g114690.4	85.4181	-1.0013	0.682638	0.00759504	0.0390141
Medtr3g065020.1	89.1909	-1.00034	0.569455	0.00506949	0.0284893
Medtr5g045520.2	131.401	-1.00002	1.45043	0.0103462	0.0495723

## Sheet: single mutant
Down Regulated Genes								Up Regulated Genes
idGene	baseMean	log2FoldChange	lfcSE	pvalue	padj			idGene	baseMean	log2FoldChange	lfcSE	pvalue	padj
Medtr1g017490.2	481.108	-13.8228	3.38508	4.53479e-22	3.0696e-18			Medtr5g030290.1	255.154	1.01418	0.36249	0.000170621	0.0130871
Medtr3g116510.1	316.635	-13.0783	3.30133	1.88224e-20	8.4939e-17			Medtr1g107215.1	577.146	1.01975	0.238497	8.00243e-07	0.00015152
Medtr1g026290.3	375.857	-13.0712	3.3017	2.34053e-20	9.05318e-17			Medtr7g063470.1	163.144	1.03859	0.398753	0.000289377	0.0198359
Medtr7g021190.2	245.351	-12.2332	3.2154	1.14756e-17	3.10713e-14			Medtr2g450210.2	251.917	1.05154	0.445178	0.000522852	0.0309775
Medtr4g032935.1	105.147	-11.1948	3.11077	6.13309e-15	9.22708e-12			Medtr7g074570.2	353.94	1.06833	0.301411	1.50868e-05	0.00202223
Medtr7g111760.2	102.234	-10.8709	3.04645	6.13412e-15	9.22708e-12			Medtr3g467360.1	67.4666	1.08248	0.354368	7.93325e-05	0.00733108
Medtr0229s0020.1	34.4693	-10.4297	3.05144	1.20577e-12	1.16598e-09			Medtr1g080420.1	797.382	1.09168	0.357831	7.97119e-05	0.00734108
Medtr7g093360.2	36.5421	-8.98671	2.87008	3.58697e-10	1.78358e-07			Medtr2g035190.1	222.631	1.10545	0.457821	0.00045962	0.0284125
Medtr7g016630.1	12.8964	-8.07435	2.89147	2.68482e-07	5.67924e-05			Medtr3g479620.1	47.4474	1.10712	0.366567	8.95373e-05	0.00805419
Medtr8g467320.1	11.9748	-7.45362	2.78534	7.38935e-07	0.000141897			Medtr2g035320.1	1598.87	1.10801	0.325722	2.69687e-05	0.00323099
Medtr2g102940.1	18.8683	-4.57117	1.03073	5.76078e-07	0.000113028			Medtr7g013840.2	63.517	1.1245	0.436804	0.000311372	0.021059
Medtr2g101340.1	14.0897	-4.49584	1.03019	1.16161e-06	0.000205567			Medtr2g034440.1	126.216	1.14699	0.532968	0.000823682	0.0431373
Medtr7g075870.2	173.537	-4.05198	0.641305	1.17588e-11	9.36412e-09			Medtr8g031400.1	238.99	1.17457	0.465532	0.000349725	0.0228723
Medtr3g467270.1	217.13	-3.82767	0.71761	3.622e-09	1.23718e-06			Medtr4g077100.1	71.4398	1.18945	0.390356	8.03175e-05	0.00737179
Medtr8g103060.3	34.5839	-2.35001	0.661517	1.41585e-05	0.0019264			Medtr3g082700.1	85.6953	1.19308	0.530743	0.000660792	0.0365845
Medtr8g033250.1	57.2599	-2.29578	0.513378	3.07032e-07	6.44434e-05			Medtr2g085210.2	149.923	1.2032	0.358076	2.86455e-05	0.00338692
Medtr4g019520.1	565.002	-1.71385	0.494895	1.82065e-05	0.00237			Medtr1g105860.2	136.834	1.20739	0.380061	5.3024e-05	0.00543817
Medtr8g024790.1	622.621	-1.69724	0.332768	1.37559e-08	3.80055e-06			Medtr1g094630.2	121.41	1.21366	0.286468	9.48261e-07	0.000174304
Medtr7g069980.1	1082.54	-1.59534	0.176901	9.47789e-21	5.13247e-17			Medtr8g090310.1	93.7834	1.21447	0.343398	1.54702e-05	0.0020634
Medtr4g009540.1	606.902	-1.4566	0.366024	2.62585e-06	0.000425733			Medtr1g062590.1	471.548	1.22201	0.258381	9.79848e-08	2.21086e-05
Medtr3g064050.2	544.29	-1.42634	0.501197	0.000135796	0.0110414			Medtr2g034720.1	1751.01	1.23884	0.229229	2.91843e-09	1.05359e-06
Medtr2g010350.1	103.981	-1.38285	0.423644	3.78302e-05	0.00413021			Medtr3g100180.1	332.67	1.25501	0.421455	9.75613e-05	0.00860446
Medtr5g072480.3	2483	-1.34764	0.321736	1.08914e-06	0.000195294			Medtr1g105710.1	89.5947	1.2554	0.427454	0.000110641	0.00943769
Medtr8g062790.1	247.878	-1.34577	0.514335	0.000257257	0.0182343			Medtr6g472230.1	153.79	1.27718	0.267545	7.96071e-08	1.84226e-05
Medtr2g079580.1	297.698	-1.28588	0.408004	5.46071e-05	0.0054867			Medtr8g087425.1	143.309	1.27858	0.404809	5.48403e-05	0.0054867
Medtr6g034965.1	194.982	-1.28441	0.467918	0.000186456	0.0141414			Medtr4g020850.1	47.6905	1.28379	0.532142	0.000454747	0.0281756
Medtr2g103990.1	205.94	-1.28207	0.312578	1.61384e-06	0.00027832			Medtr5g070870.1	93.1833	1.30765	0.519133	0.000344675	0.0226008
Medtr6g022470.1	129.355	-1.26647	0.249897	1.75104e-08	4.69417e-06			Medtr4g026030.1	260.97	1.34175	0.470087	0.00013801	0.0111545
Medtr5g011120.1	997.368	-1.19354	0.338562	1.49965e-05	0.00202223			Medtr3g016275.1	834.106	1.34728	0.434836	6.73439e-05	0.00646597
Medtr5g014520.1	933.683	-1.18769	0.388821	7.50884e-05	0.00701067			Medtr1g070280.4	50.5316	1.35926	0.458109	0.000100428	0.00879998
Medtr5g006530.2	755.732	-1.1806	0.409645	0.000126017	0.0104869			Medtr7g011330.2	29.5276	1.39629	0.528756	0.000256191	0.0182064
Medtr1g026310.1	2243.4	-1.1417	0.314847	1.03834e-05	0.00148752			Medtr3g064460.1	128.062	1.40359	0.324641	6.33324e-07	0.000123366
Medtr1g026430.1	445.436	-1.13264	0.390377	0.000122928	0.0103046			Medtr4g025730.1	445.497	1.46862	0.273717	3.54016e-09	1.22889e-06
Medtr4g006320.1	103.105	-1.12896	0.397583	0.000150925	0.0119837			Medtr2g084000.1	69.9718	1.47624	0.464303	5.10538e-05	0.00527608
Medtr2g460880.1	654.124	-1.11357	0.330759	2.74463e-05	0.00325936			Medtr6g012810.1	35.7998	1.49779	0.666853	0.000655542	0.0363719
Medtr6g082500.1	566.072	-1.11252	0.485977	0.000592054	0.0335365			Medtr7g108875.1	44.2413	1.5463	0.520988	9.92031e-05	0.00872085
Medtr4g049340.1	89.2317	-1.11052	0.376872	0.000107649	0.00930375			Medtr4g095050.1	47.8871	1.55702	0.698674	0.000664947	0.0365845
Medtr8g036075.1	57.7252	-1.09552	0.464185	0.000541771	0.0316825			Medtr7g105870.1	51.823	1.63106	0.742144	0.000702111	0.0380081
Medtr1g052115.2	374.944	-1.08206	0.384437	0.000157141	0.0123019			Medtr8g011410.1	54.9709	1.638	0.449255	1.00372e-05	0.00146111
Medtr4g088375.3	922.815	-1.04977	0.448692	0.000535036	0.0315613			Medtr3g034610.1	85.4494	1.6811	0.699829	0.000438232	0.0273149
Medtr3g093980.2	381.821	-1.04704	0.366333	0.000139267	0.0112226			Medtr3g094630.1	24.4015	1.69265	0.591344	0.00013537	0.01104
Medtr4g009110.1	574.602	-1.04119	0.397824	0.000270375	0.0186752			Medtr2g064470.1	72.2001	1.72753	0.463841	7.25859e-06	0.00108582
Medtr2g461020.1	63.8065	-1.03816	0.417521	0.000386467	0.0246792			Medtr3g118390.1	327.593	1.82299	0.68779	0.00023517	0.017256
Medtr6g088445.1	296.588	-1.02096	0.245898	1.35096e-06	0.000234478			Medtr7g089860.1	55.0334	1.83295	0.907747	0.000964373	0.0485341
Medtr6g463340.2	469.629	-1.01499	0.292511	1.93537e-05	0.00245799			Medtr7g029030.1	82.8206	1.84129	0.342299	3.26914e-09	1.14955e-06
Medtr3g067615.1	606.135	-1.00835	0.251652	2.47779e-06	0.000406598			Medtr6g028090.1	103.405	1.90149	0.293608	4.37296e-12	3.81943e-09
								Medtr1g015980.1	101.748	1.9535	0.469272	1.23804e-06	0.000217671
								Medtr6g043240.1	75.8918	1.95567	0.97303	0.00094941	0.048139
								Medtr4g029550.1	1615.84	1.96987	0.365301	3.13357e-09	1.11637e-06
								Medtr8g020920.1	18.4206	1.98045	0.599785	3.52215e-05	0.00394073
								Medtr1g023730.1	33.0914	2.00654	0.850131	0.000521139	0.0309438
								Medtr8g061110.1	25.3585	2.02226	0.660212	7.31403e-05	0.00685241
								Medtr3g105320.1	20.5858	2.05319	0.720942	0.000144866	0.0115458
								Medtr8g015040.1	15.1904	2.06698	0.855383	0.000434748	0.0272482
								Medtr8g093680.2	41.0941	2.10502	0.666354	5.23534e-05	0.00538981
								Medtr2g035100.2	293.038	2.15348	0.364219	1.56237e-10	9.61427e-08
								Medtr3g098090.1	29.225	2.22719	1.12109	0.000981038	0.0491224
								Medtr3g058300.1	42.0986	2.24226	0.422923	5.19599e-09	1.63589e-06
								Medtr6g091680.1	156.799	2.26391	0.728172	5.93077e-05	0.00584391
								Medtr7g076900.1	20.8524	2.27887	0.721975	5.44452e-05	0.0054867
								Medtr1g019760.2	16.9008	2.37245	1.0758	0.000652992	0.0363048
								Medtr7g065980.1	59.0703	2.37303	0.752612	5.0846e-05	0.00527473
								Medtr2g034470.1	107.765	2.39713	0.927395	0.000269783	0.0186752
								Medtr7g075580.1	17.9344	2.49765	1.02038	0.000362974	0.023495
								Medtr3g467100.1	51.8729	2.50123	0.983368	0.000286836	0.0197116
								Medtr1g112940.1	18.9841	2.55648	0.908408	0.000144984	0.0115458
								Medtr4g094775.1	100.002	2.57268	0.463624	1.2186e-09	4.92462e-07
								Medtr2g079060.2	20.8696	2.64071	0.957893	0.000192555	0.0145226
								Medtr5g072930.1	63.3146	2.6517	0.766705	1.80317e-05	0.00235858
								Medtr8g046210.1	42.8142	2.7024	0.898267	7.91689e-05	0.00733108
								Medtr4g074860.3	34.6953	2.7499	1.20295	0.000516564	0.0308073
								Medtr6g452730.1	33.2794	2.80096	1.01364	0.000158113	0.0123019
								Medtr5g072980.1	56.1083	2.87706	0.659031	4.87219e-07	9.77181e-05
								Medtr1g034120.1	33.6778	2.93149	0.919633	4.62503e-05	0.00483503
								Medtr6g016820.1	46.642	3.10209	0.972263	4.35731e-05	0.00462661
								Medtr8g095030.2	26.1942	3.14137	0.971619	4.03968e-05	0.0043577
								Medtr8g010320.1	22.0102	3.1473	0.806626	3.83342e-06	0.000617819
								Medtr1g080800.1	79.9042	3.23952	0.73627	4.10252e-07	8.28955e-05
								Medtr2g035210.1	70.1729	3.28124	0.709111	1.46444e-07	3.1721e-05
								Medtr5g010640.1	84.0257	3.33499	1.09686	6.47672e-05	0.00628544
								Medtr5g010635.1	569.325	3.34916	0.464333	2.59011e-14	3.18772e-11
								Medtr2g098070.1	17.0304	3.44657	0.851056	2.32239e-06	0.000385773
								Medtr8g012550.1	19.0699	3.44894	1.38377	0.000325549	0.0216001
								Medtr4g013385.1	22.4112	3.56599	1.03769	1.94272e-05	0.00245799
								Medtr2g031530.1	17.3244	3.60306	1.80028	0.000867573	0.0448935
								Medtr3g016200.1	9.4141	3.64831	1.42018	0.000330636	0.0218349
								Medtr4g066240.1	53.4722	3.66353	1.6192	0.000478487	0.0295114
								Medtr0334s0010.1	17.7763	3.71055	0.912099	2.04108e-06	0.000341138
								Medtr3g104930.1	16.8458	3.76812	1.84194	0.000775025	0.0410657
								Medtr5g083860.1	39.2123	3.77501	1.19553	4.39523e-05	0.00464864
								Medtr6g034920.1	1172.8	3.87748	0.342941	5.44846e-31	7.37613e-27
								Medtr4g082360.1	19.7448	3.89336	0.953105	1.93976e-06	0.000328257
								Medtr4g076255.1	37.4794	3.91101	0.818355	7.42984e-08	1.74931e-05
								Medtr3g095420.1	7.37894	3.93866	1.42345	0.000270253	0.0186752
								Medtr1g080820.1	119.524	3.93909	1.1224	1.32329e-05	0.00181874
								Medtr3g092425.1	14.4646	4.04595	2.08618	0.000903312	0.0462345
								Medtr2g034480.1	80.8318	4.16357	1.02452	1.75925e-06	0.000301478
								Medtr1g099310.1	274.474	4.23321	0.798693	4.56092e-09	1.46547e-06
								Medtr4g029620.1	253.232	4.35376	0.591484	8.32584e-15	1.18648e-11
								Medtr2g022760.1	26.8679	4.39628	1.3991	5.41409e-05	0.0054867
								Medtr4g118800.1	24.6943	4.43901	1.56109	0.000120012	0.0101229
								Medtr1g094130.1	575.891	4.57634	0.514157	2.72463e-20	9.2215e-17
								Medtr1g027150.1	13.023	4.75565	1.85713	0.00035975	0.0233587
								Medtr5g091680.1	32.7656	5.01473	1.59974	4.96255e-05	0.00516792
								Medtr4g094492.1	64.1195	5.03343	1.26152	2.50297e-06	0.000408255
								Medtr6g034930.1	26.2985	5.05414	0.894083	9.80484e-10	4.14806e-07
								Medtr6g034905.1	481.312	5.2048	0.399604	5.5818e-40	1.51133e-35
								Medtr7g063270.1	35.2673	5.26601	1.39904	5.47732e-06	0.000842637
								Medtr7g015550.1	12.9413	5.28611	1.54966	4.16175e-05	0.00446164
								Medtr7g023690.1	41.1861	5.39756	0.894744	1.00906e-10	6.50505e-08
								Medtr6g034880.1	17.4401	5.66741	1.3335	2.03985e-06	0.000341138
								Medtr4g013770.1	75.2344	6.07134	0.869542	1.97595e-13	2.16507e-10
								Medtr7g093870.1	19.036	6.26622	2.75981	0.000450136	0.0279539
								Medtr3g079530.2	6.04199	6.38462	3.64318	0.000868822	0.0448935
								Medtr5g048550.1	63.5739	6.79811	0.995332	8.74033e-13	8.76493e-10
								Medtr6g022790.1	26.266	6.79815	1.44957	3.94449e-07	8.03015e-05
								Medtr3g080470.2	7.13963	6.80716	3.5575	0.000518534	0.0308568
								Medtr5g098170.1	7.52377	7.03385	3.44484	0.000311887	0.021059
								Medtr5g088770.1	9.62463	7.27051	3.69352	0.000438634	0.0273149
								Medtr8g028435.1	8.5351	7.51154	2.98437	1.90785e-05	0.00244819
								Medtr2g035150.1	143.932	7.58733	1.01197	5.1859e-15	8.77584e-12
								Medtr8g076100.2	22.9113	8.0068	2.65236	7.02309e-08	1.66804e-05
								Medtr3g088520.1	12.4711	8.55867	3.02734	6.62458e-07	0.000128119
								Medtr3g028720.1	14.7761	8.76989	2.8683	6.77801e-08	1.62408e-05
								Medtr8g086070.2	25.4256	9.58647	3.33594	1.33657e-06	0.000233478
								Medtr4g094555.1	51.7234	9.87257	4.07797	7.20142e-05	0.00681592
								Medtr7g113050.2	30.9455	10.2566	3.09739	4.60046e-10	2.00906e-07
								Medtr3g096900.3	207.226	12.2645	2.85177	6.86546e-19	2.06544e-15
								Medtr0245s0010.1	325.377	12.5736	2.81733	3.49447e-22	3.0696e-18

## Sheet: comparisonSIngleTriple
						idGene	dge_apeglm_condition_single_vs_wt.txt	dge_apeglm_condition_triple_vs_wt.txt	up/down single	up/down triple	type	score	PPV	id	desc
dge_apeglm_condition_single_vs_wt.txt	dge_apeglm_condition_triple_vs_wt.txt	number				Medtr0229s0020.1	-10.4297	-9.01137	down	down	MF_ARGOT	0.243961	0.376418	46872	metal ion binding
down	down	1				Medtr7g016630.1	-8.07435	na	down	na	BP_ARGOT	0.00996565	0.319195	55114	oxidation-reduction process
na	up	431				Medtr3g467270.1	-3.82767	na	down	na	CC_ARGOT	0.00561614	0.315581	16021	integral component of membrane
down	na	42				Medtr1g052115.2	-1.08206	na	down	na	qseq	n.d.	n.d.	n.d.	MCPEIFSDMPYGYKSDIWSLGCCMFEIVAHQPAFRAPDRAGLINKINRSTISPLPIVYSSTLKQIIKSMLRKNPEHRPTAAELLRHPHLQPFVLRSRDAPSVFLPVHLISCNSPKKSYKSSGGKDNKDKEEGFVHHLERVYPIEGNGDVQTRNRPNGRKLAVSVSTEDNLETKRVDPTSYSLEFSTSFSGSKDESTTSESTVCSVCKEADLKNRAVRDMDDTEITSKSTLDFAHEKQVFATEHFQKSYAVDINTGTKKVEDTFSNEDSSGNDKDASTSDDVTSQCTRDSVHVEKRFTVEHFLKADSIDINALTTEDRYKFSNKGFDKAELQREDVKPEDFIKSIMSSENRLGIDIDGSIDEVTSESTLEFLLVEQFITEHCQNPNAFDINAVTTEVEGT…
na	down	1228				Medtr2g102940.1	-4.57117	na	down	na	qseq	n.d.	n.d.	n.d.	MNQYRREWEYRMEESARLGQSLRQQGQRKPKQRSSEITRGSNESLELVINIIRNKNNQMQIRLNRCLTPPFNISTWRSSX
up	down	29				Medtr3g116510.1	-13.0783	na	down	na	CC_ARGOT	0.0295661	0.329667	16021	integral component of membrane
up	up	13				Medtr8g062790.1	-1.34577	na	down	na	BP_ARGOT	0.0406621	0.333979	15074	DNA integration
up	na	87				Medtr5g006530.2	-1.1806	na	down	na	BP_ARGOT	1.43522	0.478651	6355	regulation of transcription	DNA-templated
down	up	3				Medtr8g103060.3	-2.35001	na	down	na	BP_ARGOT	0.0132455	0.321411	1901566	organonitrogen compound biosynthetic process
						Medtr1g017490.2	-13.8228	na	down	na	BP_ARGOT	3.30759	0.568772	6355	regulation of transcription	DNA-templated
						Medtr7g075870.2	-4.05198	na	down	na	BP_ARGOT	0.0380241	0.333014	6468	protein phosphorylation
						Medtr8g467320.1	-7.45362	na	down	na	CC_ARGOT	0.836021	0.437462	16021	integral component of membrane
						Medtr4g032935.1	-11.1948	na	down	na	BP_ARGOT	0.0525592	0.337988	10951	negative regulation of endopeptidase activity
						Medtr3g093980.2	-1.04704	na	down	na	BP_ARGOT	0.0661685	0.34205	9813	flavonoid biosynthetic process
						Medtr2g010350.1	-1.38285	na	down	na	CC_ARGOT	0.837356	0.437568	16021	integral component of membrane
						Medtr3g067615.1	-1.00835	na	down	na	MF_ARGOT	0.573221	0.414633	90079	translation regulator activity	nucleic acid binding
						Medtr4g009110.1	-1.04119	na	down	na	BP_ARGOT	0.0120937	0.320668	55114	oxidation-reduction process
						Medtr2g460880.1	-1.11357	na	down	na	BP_ARGOT	0.0879258	0.347755	55114	oxidation-reduction process
						Medtr1g026430.1	-1.13264	na	down	na	BP_ARGOT	0.0134698	0.321552	55114	oxidation-reduction process
						Medtr4g088375.3	-1.04977	na	down	na	BP_ARGOT	0.00156345	0.310441	55085	transmembrane transport
						Medtr6g022470.1	-1.26647	na	down	na	qseq	n.d.	n.d.	n.d.	MVRFCGDTLLGGPEVEEEDSHGNEESPRHAVATIVMKGDDLAQYVHEYYSKVYYEDCYAQVISPINGQNKWPKTDFVEVLPPIYKRGPGRPKKLRRREPDEDRMENGKWQRGYTTNRCKKCLHYGHNQRTCINPAVVVPTQTSQTSATPAVVFHEQAPTTQKSMRSNLAVVLQQPTIQASQSSQSAVAPKKRGRPVGSGKKQSKGVPMPKKTKKIVELGSSSMTVNTSQPASAQAKTTANDVDMMLNGLKALPPNQLDEIIRPLNKGKRDDVEDIVAKEX
						Medtr6g034965.1	-1.28441	0.844182	down	na	CC_ARGOT	0.0255221	0.327897	9536	plastid
						Medtr7g021190.2	-12.2332	na	down	na	CC_ARGOT	4.41948	0.609947	5634	nucleus
						Medtr2g079580.1	-1.28588	-0.70642	down	na	BP_ARGOT	0.014128	0.321959	55085	transmembrane transport
						Medtr4g009540.1	-1.4566	-0.80847	down	na	MF_ARGOT	0.0164344	0.323314	3700	DNA-binding transcription factor activity
						Medtr2g103990.1	-1.28207	na	down	na	BP_ARGOT	10.0115	0.764126	10951	negative regulation of endopeptidase activity
						Medtr7g093360.2	-8.98671	na	down	na	BP_ARGOT	5.71808	0.65191	6351	transcription	DNA-templated
						Medtr5g011120.1	-1.19354	na	down	na	BP_ARGOT	0.573559	0.414665	45944	positive regulation of transcription by RNA polymerase II
						Medtr1g026310.1	-1.1417	-0.628899	down	na	BP_ARGOT	0.0188945	0.324659	55114	oxidation-reduction process
						Medtr7g111760.2	-10.8709	na	down	na	BP_ARGOT	0.0311803	0.330339	6468	protein phosphorylation
						Medtr2g461020.1	-1.03816	na	down	na	EC_ARGOT	4.84527	0.624314	EC:6	GO:0016874
						Medtr2g101340.1	-4.49584	na	down	na	MF_ARGOT	3.10674	0.560629	3677	DNA binding
						Medtr4g049340.1	-1.11052	na	down	na	CC_ARGOT	0.76014	0.431294	16021	integral component of membrane
						Medtr5g072480.3	-1.34764	na	down	na	BP_ARGOT	0.0821749	0.346323	51707	response to other organism
						Medtr1g026290.3	-13.0712	na	down	na	CC_ARGOT	0.385696	0.394876	43232	intracellular non-membrane-bounded organelle
						Medtr6g463340.2	-1.01499	na	down	na	CC_ARGOT	0.0159101	0.323015	5886	plasma membrane
						Medtr3g064050.2	-1.42634	na	down	na	BP_ARGOT	0.83154	0.437106	9908	flower development
						Medtr8g024790.1	-1.69724	-0.723894	down	na	CC_ARGOT	0.00546311	0.315432	5737	cytoplasm
						Medtr6g082500.1	-1.11252	na	down	na	BP_ARGOT	0.228628	0.374127	42742	defense response to bacterium
						Medtr6g088445.1	-1.02096	na	down	na	DE	1.24564	0.61061	0.9	Polyketide cyclase/dehydrase and lipid transporter
						Medtr8g033250.1	-2.29578	na	down	na	BP_ARGOT	0.010415	0.319518	55114	oxidation-reduction process
						Medtr4g019520.1	-1.71385	na	down	na	EC_ARGOT	0.79774	0.434387	EC:2.5.1.18	GO:0004364
						Medtr5g014520.1	-1.18769	na	down	na	EC_ARGOT	0.078799	0.345459	EC:1.3.1.74	GO:0032440
						Medtr7g069980.1	-1.59534	3.60473	down	up	BP_ARGOT	0.0978203	0.350113	9636	response to toxic substance
						Medtr8g036075.1	-1.09552	1.44583	down	up	MF_ARGOT	0.0193172	0.324881	3677	DNA binding
						Medtr4g006320.1	-1.12896	1.92052	down	up	MF_ARGOT	5.98192	0.65983	5525	GTP binding
						Medtr2g013370.1	na	-1.74128	na	down	CC_ARGOT	0.0106836	0.319708	16021	integral component of membrane
						Medtr4g081390.2	na	-7.76162	na	down	CC_ARGOT	0.00322862	0.31295	16021	integral component of membrane
						Medtr6g083020.1	na	-1.04959	na	down	BP_ARGOT	0.0195168	0.324985	90502	RNA phosphodiester bond hydrolysis	endonucleolytic
						Medtr2g011490.1	na	-1.0473	na	down	MF_ARGOT	0.0211345	0.325809	3677	DNA binding
						Medtr2g076350.1	na	-2.03916	na	down	BP_ARGOT	1.24091	0.466447	6508	proteolysis
						Medtr2g099110.1	na	-1.25331	na	down	BP_ARGOT	1.23319	0.465943	55072	iron ion homeostasis
						Medtr8g076800.1	na	-1.66753	na	down	CC_ARGOT	0.0220116	0.326242	5829	cytosol
						Medtr4g006730.3	na	-1.97635	na	down	BP_ARGOT	0.0393356	0.333498	30001	metal ion transport
						Medtr2g022370.1	na	-4.95883	na	down	BP_ARGOT	4.36599	0.608095	6508	proteolysis
						Medtr1g088910.1	na	-4.85565	na	down	MF_ARGOT	0.0524129	0.337942	5515	protein binding
						Medtr8g013090.1	na	-2.53268	na	down	CC_ARGOT	0.0221766	0.326323	16021	integral component of membrane
						Medtr8g022310.5	na	-1.32473	na	down	DE	1.01215	0.512272	0.575758	DnaJ homolog subfamily B member 7
						Medtr7g099820.1	na	-2.65767	na	down	BP_ARGOT	0.0751715	0.34451	6813	potassium ion transport
						Medtr4g091100.1	na	-1.3514	na	down	DE	1.37813	0.661102	0.45	F-box protein SKIP27
						Medtr7g066590.1	na	-2.36853	na	down	BP_ARGOT	0.0139178	0.32183	16311	dephosphorylation
						Medtr6g488200.1	na	-1.55472	na	down	qseq	n.d.	n.d.	n.d.	MGNNQGVNRLNKGHFPSYHEQLGSYGTIDVTKIEHEAINGHTGEVFDIAKWNTSYTIDSSKCILDLRRVSSKDGKVNSISFQIGDEMYSDGNIWFAISKDTSFLGSTTPPLLLNGGFKNCKQRSNSTTNASGYVMETCVYLYGSGSRRGFLVLEEMRKSGNAEKPCKVTVAHYYAVSIRNLFSYKIDIGLSMIVMIQPSSEVGLDITVHGPSQHPAKALHSMFHEVLKTGIWKPTKCSHCASMIRDHSDSESEDCDDFLPPHVHGLRKNVQSIIDNGGVVKGNNNGNLYVHKLYVRRSSX
						Medtr3g088465.1	na	-1.81089	na	down	BP_ARGOT	0.195623	0.368921	110126	phloem loading
						Medtr5g430470.1	na	-5.19158	na	down	BP_ARGOT	0.0392332	0.33346	34654	nucleobase-containing compound biosynthetic process
						Medtr4g016920.1	na	-2.8853	na	down	MF_ARGOT	0.0196353	0.325046	9055	electron transfer activity
						Medtr6g464620.1	na	-2.13583	na	down	BP_ARGOT	0.185759	0.367281	46394	carboxylic acid biosynthetic process
						Medtr6g488220.1	na	-1.56823	na	down	qseq	n.d.	n.d.	n.d.	MGNSCPLPCDRYMYVGKNVSVLYRKEERYLEEGKLETSIVSYHVGYSVSALLILETTYGKNGLIKLLRFKVQDPESDVTFDIDRAENNLLNQINTNDFRKFEINFVNETKNRLEGVTKTNVAYHGTIDEGSLLVVEQKRKSGVQKPYVAVVAHYYAICSRSIFLWKYDVALSMLVNVRVLNNDLDVFSTGCNSNTSISFLAMFDQVSQTRTWHWKTCPYYVAETERRECSGVTGKQFKTETETETETESDDEEGTYHQRRKQIGGSILANPGVIKGNNNGNLVVNKLFLGGGNX
						Medtr0003s0580.1	na	-2.2715	na	down	DE	2.90427	0.965659	0.21875	DUF793 domain-containing protein
						Medtr3g040800.1	na	-1.60698	na	down	MF_ARGOT	2.95764	0.554412	5524	ATP binding
						Medtr4g082970.1	na	-1.47353	na	down	MF_ARGOT	0.130491	0.357151	8270	zinc ion binding
						Medtr8g011100.1	na	-1.25013	na	down	BP_ARGOT	3.70274	0.584101	61077	chaperone-mediated protein folding
						Medtr5g021060.2	na	-1.16068	na	down	BP_ARGOT	0.0226192	0.326538	32259	methylation
						Medtr2g096040.1	na	-3.3577	na	down	EC_ARGOT	2.69911	0.543249	EC:3.2.1.14	GO:0004568
						Medtr1g075640.1	na	-4.36388	na	down	BP_ARGOT	0.0495493	0.337021	1901576	organic substance biosynthetic process
						Medtr7g104680.1	na	-1.14896	na	down	qseq	n.d.	n.d.	n.d.	MGNCLVLQQINVVKIMKTNGKILEYKTQTPIKAEKVLPSPPSPSPSSPKERKKVRFADPEVQDVQKNSAVRIKLVISKQKLQEMLDNGGISVEKMLSLVHGENGMDGEDLCKKSDDACAGWKPVLQSIPEVIX
						Medtr4g088835.1	na	-1.98918	na	down	BP_ARGOT	3.98377	0.59451	16567	protein ubiquitination
						Medtr8g072510.1	na	-1.63454	na	down	EC_ARGOT	0.0206795	0.32558	EC:2.3.1.225	GO:0019706
						Medtr3g055120.1	na	-3.17376	na	down	BP_ARGOT	0.331957	0.388358	9607	response to biotic stimulus
						Medtr7g018810.1	na	-1.00819	na	down	MF_ARGOT	0.00390496	0.313774	16301	kinase activity
						Medtr4g070970.1	na	-1.3	na	down	BP_ARGOT	0.010285	0.319425	7275	multicellular organism development
						Medtr8g079472.1	na	-1.06883	na	down	EC_ARGOT	2.30024	0.524918	EC:2	GO:0016740
						Medtr3g102980.1	na	-2.26018	na	down	BP_ARGOT	0.0327508	0.330977	6352	DNA-templated transcription	initiation
						Medtr7g102940.1	na	-1.29211	na	down	BP_ARGOT	0.0145847	0.322235	160	phosphorelay signal transduction system
						Medtr1g031560.1	na	-2.23065	na	down	MF_ARGOT	2.95816	0.554434	5524	ATP binding
						Medtr4g073240.3	na	-1.44461	na	down	EC_ARGOT	0.51487	0.408887	EC:6	GO:0016874
						Medtr4g016940.1	na	-1.04583	na	down	BP_ARGOT	0.0439436	0.335138	45454	cell redox homeostasis
						Medtr7g016780.1	na	-3.09765	na	down	BP_ARGOT	0.13399	0.35785	9715	chalcone biosynthetic process
						Medtr5g071560.1	na	-1.03904	na	down	BP_ARGOT	0.0535458	0.338299	71805	potassium ion transmembrane transport
						Medtr2g012410.1	na	-1.89431	na	down	BP_ARGOT	11.5407	0.797969	9733	response to auxin
						Medtr3g052810.1	na	-2.4513	na	down	BP_ARGOT	0.0328159	0.331003	160	phosphorelay signal transduction system
						Medtr2g082090.1	na	-1.62347	na	down	EC_ARGOT	0.694224	0.425681	EC:2.3.1	GO:0016747
						Medtr7g011663.1	na	-2.08552	na	down	BP_ARGOT	0.0912021	0.34855	9740	gibberellic acid mediated signaling pathway
						Medtr5g096700.1	na	-2.31219	na	down	BP_ARGOT	8.42596	0.726179	16567	protein ubiquitination
						Medtr4g087980.1	na	-1.06829	na	down	CC_ARGOT	0.0774791	0.345117	16021	integral component of membrane
						Medtr1g023140.1	na	-1.22081	na	down	BP_ARGOT	0.089776	0.348206	44093	positive regulation of molecular function
						Medtr2g038560.2	na	-1.14651	na	down	BP_ARGOT	0.0179656	0.324162	6886	intracellular protein transport
						Medtr6g007980.2	na	-1.47054	na	down	BP_ARGOT	0.184211	0.36702	7568	aging
						Medtr5g059820.1	na	-3.52243	na	down	BP_ARGOT	0.123776	0.355784	9635	response to herbicide
						Medtr8g056100.1	na	-1.14909	na	down	BP_ARGOT	0.0362971	0.332363	1901576	organic substance biosynthetic process
						Medtr2g037690.1	na	-1.16742	na	down	MF_ARGOT	0.0106741	0.319701	5524	ATP binding
						Medtr2g100340.1	na	-3.44748	na	down	MF_ARGOT	0.0118687	0.320519	46872	metal ion binding
						Medtr3g466610.1	na	-1.70318	na	down	qseq	n.d.	n.d.	n.d.	MCLPQLLHIIINDCKELKHLIEDDLENRKIVRFPKLKTVVVEKCKMLKYVFPISICKELPELKVLIIREADELEEIFVCEVDEKVNIPNLKFVAFVNLPSLSQTQGIHFQAAPYRFIQSCRELSLTSAITKDVSSYTLFNDYWEEDFDLYEDIKNVAAELLENPRIEVHAASGHMFTSSQELTNQQHLQGEIDASIKPFHGNNNLEGSPSERLVAESLSTIQVIDSKQKGIIEETALTNTKTTSKEITTSQDQRTQEGSTSGTKNDQDIQLPAPKQKSIQSSFEDVDLGDSHETTQTNNNQVSLNDDASKSEPSSSTTSPIASQIPSMPSKDFDLYFHVESLYRKFQEDSKGHDNGNENPNARTTKDFAAWVEAKAASWHALTSSKLEGSTSENTEAAK…
						Medtr6g016375.1	na	-3.7422	na	down	BP_ARGOT	0.927503	0.444538	165	MAPK cascade
						Medtr2g039890.1	na	-1.30845	na	down	qseq	n.d.	n.d.	n.d.	MTGWHLNPSCRILLRVSSCSSSNNCNKQNNKRINKKSTLVTMTKTTNSPSVKEARGPDLVERAKEEFEAILHPHKSSSHHHRETHGRNSDIDENTSLDDVKAPNVFERAKEEFEAIAQVFHHNNEASTHDIRDENQMAELKHKQNISSSSSETKTKKVNIFVKAKEEIKSIIHHDKSKHHHHDKETHGRSDDIDENTPSSEVKGPNVFERVKEEFEAVIEAIHPKKEKX
						Medtr7g109600.1	na	-1.07795	na	down	BP_ARGOT	0.0317179	0.330559	3006	developmental process involved in reproduction
						Medtr7g085930.1	na	-1.13424	na	down	BP_ARGOT	0.00658071	0.316479	55114	oxidation-reduction process
						Medtr3g464370.1	na	-2.44426	na	down	qseq	n.d.	n.d.	n.d.	MSLEEKPVSLGPWGGSGGYSWDDGVYSTIRQLVIVHEEGIDSIQIEYDKGGNSVWSLKHGGSGGHKIDTIKLDYPNEFLTSVDGYYGSLNQFGPIFIRSLSFESNKKMYGPFGVEQGTYFSLPVTGAKIVGFHGRYGWHIDAIGVHLRSYQQPKPSKTLSYPQNHITNTNDTVGYSVIQGSVSQGFDIVVAVKQKDGSAKASPTKKILTFKESNSIEPKEKTVPMLKAPSIVEGMVTYGPWGGNGGYVFDDGPYTGIRQIDLSRNIGIVWIRALYDLDGEAVWGYKHGGAGGFKHEKMIFDFPYEVLTHISGYYGSLMYMGPSIIRSLTFHTTKRIYGPFGDENGTYFTTKMKEGQIVGLHGRKGLFLDALGVHVMEGKVIVPVPTSPSNEIIPREPSI…
						Medtr2g089520.1	na	-3.45672	na	down	MF_ARGOT	0.0388464	0.333318	3676	nucleic acid binding
						Medtr0008s0390.1	na	-1.9726	na	down	BP_ARGOT	0.0251665	0.327734	10605	negative regulation of macromolecule metabolic process
						Medtr2g079670.1	na	-1.26469	na	down	CC_ARGOT	0.0543335	0.338545	16021	integral component of membrane
						Medtr1g014930.1	na	-1.07039	na	down	DE	1.35774	0.653582	0.75	Amyotrophic lateral sclerosis 2 chromosomal region candidate protein
						Medtr1g037690.1	na	-2.14187	na	down	CC_ARGOT	0.833133	0.437233	16021	integral component of membrane
						Medtr5g096490.2	na	-10.6571	na	down	CC_ARGOT	0.232511	0.374715	5761	mitochondrial ribosome
						Medtr7g112615.3	na	-2.1677	na	down	MF_ARGOT	0.00924421	0.318661	3676	nucleic acid binding
						Medtr6g008600.1	na	-2.9502	na	down	BP_ARGOT	0.0385738	0.333218	16192	vesicle-mediated transport
						Medtr2g019950.1	na	-6.87054	na	down	MF_ARGOT	0.0250043	0.32766	5515	protein binding
						Medtr6g016015.1	na	-1.46539	na	down	MF_ARGOT	0.026578	0.328372	8270	zinc ion binding
						Medtr1g105900.1	na	-1.94724	na	down	BP_ARGOT	0.0443822	0.335289	9733	response to auxin
						Medtr3g078420.1	na	-4.55646	na	down	CC_ARGOT	0.166046	0.363867	16021	integral component of membrane
						Medtr1g111150.1	na	-1.23299	na	down	MF_ARGOT	2.68714	0.542719	46872	metal ion binding
						Medtr4g129770.1	na	-2.45673	na	down	CC_ARGOT	0.832865	0.437212	16021	integral component of membrane
						Medtr3g071980.4	na	-6.20951	na	down	BP_ARGOT	2.48172	0.53344	55114	oxidation-reduction process
						Medtr1g066640.1	na	-1.63876	na	down	BP_ARGOT	0.0286859	0.329292	6468	protein phosphorylation
						Medtr3g465410.1	na	-3.42945	na	down	BP_ARGOT	0.214588	0.371962	7275	multicellular organism development
						Medtr6g088680.1	na	-1.10747	na	down	MF_ARGOT	1.21221	0.464566	43531	ADP binding
						Medtr1g076190.2	na	-1.25091	na	down	BP_ARGOT	0.0563143	0.339157	46777	protein autophosphorylation
						Medtr5g022130.1	na	-2.71924	na	down	MF_ARGOT	0.363509	0.392244	3723	RNA binding
						Medtr6g090460.1	na	-2.35544	na	down	CC_ARGOT	0.160897	0.362943	16021	integral component of membrane
						Medtr1g061550.1	na	-1.01173	na	down	qseq	n.d.	n.d.	n.d.	MVMEESHVRRRARTATLWPSSAMADLVVGERDAGGDDCGTHRSATRKKMMVVWFWEEEQGLGLGGMKNTLRRX
						Medtr2g102670.1	na	-2.70213	na	down	MF_ARGOT	0.23267	0.374739	15405	P-P-bond-hydrolysis-driven transmembrane transporter activity
						Medtr4g061823.1	na	-1.36773	na	down	BP_ARGOT	0.0489705	0.336832	16567	protein ubiquitination
						Medtr1g007540.1	na	-3.46979	na	down	BP_ARGOT	0.051441	0.337632	55114	oxidation-reduction process
						Medtr1g090663.1	na	-1.53489	na	down	CC_ARGOT	2.13253	0.516738	5634	nucleus
						Medtr5g038420.3	na	-1.21231	na	down	CC_ARGOT	0.836468	0.437498	16021	integral component of membrane
						Medtr3g084630.1	na	-1.0593	na	down	BP_ARGOT	0.275555	0.38092	10218	response to far red light
						Medtr3g040440.1	na	-2.73261	na	down	BP_ARGOT	0.0108822	0.319847	19752	carboxylic acid metabolic process
						Medtr2g040970.1	na	-11.012	na	down	BP_ARGOT	0.175381	0.365508	9637	response to blue light
						Medtr4g106650.1	na	-1.79367	na	down	MF_ARGOT	1.76884	0.497813	3677	DNA binding
						Medtr3g072190.1	na	-1.15588	na	down	BP_ARGOT	0.0581447	0.339712	9908	flower development
						Medtr1g026170.1	na	-1.56269	na	down	BP_ARGOT	0.00687708	0.316741	32259	methylation
						Medtr4g113140.1	na	-1.49357	na	down	BP_ARGOT	0.0158639	0.322988	10629	negative regulation of gene expression
						Medtr7g023740.1	na	-1.78837	na	down	BP_ARGOT	0.0273304	0.328704	55114	oxidation-reduction process
						Medtr3g103330.1	na	-1.72241	na	down	BP_ARGOT	4.33449	0.606998	6508	proteolysis
						Medtr1g017090.1	na	-2.79123	na	down	BP_ARGOT	0.29123	0.383058	9414	response to water deprivation
						Medtr2g012890.2	na	-1.93931	na	down	DE	1.11955	0.558989	0.289474	Putative SAP domain-containing protein
						Medtr6g088245.1	na	-1.5367	na	down	CC_ARGOT	0.0232486	0.326839	16021	integral component of membrane
						Medtr8g099350.1	na	-1.59232	na	down	BP_ARGOT	0.0843937	0.346881	9737	response to abscisic acid
						Medtr1g029520.1	na	-1.31285	na	down	MF_ARGOT	0.923201	0.444213	140096	catalytic activity	acting on a protein
						Medtr4g006970.1	na	-2.48198	na	down	BP_ARGOT	0.0714967	0.343525	9788	negative regulation of abscisic acid-activated signaling pathway
						Medtr4g105520.1	na	-1.1977	na	down	BP_ARGOT	0.0167943	0.323517	71555	cell wall organization
						Medtr1g093600.1	na	-2.69775	na	down	BP_ARGOT	0.043737	0.335066	6508	proteolysis
						Medtr8g022990.1	na	-3.41691	na	down	DE	1.99029	0.844503	0.547619	Senescence-associated gene 21 like protein
						Medtr1g099800.1	na	-1.6358	na	down	MF_ARGOT	2.69114	0.542896	46872	metal ion binding
						Medtr6g034470.1	na	-3.89514	na	down	MF_ARGOT	2.13747	0.516983	3676	nucleic acid binding
						Medtr3g053160.1	na	-3.20914	na	down	CC_ARGOT	0.831107	0.437072	16021	integral component of membrane
						Medtr6g005070.1	na	-3.67733	na	down	EC_ARGOT	10.3022	0.77075	EC:6.3.5.5	GO:0004088
						Medtr6g488300.1	na	-1.05134	na	down	BP_ARGOT	4.39404	0.609068	7165	signal transduction
						Medtr1g042160.2	na	-1.99992	na	down	BP_ARGOT	0.159207	0.362636	6265	DNA topological change
						Medtr6g088250.1	na	-1.84022	na	down	MF_ARGOT	0.0389469	0.333355	5524	ATP binding
						Medtr6g016275.1	na	-1.87589	na	down	BP_ARGOT	0.0803022	0.345846	71369	cellular response to ethylene stimulus
						Medtr1g111590.1	na	-1.11475	na	down	CC_ARGOT	0.055105	0.338785	31225	anchored component of membrane
						Medtr2g090155.1	na	-1.27439	na	down	CC_ARGOT	0.0869164	0.347507	5737	cytoplasm
						Medtr0115s0020.1	na	-1.69234	na	down	CC_ARGOT	0.829369	0.436933	16021	integral component of membrane
						Medtr8g027295.1	na	-1.60761	na	down	CC_ARGOT	0.0082553	0.317893	16021	integral component of membrane
						Medtr1g061840.1	na	-1.98726	na	down	CC_ARGOT	0.83702	0.437542	16021	integral component of membrane
						Medtr5g093360.1	na	-1.58639	na	down	CC_ARGOT	0.2274	0.373941	98805	whole membrane
						Medtr1g063020.1	na	-1.30097	na	down	BP_ARGOT	0.274757	0.38081	16998	cell wall macromolecule catabolic process
						Medtr2g068730.1	na	-1.94381	na	down	BP_ARGOT	0.0453925	0.335636	45490	pectin catabolic process
						Medtr1g029610.1	na	-1.09554	na	down	MF_ARGOT	2.95485	0.554294	5524	ATP binding
						Medtr2g017930.1	na	-1.54042	na	down	CC_ARGOT	0.837141	0.437551	16021	integral component of membrane
						Medtr4g128580.1	na	-4.72026	na	down	BP_ARGOT	0.0159143	0.323017	6355	regulation of transcription	DNA-templated
						Medtr3g028465.1	na	-2.36238	na	down	CC_ARGOT	0.836898	0.437532	16021	integral component of membrane
						Medtr1g116790.1	na	-1.59196	na	down	BP_ARGOT	0.0371934	0.332703	6629	lipid metabolic process
						Medtr8g075510.1	na	-1.87481	na	down	CC_ARGOT	0.837099	0.437548	16021	integral component of membrane
						Medtr5g048060.2	na	-10.8911	na	down	BP_ARGOT	0.0551393	0.338796	55114	oxidation-reduction process
						Medtr4g099270.3	na	-2.63555	na	down	CC_ARGOT	0.795219	0.434182	16021	integral component of membrane
						Medtr8g094290.1	na	-1.32193	na	down	BP_ARGOT	0.215935	0.372173	110126	phloem loading
						Medtr5g026530.1	na	-1.38465	na	down	MF_ARGOT	2.14131	0.517174	3676	nucleic acid binding
						Medtr3g108080.1	na	-1.35321	na	down	CC_ARGOT	0.83727	0.437562	16021	integral component of membrane
						Medtr5g022350.2	na	-1.24657	na	down	CC_ARGOT	0.531491	0.410556	5576	extracellular region
						Medtr3g089977.1	na	-1.05966	na	down	BP_ARGOT	0.0438901	0.335119	43086	negative regulation of catalytic activity
						Medtr7g024873.1	na	-1.03693	na	down	MF_ARGOT	0.0250408	0.327677	9055	electron transfer activity
						Medtr4g102220.1	na	-1.52162	na	down	MF_ARGOT	3.0962	0.560194	3677	DNA binding
						Medtr3g095040.1	na	-1.76648	na	down	BP_ARGOT	0.0398217	0.333675	7015	actin filament organization
						Medtr1008s0010.1	na	-1.56346	na	down	BP_ARGOT	0.0268508	0.328493	6313	transposition	DNA-mediated
						Medtr2g087430.1	na	-1.99959	na	down	MF_ARGOT	0.543403	0.411735	4386	helicase activity
						Medtr4g021725.1	na	-1.79872	na	down	MF_ARGOT	2.68978	0.542836	46872	metal ion binding
						Medtr7g490310.1	na	-1.23393	na	down	BP_ARGOT	0.0196336	0.325045	6355	regulation of transcription	DNA-templated
						Medtr4g087080.1	na	-4.03652	na	down	qseq	n.d.	n.d.	n.d.	MVVHRIELCISMVRMAIEFVMAVAETVVIVQERNSEPFSPINRANTPLPFYGYLRX
						Medtr1g015650.1	na	-2.19133	na	down	EC_ARGOT	0.186848	0.367464	EC:6	GO:0016874
						Medtr4g021330.1	na	-1.05557	na	down	DE	0.768974	0.397172	0.210526	Zinc finger protein
						Medtr4g070640.1	na	-2.41394	na	down	CC_ARGOT	0.831515	0.437104	16021	integral component of membrane
						Medtr8g009120.1	na	-1.32166	na	down	MF_ARGOT	2.32711	0.526201	46872	metal ion binding
						Medtr3g067980.1	na	-1.80551	na	down	BP_ARGOT	12.6494	0.821118	48367	shoot system development
						Medtr5g036480.1	na	-1.39975	na	down	BP_ARGOT	0.0372549	0.332726	6355	regulation of transcription	DNA-templated
						Medtr1g089890.1	na	-1.88373	na	down	qseq	n.d.	n.d.	n.d.	MENNNSSSNSSVCTKIRHAFASSPALRAIQRISSFNQEHKHVTNGSNSPPKANNVKTKPHQTKPHHKAQTETSSEVIPIKFDYSTPTYKQNGNSSAVSSVAKSAPTHVGNSERTKVSAKSELPQPQQYVPKKVVAQNGNQHGKESMDINETFKEYIQRAKKKIRTVSNIGRGQNNPAAAPDHEVHHDTTTSGKNESLEEHFQDFIHRAKKKIRATTMVGRRNX
						Medtr4g010340.1	na	-1.43811	na	down	BP_ARGOT	0.0189861	0.324707	7165	signal transduction
						Medtr5g064540.1	na	-1.07596	na	down	BP_ARGOT	0.0193232	0.324884	6412	translation
						Medtr3g072530.1	na	-5.85763	na	down	CC_ARGOT	0.837116	0.437549	16021	integral component of membrane
						Medtr8g021025.1	na	-1.15209	na	down	qseq	n.d.	n.d.	n.d.	MALDHKQPTTTTTTMTTWQPRRKVSLFRRRKVQTVRLGSKKPRRRIIGGIVRMFKRMRVKWLKLQYLRLLKRLKEHYRNVVKDLIEAGATIETFQQRLFMESTFAVPLGVNLSTYPSRFGSDYPRTLFMX
						Medtr5g093090.1	na	-1.11649	na	down	BP_ARGOT	0.0105875	0.31964	55114	oxidation-reduction process
						Medtr7g020820.1	na	-1.90323	na	down	BP_ARGOT	0.0725922	0.343821	6979	response to oxidative stress
						Medtr1g111550.1	na	-1.14858	na	down	CC_ARGOT	0.318829	0.386687	5911	cell-cell junction
						Medtr1g103150.1	na	-1.69917	na	down	MF_ARGOT	0.0160841	0.323115	3676	nucleic acid binding
						Medtr3g087740.1	na	-3.2346	na	down	CC_ARGOT	0.83737	0.437569	16021	integral component of membrane
						Medtr4g088190.1	na	-1.79763	na	down	EC_ARGOT	0.0667572	0.342216	EC:2.1.1.128	GO:0030786
						Medtr6g071090.1	na	-2.07868	na	down	BP_ARGOT	0.357883	0.391563	51301	cell division
						Medtr4g119410.1	na	-1.06033	na	down	MF_ARGOT	0.607473	0.41787	46872	metal ion binding
						Medtr8g006905.1	na	-1.34885	na	down	qseq	n.d.	n.d.	n.d.	MYLQTHFERIYLYTVRETTMVIADFFSLALQDQHSSNQLKDPTLFKFSVASCFSICVIHTMTDCLX
						Medtr4g086620.1	na	-1.99589	na	down	BP_ARGOT	0.157758	0.362372	16310	phosphorylation
						Medtr6g082480.1	na	-1.33945	na	down	CC_ARGOT	0.0105205	0.319593	16021	integral component of membrane
						Medtr1g097840.1	na	-4.24148	na	down	BP_ARGOT	0.183527	0.366904	15700	arsenite transport
						Medtr4g107760.1	na	-1.35711	na	down	CC_ARGOT	0.253199	0.377763	16021	integral component of membrane
						Medtr7g112130.1	na	-2.01645	na	down	BP_ARGOT	0.141222	0.359265	10043	response to zinc ion
						Medtr3g022930.1	0.812115	-1.13763	na	down	EC_ARGOT	0.13924	0.358881	EC:3.1.3.16	GO:0004721
						Medtr6g093010.1	na	-1.3211	na	down	CC_ARGOT	0.834484	0.43734	16021	integral component of membrane
						Medtr3g103960.1	na	-4.68685	na	down	BP_ARGOT	0.0119582	0.320578	55114	oxidation-reduction process
						Medtr2g039320.1	na	-3.23754	na	down	MF_ARGOT	0.0296723	0.329712	16301	kinase activity
						Medtr7g070050.1	na	-3.78696	na	down	BP_ARGOT	1.02457	0.451673	9867	jasmonic acid mediated signaling pathway
						Medtr7g029650.1	na	-6.54962	na	down	EC_ARGOT	0.00471614	0.314671	EC:2.3.1	GO:0016747
						Medtr2g067980.1	na	-1.75032	na	down	MF_ARGOT	0.150796	0.361085	4888	transmembrane signaling receptor activity
						Medtr7g037720.1	na	-1.16978	na	down	qseq	n.d.	n.d.	n.d.	MATQPSAPAAVKCNVKLEHIDEVYDAWYLVLVETLSELSRYFNDYFMRYHEPTRRVKKICCITPYYPLDTVHNDWKLSYDIKYLETDRDVQDMFQWRTNTGDPLYLHVATQLIDWX
						Medtr2g102660.1	na	-1.89622	na	down	MF_ARGOT	0.324204	0.387375	15405	P-P-bond-hydrolysis-driven transmembrane transporter activity
						Medtr1g066710.1	0.92738	-2.18658	na	down	BP_ARGOT	0.030347	0.329994	6468	protein phosphorylation
						Medtr1g027540.1	na	-1.72711	na	down	MF_ARGOT	2.9582	0.554436	5524	ATP binding
						Medtr1g089630.3	na	-6.94108	na	down	BP_ARGOT	0.0982159	0.350205	6355	regulation of transcription	DNA-templated
						Medtr8g465410.1	na	-1.6113	na	down	MF_ARGOT	0.0189046	0.324664	3676	nucleic acid binding
						Medtr2g437530.1	0.777572	-2.78909	na	down	BP_ARGOT	0.0095731	0.318907	97588	archaeal or bacterial-type flagellum-dependent cell motility
						Medtr3g113080.1	na	-2.4884	na	down	BP_ARGOT	0.0280777	0.32903	5975	carbohydrate metabolic process
						Medtr2g027540.1	na	-1.23075	na	down	BP_ARGOT	0.181839	0.366617	413	protein peptidyl-prolyl isomerization
						Medtr7g065210.1	na	-1.13743	na	down	EC_ARGOT	0.0110365	0.319954	EC:2	GO:0016740
						Medtr2g013260.2	na	-1.48271	na	down	MF_ARGOT	0.0397778	0.333659	15299	solute:proton antiporter activity
						Medtr0113s0040.1	na	-2.40466	na	down	CC_ARGOT	0.286647	0.382439	16021	integral component of membrane
						Medtr7g103390.1	na	-7.14101	na	down	BP_ARGOT	0.29667	0.383787	6355	regulation of transcription	DNA-templated
						Medtr5g005130.1	na	-1.21805	na	down	CC_ARGOT	0.0786593	0.345423	5634	nucleus
						Medtr7g056450.1	na	-2.83412	na	down	BP_ARGOT	0.0143597	0.3221	32259	methylation
						Medtr4g073690.1	na	-1.91172	na	down	BP_ARGOT	0.0213589	0.325921	5975	carbohydrate metabolic process
						Medtr1g099600.1	na	-2.26777	na	down	BP_ARGOT	0.0792437	0.345574	10150	leaf senescence
						Medtr5g043660.1	na	-2.43763	na	down	BP_ARGOT	0.00907897	0.318535	55114	oxidation-reduction process
						Medtr2g079670.3	na	-6.17625	na	down	CC_ARGOT	0.0544523	0.338582	16021	integral component of membrane
						Medtr4g010180.1	na	-1.49649	na	down	DE	1.57815	0.730049	0.340426	LURP1-related protein domain containing protein
						Medtr4g108700.1	na	-2.69755	na	down	CC_ARGOT	0.8351	0.437389	16021	integral component of membrane
						Medtr1g103070.1	na	-1.13031	na	down	EC_ARGOT	0.262425	0.379082	EC:3	GO:0016787
						Medtr2g014950.1	na	-1.50635	na	down	CC_ARGOT	1.22561	0.465447	5634	nucleus
						Medtr3g088475.1	na	-1.41246	na	down	BP_ARGOT	0.040283	0.333843	6812	cation transport
						Medtr2g084340.1	na	-2.29936	na	down	qseq	n.d.	n.d.	n.d.	MISSFSAPSEPAQYYYGLSAQYKEQYEYLQSMNYNLEVQRPKLKPADRLVFHINVLSYSVDSNSVTRLNTLFHDYQEVSSKRFFQEDQEWIRSILFHQDFPSESLEQLAQRLVLEVHELFDFNEKLFGSNLASGVGTSIAHQFTLHLTIVVEIX
						Medtr2g102080.1	na	-1.31465	na	down	CC_ARGOT	0.836767	0.437522	16021	integral component of membrane
						Medtr7g016700.1	na	-3.63827	na	down	BP_ARGOT	0.13371	0.357794	9715	chalcone biosynthetic process
						Medtr1g112130.2	na	-1.6612	na	down	BP_ARGOT	0.203871	0.370261	7010	cytoskeleton organization
						Medtr2g034410.1	na	-2.89556	na	down	qseq	n.d.	n.d.	n.d.	MGNAYSSRNSNLGINCPCFISAPTGTRALWVNSLEVSMSNWKDDQTETWGVRYKVGKKLEHGCCFQLEARHDNNGVESIYFGLRDDDADITSAFTLDIKRVGSDYLHGGIEGIANSGVYKSCISVKQDYIIETTIVSYDNSYTDNFFVLQMKKKKNHANAYMVTMAHYYVTNFAGLSSAAKIYRSRGKGFIVEVKGPYKHPSDDIRAVIAETIRTGIWSPGAKSNHTKKEDNSSSLKSNEIIAQFVKYASNKGLINSNGVTKGSLNNSIFLGCNFDKWKX
						Medtr3g112510.1	na	-2.76379	na	down	BP_ARGOT	0.949181	0.446162	9734	auxin-activated signaling pathway
						Medtr5g006750.1	na	-1.57405	na	down	BP_ARGOT	0.0577185	0.339584	8610	lipid biosynthetic process
						Medtr4g012460.1	na	-2.07994	na	down	qseq	n.d.	n.d.	n.d.	MDLENCNCLGSRNNCIWSTYERIGNDPIVCVNEFMARMKISSLKNLWKKIKKEKKRRIFTSSSPVFQYDSSSYLQNFDDGCYFTDPDDFSRSFTARFAAPPSKTLQKNFEVINGEEILGX
						Medtr8g038570.1	na	-2.03845	na	down	MF_ARGOT	0.0169134	0.323583	3676	nucleic acid binding
						Medtr4g079700.1	na	-1.04484	na	down	CC_ARGOT	0.34083	0.389469	16021	integral component of membrane
						Medtr4g095450.1	na	-2.1584	na	down	BP_ARGOT	2.45765	0.532328	55114	oxidation-reduction process
						Medtr4g070190.1	na	-1.88917	na	down	BP_ARGOT	0.0177077	0.324022	16310	phosphorylation
						Medtr6g033055.1	na	-2.5883	na	down	BP_ARGOT	0.0602966	0.340354	9733	response to auxin
						Medtr5g022510.1	na	-1.88253	na	down	BP_ARGOT	0.0381375	0.333056	42493	response to drug
						Medtr1g076150.1	na	-1.4071	na	down	BP_ARGOT	0.033236	0.331171	7275	multicellular organism development
						Medtr4g027040.1	na	-1.82605	na	down	BP_ARGOT	0.189787	0.367956	16567	protein ubiquitination
						Medtr8g014360.1	0.856394	-1.24955	na	down	BP_ARGOT	0.0228199	0.326634	5975	carbohydrate metabolic process
						Medtr8g089830.1	na	-3.80736	na	down	qseq	n.d.	n.d.	n.d.	MAYQNRNHNNYGWSHMHEIYEPAYYPGHHHQKRRVTVYEEPMVEADQSYYLEVRRETEIETDRRGLRYGDQNVSTTYESVDEEADAFIQHEHRRTALAKLMSSMRGTX
						Medtr4g073240.1	na	-1.33312	na	down	MF_ARGOT	0.175867	0.365592	31625	ubiquitin protein ligase binding
						Medtr8g066820.1	na	-1.44201	na	down	CC_ARGOT	0.364488	0.392361	16021	integral component of membrane
						Medtr1g115130.1	na	-1.03856	na	down	DE	2.30993	0.907667	0.425532	GRAM domain protein/ABA-responsive-like protein
						Medtr8g069955.1	na	-1.66428	na	down	CC_ARGOT	0.0971195	0.34995	5886	plasma membrane
						Medtr4g046147.1	na	-1.32391	na	down	qseq	n.d.	n.d.	n.d.	MNTLVRNTTLTFSRRQGYELLGLQGKEKTLKSVSYRRRRAKQRKIFLTTYKLSSLNTFVEQPKRPKIKRVAVKVKKIVNSVLLFMRTGSFRSCNSKSAISASSPVPIRKLX
						Medtr7g050980.1	na	-4.91246	na	down	BP_ARGOT	0.406637	0.397291	9835	fruit ripening
						Medtr7g016720.1	na	-3.3601	na	down	BP_ARGOT	0.131129	0.357279	9715	chalcone biosynthetic process
						Medtr7g050870.1	na	-2.7272	na	down	BP_ARGOT	0.407822	0.397426	9835	fruit ripening
						Medtr8g045560.1	na	-1.21611	na	down	BP_ARGOT	8.43181	0.726326	6952	defense response
						Medtr3g062400.1	na	-1.007	na	down	EC_ARGOT	0.84386	0.438083	EC:2.4.1.198	GO:0017176
						Medtr4g101280.1	na	-5.58044	na	down	CC_ARGOT	0.462812	0.40348	16021	integral component of membrane
						Medtr4g113200.1	na	-1.71299	na	down	BP_ARGOT	0.0406169	0.333963	6278	RNA-dependent DNA biosynthetic process
						Medtr2g088770.1	0.475357	-1.51423	na	down	BP_ARGOT	0.122109	0.355439	9409	response to cold
						Medtr2g073020.1	na	-7.43182	na	down	EC_ARGOT	0.246181	0.376743	EC:6	GO:0016874
						Medtr2g012850.1	na	-5.63439	na	down	BP_ARGOT	0.815483	0.435822	44257	cellular protein catabolic process
						Medtr4g010200.1	na	-1.16482	na	down	CC_ARGOT	0.0308844	0.330217	5634	nucleus
						Medtr3g101900.1	na	-1.97881	na	down	EC_ARGOT	6.1529	0.664869	EC:2.3.1	GO:0016747
						Medtr4g054150.1	na	-2.01501	na	down	EC_ARGOT	2.70445	0.543484	EC:1	GO:0016491
						Medtr1g049140.1	na	-1.87267	na	down	BP_ARGOT	0.210774	0.371361	10228	vegetative to reproductive phase transition of meristem
						Medtr3g075510.1	na	-2.05088	na	down	EC_ARGOT	5.90084	0.657415	EC:2.4	GO:0016757
						Medtr4g127360.1	na	-1.24174	na	down	MF_ARGOT	0.0702908	0.343196	3677	DNA binding
						Medtr3g096920.2	na	-1.63739	na	down	BP_ARGOT	0.022809	0.326629	16032	viral process
						Medtr8g068390.1	na	-1.33429	na	down	BP_ARGOT	0.0245759	0.327463	35556	intracellular signal transduction
						Medtr3g015830.1	na	-6.75856	na	down	BP_ARGOT	0.217497	0.372416	6468	protein phosphorylation
						Medtr3g093970.1	na	-4.85568	na	down	CC_ARGOT	5.06129	0.631361	9536	plastid
						Medtr4g014440.1	na	-1.20558	na	down	BP_ARGOT	0.0505301	0.337339	16998	cell wall macromolecule catabolic process
						Medtr5g082150.1	na	-1.36015	na	down	BP_ARGOT	0.0714057	0.3435	6979	response to oxidative stress
						Medtr4g033015.1	na	-6.94278	na	down	EC_ARGOT	0.333763	0.388585	EC:2.1.1.270	GO:0102671
						Medtr2g073040.1	na	-5.6356	na	down	EC_ARGOT	0.111703	0.353229	EC:6	GO:0016874
						Medtr4g069220.1	na	-2.16979	na	down	MF_ARGOT	14.5166	0.84794	5504	fatty acid binding
						Medtr0039s0080.1	na	-1.04597	na	down	BP_ARGOT	0.501759	0.407552	15893	drug transport
						Medtr4g088400.1	na	-1.13841	na	down	MF_ARGOT	0.0266786	0.328416	3677	DNA binding
						Medtr8g066710.1	na	-1.19004	na	down	MF_ARGOT	2.95832	0.554441	5524	ATP binding
						Medtr8g009300.1	na	-1.20634	na	down	CC_ARGOT	0.0165087	0.323356	16021	integral component of membrane
						Medtr1g075250.1	na	-2.36266	na	down	MF_ARGOT	0.082075	0.346298	3676	nucleic acid binding
						Medtr3g116130.1	na	-1.11795	na	down	BP_ARGOT	0.0144643	0.322163	6397	mRNA processing
						Medtr2g009737.1	na	-2.24972	na	down	qseq	n.d.	n.d.	n.d.	MQTSIKKEQMLNSKDTHPLNHHKHLSNPKLKREVATMNMDPNHRGNLQKESPTTTTTKAPTSSPKQHQPPFFESPPPPQPQLNHHQHHYLITSHHHHHPFITTPTPTTATPQFSKHKSKTARLKPKTTLPNHLTKKLEATQTQIKRKMQPNNKTRAATPVX
						Medtr2g075250.1	na	-1.38603	na	down	MF_ARGOT	0.0684481	0.342688	5515	protein binding
						Medtr2g031930.1	na	-1.22616	na	down	BP_ARGOT	0.0181945	0.324286	16043	cellular component organization
						Medtr3g111290.1	na	-1.60344	na	down	BP_ARGOT	0.00695281	0.316807	9058	biosynthetic process
						Medtr4g011020.1	na	-1.10671	na	down	BP_ARGOT	0.391553	0.395558	55114	oxidation-reduction process
						Medtr7g023630.1	na	-1.22319	na	down	BP_ARGOT	0.0104991	0.319578	6508	proteolysis
						Medtr3g463170.1	na	-1.07103	na	down	DE	1.64982	0.752623	0.680851	F-box and associated interaction domain protein
						Medtr5g025150.1	na	-3.6285	na	down	BP_ARGOT	0.191371	0.368219	71585	detoxification of cadmium ion
						Medtr3g081030.1	na	-1.95957	na	down	MF_ARGOT	0.0870878	0.347549	46872	metal ion binding
						Medtr1g076150.2	na	-2.53881	na	down	BP_ARGOT	0.0281795	0.329074	7275	multicellular organism development
						Medtr1g090520.1	na	-3.26274	na	down	MF_ARGOT	1.02077	0.4514	5515	protein binding
						Medtr4g015460.1	na	-2.35272	na	down	BP_ARGOT	0.0817772	0.346222	6913	nucleocytoplasmic transport
						Medtr5g064240.1	na	-2.28533	na	down	MF_ARGOT	0.824291	0.436528	8194	UDP-glycosyltransferase activity
						Medtr4g017820.1	na	-1.01545	na	down	BP_ARGOT	0.258331	0.3785	9624	response to nematode
						Medtr8g010670.1	na	-1.62821	na	down	MF_ARGOT	0.0154237	0.322733	3676	nucleic acid binding
						Medtr4g007060.4	na	-4.49134	na	down	BP_ARGOT	0.0853813	0.347128	10629	negative regulation of gene expression
						Medtr6g009080.1	na	-2.07501	na	down	CC_ARGOT	0.023617	0.327014	5634	nucleus
						Medtr6g029460.2	na	-8.35509	na	down	BP_ARGOT	0.0358262	0.332183	51171	regulation of nitrogen compound metabolic process
						Medtr4g059730.1	na	-1.23079	na	down	BP_ARGOT	0.0441809	0.33522	6952	defense response
						Medtr2g071790.1	na	-2.09453	na	down	qseq	n.d.	n.d.	n.d.	MASQVCETFPCDVEIKGDLLMSLMEELPCDESNDERLDSLIRSFEAEISESKIGGHANSTCLGSQLKSNFEEYYDESWNIGQVMEEGQDFGVEWVDMDLMTSFQFDDGSWEAIESCGHEKDVMVDHLMVCDDGFDMEEHAYNSFWQDSYEMGLVHX
						Medtr2g026160.1	na	-2.28062	na	down	EC_ARGOT	0.014152	0.321973	EC:1	GO:0016491
						Medtr1g007380.1	na	-1.22209	na	down	BP_ARGOT	0.0933905	0.349073	10038	response to metal ion
						Medtr8g107620.1	na	-1.01852	na	down	BP_ARGOT	0.0133367	0.321468	55114	oxidation-reduction process
						Medtr4g082550.1	na	-1.20959	na	down	MF_ARGOT	0.0047093	0.314664	3676	nucleic acid binding
						Medtr3g051240.1	na	-1.10373	na	down	MF_ARGOT	2.56783	0.537375	46872	metal ion binding
						Medtr4g085790.1	na	-1.57954	na	down	MF_ARGOT	3.10508	0.56056	3677	DNA binding
						Medtr3g023650.1	na	-1.6469	na	down	DE	0.627821	0.187849	0.903226	Carboxy-terminal region remorin
						Medtr4g122180.1	na	-1.76754	na	down	BP_ARGOT	0.104567	0.351653	1522	pseudouridine synthesis
						Medtr1g007580.1	na	-3.38537	na	down	BP_ARGOT	0.0501221	0.337207	55114	oxidation-reduction process
						Medtr1g033100.1	na	-2.45254	na	down	CC_ARGOT	0.0272028	0.328648	16021	integral component of membrane
						Medtr5g022210.1	na	-1.12237	na	down	CC_ARGOT	0.0426773	0.334696	16021	integral component of membrane
						Medtr6g084470.1	na	-1.55615	na	down	DE	1.56428	0.725552	0.780488	1-deoxy-D-xylulose-5-phosphate synthase 2
						Medtr4g021730.1	na	-2.39657	na	down	MF_ARGOT	2.69021	0.542855	46872	metal ion binding
						Medtr3g027650.1	na	-2.3372	na	down	BP_ARGOT	0.0161175	0.323134	15979	photosynthesis
						Medtr8g466240.1	na	-1.81072	na	down	MF_ARGOT	0.0149047	0.322427	3677	DNA binding
						Medtr2g081950.1	na	-2.50069	na	down	BP_ARGOT	0.0195914	0.325024	6811	ion transport
						Medtr1g058490.1	na	-2.25728	na	down	CC_ARGOT	0.837121	0.43755	16021	integral component of membrane
						Medtr8g469260.1	na	-1.36945	na	down	qseq	n.d.	n.d.	n.d.	MATAVSNVSHRNSLSQMLADIVKFAVGSLKIIPGRKQVDKMVPEGLINIPMPTTPLKTKKHLDKKVANELDFETKMEKVTEDMNNVKQQYKTSTKLVEESQQPPNKMDGDVFKGINLLQKNGRRVFIRSRLX
						Medtr2g030480.1	na	-1.59019	na	down	BP_ARGOT	0.0186599	0.324535	55085	transmembrane transport
						Medtr8g030880.1	na	-1.6076	na	down	BP_ARGOT	0.1089	0.352616	6541	glutamine metabolic process
						Medtr4g100820.4	na	-1.30768	na	down	DE	1.62218	0.744051	0.666667	protein NUCLEAR FUSION DEFECTIVE 6	chloroplastic/mitochondrial
						Medtr4g133090.1	na	-1.57421	na	down	BP_ARGOT	0.0899513	0.348248	1172	transcription	RNA-templated
						Medtr2g008990.1	na	-1.53246	na	down	BP_ARGOT	0.288995	0.382757	6457	protein folding
						Medtr4g129270.1	na	-1.43038	na	down	BP_ARGOT	0.647936	0.421578	16311	dephosphorylation
						Medtr3g094970.2	na	-6.66343	na	down	MF_ARGOT	0.284336	0.382125	3676	nucleic acid binding
						Medtr8g015220.1	na	-1.26291	na	down	BP_ARGOT	0.027031	0.328572	6468	protein phosphorylation
						Medtr5g087470.1	na	-1.52043	na	down	CC_ARGOT	0.836294	0.437484	16021	integral component of membrane
						Medtr7g033490.1	na	-1.13176	na	down	BP_ARGOT	0.0469182	0.336151	226	microtubule cytoskeleton organization
						Medtr4g100420.1	na	-1.55648	na	down	BP_ARGOT	0.300762	0.38433	6952	defense response
						Medtr8g042830.1	na	-1.40518	na	down	qseq	n.d.	n.d.	n.d.	MKKDITSQARMEEMKWVDKINEEINNSCSSIPDEIEKWKKRSIYKVPSRLKELNKNVYKPQKISFGPYHHGEEHLMAMEEYKHRALIHFLKECKKPIELFVQRLDQVIVRRPSPNNYNNLLPYILRDMLILENQIPMTVLHTLLQVEKGDKSNNYIPKFCHETLQGYNQLSLYSDFKFLLGLDILRPSYSMGEFMHVLDMFRKYVIPPPTEVEEMLPNALVVTAYSNISVSYRSAVELDDAGISFQKSETSNFGDVSFKRGVLRLPFMVLDENTPYIFHNLTAFESLHIEVGKEVTMFLLFMSSIINSAKDVSILCQSGILINAYGSYEDIAKLFNSLPKEIPIDESLGFGGMLKVNDFSKMRSEIDEFCKKPWNKWRANLTHTYFRNPWSMVSLVAAI…
						Medtr1g064710.1	na	-1.42547	na	down	BP_ARGOT	0.0192508	0.324846	6468	protein phosphorylation
						Medtr3g008100.1	na	-1.61635	na	down	MF_ARGOT	0.393036	0.39573	166	nucleotide binding
						Medtr2g081580.1	na	-1.31229	na	down	MF_ARGOT	0.0233347	0.32688	5515	protein binding
						Medtr2g084010.1	na	-1.56925	na	down	BP_ARGOT	0.102047	0.351084	9816	defense response to bacterium	incompatible interaction
						Medtr4g094828.1	na	-2.46119	na	down	EC_ARGOT	6.15296	0.664871	EC:2.3.1	GO:0016747
						Medtr2g014240.3	na	-6.65882	na	down	BP_ARGOT	1.15249	0.460578	9734	auxin-activated signaling pathway
						Medtr4g118490.1	na	-1.17461	na	down	qseq	n.d.	n.d.	n.d.	MGTQVLYPQDYFITPTPAPFSHRSNRYGYNNRAVTSRYHRKPVTGKSSGLAVEKVTILRRGKSLDSVKIDTYAGSAAFGLSPSPSALPLPSFLMKKQLAVTVDDSATRDLRRLLRLNX
						Medtr4g016800.1	na	-1.81375	na	down	BP_ARGOT	0.010863	0.319834	34654	nucleobase-containing compound biosynthetic process
						Medtr2g083910.1	na	-1.45187	na	down	qseq	n.d.	n.d.	n.d.	MAAEHVLKLFDINWFETSIFTNNKKPSSPLHSTTLLDDSTSMSQVEELHFLDTKLLRIPTLQVRSFSDENLGTKIGSFSDSLSPNSVLTSQKLKPIISGKEVEEFTLEKEVTDTKKVSHRTHRTRLRKGRKTARSLSELEFKELKGFMDLGFVFSEEDKDSGLVSLIPGLSKNQHNVDESVISRPYLSEAWGVIKQKKVVNPLLNWRVPTLGNEIDMKDNLKFWAHTVASIVRX
						Medtr1g088885.1	na	-1.53561	na	down	BP_ARGOT	2.16632	0.518412	16567	protein ubiquitination
						Medtr4g091570.1	na	-2.24644	na	down	BP_ARGOT	0.0740639	0.344216	9738	abscisic acid-activated signaling pathway
						Medtr1g114640.1	na	-1.19823	na	down	DE	1.35932	0.654166	0.347826	GEM-like protein 4-like
						Medtr4g107630.1	na	-2.14273	na	down	BP_ARGOT	0.010515	0.319589	6468	protein phosphorylation
						Medtr5g011820.1	na	-3.78396	na	down	BP_ARGOT	4.94756	0.62767	32259	methylation
						Medtr1g031520.1	na	-2.27439	na	down	MF_ARGOT	2.95807	0.55443	5524	ATP binding
						Medtr4g101260.1	na	-2.03865	na	down	CC_ARGOT	0.417919	0.398567	16021	integral component of membrane
						Medtr3g060280.2	na	-1.35531	na	down	BP_ARGOT	0.0913522	0.348586	6413	translational initiation
						Medtr8g044160.1	na	-1.29753	na	down	CC_ARGOT	0.0515244	0.337659	5741	mitochondrial outer membrane
						Medtr2g022140.1	na	-3.57329	na	down	BP_ARGOT	0.0136239	0.321648	72522	purine-containing compound biosynthetic process
						Medtr5g083960.1	na	-1.26409	na	down	MF_ARGOT	1.07914	0.455536	5515	protein binding
						Medtr7g033170.1	na	-1.10671	na	down	BP_ARGOT	0.0709916	0.343387	43967	histone H4 acetylation
						Medtr4g086020.1	na	-4.1152	na	down	CC_ARGOT	0.0358114	0.332177	5829	cytosol
						Medtr4g063945.1	na	-1.89819	na	down	BP_ARGOT	0.560052	0.413363	6952	defense response
						Medtr3g010820.1	na	-1.06295	na	down	CC_ARGOT	0.837361	0.437569	16021	integral component of membrane
						Medtr6g090615.1	na	-1.75178	na	down	BP_ARGOT	0.0139836	0.32187	55114	oxidation-reduction process
						Medtr4g095010.1	na	-2.56453	na	down	qseq	n.d.	n.d.	n.d.	MFWTVSMWNYIGMTAPDYYRLNSFSQQLSTLGPTLTTLALNRPFPSFHTLPSYVKASSLSSLSTLPITRCKTNNFSSTPLYLGSIKHFKVTSSPIRLVEANLEGAQKNMKFSILLLVFFTVLAATRSCFVNSRILQSPTNIEKITHEPIKELQHLKASMNNRILVDNQYHTMTSGPSRRGAGDKVMLEKYKFAHCITIFKLGIYX
						Medtr1g013410.1	na	-3.57146	na	down	BP_ARGOT	0.037401	0.332781	6865	amino acid transport
						Medtr3g436680.1	na	-1.44629	na	down	MF_ARGOT	0.0924242	0.348843	5524	ATP binding
						Medtr6g488260.1	na	-4.18772	na	down	qseq	n.d.	n.d.	n.d.	MGNSFPSNGNIKFGSNLIMNFNRREEKSSGHRECWQVKYIIESSFVNLLLNREFDRDGRVQGLRLQFFDRRYRSELIIFFIDKAENDLLNKIDFESIRQVSDTNTMIQTEKHDSRGFVTKTSIFFHGGGRGLIVVEENSTHIDMNPYKVTVKHYYAVPREDYRSRNKIDIGLSMVVDISVSNNVLVLSVVGPVHHPSSTLLRMIKEVARTGIWKGFETTHEHDSDTGSVNNRVAVVNNNQNVFWGDNNASVNTHYHFHEYKIIDGNTNHYREYKIINGNTSNKVLX
						Medtr3g069960.1	na	-1.11448	na	down	BP_ARGOT	0.0756177	0.344628	98655	cation transmembrane transport
						Medtr2g013140.1	na	-1.66892	na	down	CC_ARGOT	0.162209	0.363179	16021	integral component of membrane
						Medtr5g018680.1	na	-1.76999	na	down	qseq	n.d.	n.d.	n.d.	MEELPGAFGTSASLTLRLGQIVFSSASLCFMCLDVGFYSYTSFSFLVTVMGLAIPWSITLFMVDAYSVFIQCLPIQKRLILIIVLGDMVMSYLSLAAACSAASVIDLLHEAGKSHCPAKLCGRYQLSAAMAFLSWFLSLASCLFNFWILPSLX
						Medtr6g012800.1	na	-1.41028	na	down	BP_ARGOT	0.0190709	0.324752	71897	DNA biosynthetic process
						Medtr3g077350.1	na	-1.00304	na	down	CC_ARGOT	0.0145767	0.322231	16021	integral component of membrane
						Medtr4g011970.1	na	-2.84742	na	down	BP_ARGOT	0.0534338	0.338264	6508	proteolysis
						Medtr2g086450.1	na	-1.23824	na	down	MF_ARGOT	0.0473588	0.336299	3700	DNA-binding transcription factor activity
						Medtr1g041830.1	na	-1.06408	na	down	CC_ARGOT	0.56304	0.413652	16021	integral component of membrane
						Medtr4g099180.1	na	-2.34321	na	down	BP_ARGOT	0.0209776	0.32573	6412	translation
						Medtr3g117420.1	na	-1.14418	na	down	MF_ARGOT	1.76619	0.497668	46872	metal ion binding
						Medtr2g022430.1	na	-1.34316	na	down	BP_ARGOT	4.36591	0.608092	6508	proteolysis
						Medtr8g032300.1	na	-1.06055	na	down	BP_ARGOT	0.205756	0.370563	46488	phosphatidylinositol metabolic process
						Medtr8g021380.1	na	-1.96558	na	down	BP_ARGOT	0.21205	0.371563	6468	protein phosphorylation
						Medtr4g054920.1	na	-2.67212	na	down	MF_ARGOT	0.319177	0.386732	4497	monooxygenase activity
						Medtr8g091590.1	na	-3.53723	na	down	DE	0.852495	0.438164	0.90625	Ubiquitin-activating enzyme like
						Medtr4g083970.1	na	-2.05737	na	down	MF_ARGOT	2.02469	0.511307	43531	ADP binding
						Medtr7g028975.1	na	-2.0066	na	down	CC_ARGOT	0.836418	0.437494	16021	integral component of membrane
						Medtr6g478190.1	na	-1.17226	na	down	CC_ARGOT	0.836428	0.437495	16021	integral component of membrane
						Medtr7g045650.1	na	-9.84485	na	down	MF_ARGOT	0.161538	0.363058	120091	jasmonic acid hydrolase
						Medtr1g074310.1	na	-3.95918	na	down	BP_ARGOT	0.0293416	0.329572	90502	RNA phosphodiester bond hydrolysis	endonucleolytic
						Medtr4g020700.1	na	-2.23857	na	down	MF_ARGOT	0.14943	0.360829	46872	metal ion binding
						Medtr7g065860.1	na	-4.7108	na	down	qseq	n.d.	n.d.	n.d.	MVPPSKSSVNGDDVSSCMLCCPVHVSTRQTLRMSTRRYGMTGPVISNDMHKQTPLRGPAPQNPTALGVIRVPNPNYGSSASTQPQYMEFIPTQGFPKHX
						Medtr4g098930.1	na	-3.06968	na	down	CC_ARGOT	0.0249625	0.327641	16021	integral component of membrane
						Medtr4g120970.1	na	-2.70953	na	down	BP_ARGOT	0.0381473	0.333059	9877	nodulation
						Medtr1g070240.3	na	-2.79492	na	down	CC_ARGOT	0.0154655	0.322757	5886	plasma membrane
						Medtr3g091820.1	na	-1.14843	na	down	CC_ARGOT	0.0146527	0.322276	16021	integral component of membrane
						Medtr4g008860.1	na	-1.26432	na	down	BP_ARGOT	0.0852639	0.347098	9873	ethylene-activated signaling pathway
						Medtr3g101290.1	na	-2.70106	na	down	CC_ARGOT	0.00897278	0.318454	16021	integral component of membrane
						Medtr2g013650.1	na	-1.74499	na	down	BP_ARGOT	3.94172	0.592977	44257	cellular protein catabolic process
						Medtr8g077145.1	na	-1.9865	na	down	qseq	n.d.	n.d.	n.d.	MFRSMTTRRGLGNGRYERLGKESATTTLLHEEFKRSTSMPSRATNTSRKMTLGSTFGEINLKRNPTKKANSNSSKKSHPLLNFLDFRRKKKTTARPEFARYIEYLKEGGMWDLNSNKPVIYYKX
						Medtr8g094980.1	na	-1.91748	na	down	BP_ARGOT	11.539	0.797932	9733	response to auxin
						Medtr4g129780.1	na	-1.55872	na	down	MF_ARGOT	0.142813	0.359572	3700	DNA-binding transcription factor activity
						Medtr3g111920.1	na	-2.61304	na	down	EC_ARGOT	0.120167	0.355034	EC:3.6.1.19	GO:0047429
						Medtr4g124380.1	na	-1.59547	na	down	MF_ARGOT	0.028113	0.329046	51537	2 iron	2 sulfur cluster binding
						Medtr2g100560.1	na	-1.67309	na	down	MF_ARGOT	0.00723548	0.317051	5524	ATP binding
						Medtr0271s0010.1	na	-9.17014	na	down	BP_ARGOT	0.0680902	0.342589	9793	embryo development ending in seed dormancy
						Medtr2g104940.1	na	-1.81098	na	down	BP_ARGOT	0.0153569	0.322694	30001	metal ion transport
						Medtr4g092090.2	na	-1.06093	na	down	CC_ARGOT	0.718317	0.427762	16021	integral component of membrane
						Medtr8g021380.2	na	-1.65268	na	down	BP_ARGOT	0.490503	0.406392	6952	defense response
						Medtr5g035980.1	na	-2.30911	na	down	BP_ARGOT	5.23091	0.63679	6468	protein phosphorylation
						Medtr4g049420.1	na	-1.60655	na	down	MF_ARGOT	0.0685368	0.342713	3723	RNA binding
						Medtr4g094428.1	na	-1.43664	na	down	BP_ARGOT	1.0847	0.455924	10492	maintenance of shoot apical meristem identity
						Medtr5g030890.1	na	-3.03262	na	down	BP_ARGOT	0.810676	0.435435	71365	cellular response to auxin stimulus
						Medtr4g068340.1	na	-2.25769	na	down	CC_ARGOT	0.823345	0.436452	16021	integral component of membrane
						Medtr4g107220.1	na	-2.86863	na	down	MF_ARGOT	0.0470055	0.33618	3676	nucleic acid binding
						Medtr8g076040.1	na	-3.0513	na	down	BP_ARGOT	1.03749	0.452597	9755	hormone-mediated signaling pathway
						Medtr3g086650.1	na	-1.68054	na	down	qseq	n.d.	n.d.	n.d.	MQGKFLGYPQQQCYGEDGMWMEAKAQQQQSHGFHQDSYTTDHSNYYDKQQFPLPAMHMKPGGFGKESDHSFSKHHGHGSNIGGNHNMFHQDSMSNGHGFGNNNHGHGNGQKFPFGATNKHSPHHGGGVRPFNHHGGGHNDYVSEHEEYEFEAYKEECVGSGASKMDEMRYERHGTYGGDVHYANPYGYNNNNRIKPHGHGHGHGSHKVNWTLKGVX
						Medtr4g007130.1	na	-1.86794	na	down	BP_ARGOT	0.0843152	0.346862	40008	regulation of growth
						Medtr4g097410.1	na	-1.25247	na	down	CC_ARGOT	0.82766	0.436797	16021	integral component of membrane
						Medtr8g069510.1	na	-1.6298	na	down	BP_ARGOT	0.720711	0.427967	16310	phosphorylation
						Medtr6g488050.1	na	-1.54039	na	down	BP_ARGOT	0.0982163	0.350205	7264	small GTPase mediated signal transduction
						Medtr4g115740.2	na	-1.46501	na	down	MF_ARGOT	0.0119234	0.320555	46872	metal ion binding
						Medtr5g016750.1	na	-1.17758	na	down	BP_ARGOT	0.0290099	0.329431	10629	negative regulation of gene expression
						Medtr3g082630.2	na	-1.58581	na	down	CC_ARGOT	0.0102613	0.319409	16021	integral component of membrane
						Medtr1g022395.1	na	-2.76254	na	down	DE	1.52988	0.714211	0.8125	Tat-binding like
						Medtr4g070080.1	na	-4.32678	na	down	BP_ARGOT	0.0893389	0.3481	32508	DNA duplex unwinding
						Medtr4g105170.1	na	-1.35021	na	down	BP_ARGOT	3.16123	0.562863	7275	multicellular organism development
						Medtr3g081500.1	na	-1.16626	na	down	CC_ARGOT	2.19386	0.519766	5634	nucleus
						Medtr2g069210.1	na	-1.2237	na	down	MF_ARGOT	2.17635	0.518906	46872	metal ion binding
						Medtr6g472110.1	na	-1.40768	na	down	MF_ARGOT	0.548227	0.41221	8270	zinc ion binding
						Medtr7g079110.1	na	-1.0089	na	down	MF_ARGOT	0.00553974	0.315507	5524	ATP binding
						Medtr2g022490.1	na	-7.87456	na	down	BP_ARGOT	4.36593	0.608092	6508	proteolysis
						Medtr8g038220.1	na	-1.3299	na	down	CC_ARGOT	0.00132357	0.309983	16021	integral component of membrane
						Medtr7g081410.1	na	-2.1113	na	down	MF_ARGOT	2.8782	0.551036	5524	ATP binding
						Medtr2g010880.1	na	-1.26543	na	down	qseq	n.d.	n.d.	n.d.	MVLDSILSSSPRLKSPSFRRPKDGLGSWATLYQRHRFLLSALVLLTILCTVYLYFAITLGSNGSCSGLSGAQKASCHMELVKDSLSNGKLKFLX
						Medtr4g063100.4	na	-1.2415	na	down	CC_ARGOT	0.0152146	0.32261	16021	integral component of membrane
						Medtr2g035220.1	na	-2.2806	na	down	BP_ARGOT	0.0330614	0.331101	30001	metal ion transport
						Medtr1g018910.1	na	-2.73713	na	down	BP_ARGOT	3.54846	0.578218	16310	phosphorylation
						Medtr6g007897.1	na	-1.1792	na	down	BP_ARGOT	0.114934	0.353925	6355	regulation of transcription	DNA-templated
						Medtr3g463720.1	na	-1.14209	na	down	EC_ARGOT	4.84582	0.624332	EC:6	GO:0016874
						Medtr1g010210.1	na	-4.06838	na	down	CC_ARGOT	0.0159114	0.323016	5886	plasma membrane
						Medtr3g013500.1	na	-2.2933	na	down	EC_ARGOT	0.199846	0.36961	EC:3	GO:0016787
						Medtr2g088100.1	na	-2.10496	na	down	qseq	n.d.	n.d.	n.d.	MFQLLNGVHQYGAAACKETINLFLISLSRRTIEYYMLLLFASWCCFFKVVMDNCGSIYQISLMAFNKAHQX
						Medtr5g085860.1	na	-1.5363	na	down	BP_ARGOT	0.0158906	0.323004	6412	translation
						Medtr4g012390.1	na	-1.67447	na	down	qseq	n.d.	n.d.	n.d.	MIPMCSTPYTMNLDNCNCLGTRNNIWSRYEKIGHEPIVCVNEFVTRTKMTRLKTLWKKINRQKKRRIFRSSSPVFLYDRCSYLQNFDDGYIDPDNFSRSLSARFATPPSKIFVKNIDLMDDRDMLEIDDETPLSVQIGVATLGRIFNVFNESIDNLGLVNCTYILDSTSX
						Medtr7g451040.1	na	-1.17133	na	down	BP_ARGOT	0.00245444	0.311894	55114	oxidation-reduction process
						Medtr2g035320.2	na	-10.0326	na	down	BP_ARGOT	0.187353	0.367549	90501	RNA phosphodiester bond hydrolysis
						Medtr4g007060.1	na	-1.3894	na	down	BP_ARGOT	0.0649151	0.341695	48653	anther development
						Medtr5g030740.1	na	-3.45213	na	down	CC_ARGOT	0.836958	0.437537	16021	integral component of membrane
						Medtr5g075220.1	na	-1.97093	na	down	BP_ARGOT	0.0979302	0.350139	35556	intracellular signal transduction
						Medtr3g014608.1	na	-1.05017	na	down	CC_ARGOT	0.835771	0.437443	16021	integral component of membrane
						Medtr2g436310.1	na	-1.72771	na	down	BP_ARGOT	0.00585909	0.315814	6508	proteolysis
						Medtr1g021100.1	na	-1.04771	na	down	MF_ARGOT	0.0112071	0.320071	4672	protein kinase activity
						Medtr2g089945.1	na	-2.17188	na	down	CC_ARGOT	0.3387	0.389203	16021	integral component of membrane
						Medtr5g015680.1	na	-1.27371	na	down	BP_ARGOT	0.0347412	0.331764	99132	ATP hydrolysis coupled cation transmembrane transport
						Medtr1g075095.1	na	-1.53627	na	down	CC_ARGOT	0.0105596	0.319621	16021	integral component of membrane
						Medtr7g108420.1	na	-2.16393	na	down	BP_ARGOT	0.0821643	0.346321	15698	inorganic anion transport
						Medtr3g009050.1	na	-1.03048	na	down	MF_ARGOT	0.0424414	0.334613	30246	carbohydrate binding
						Medtr3g102600.1	na	-2.09682	na	down	BP_ARGOT	1.39028	0.475906	6355	regulation of transcription	DNA-templated
						Medtr5g082460.1	na	-2.43525	na	down	MF_ARGOT	2.50306	0.534422	5524	ATP binding
						Medtr4g128570.1	na	-6.76393	na	down	BP_ARGOT	5.82497	0.65514	71555	cell wall organization
						Medtr8g085650.1	na	-1.36547	na	down	BP_ARGOT	0.861041	0.439434	55085	transmembrane transport
						Medtr7g084760.1	na	-1.24157	na	down	BP_ARGOT	0.0629459	0.341129	9733	response to auxin
						Medtr7g107040.1	na	-2.87022	na	down	MF_ARGOT	0.0143935	0.32212	5524	ATP binding
						Medtr1g093080.1	na	-1.81203	na	down	CC_ARGOT	2.27812	0.523857	5634	nucleus
						Medtr8g091290.1	na	-1.61927	na	down	MF_ARGOT	0.0131421	0.321346	46872	metal ion binding
						Medtr1g006490.1	na	-1.36022	na	down	CC_ARGOT	0.00565932	0.315623	5886	plasma membrane
						Medtr1g090370.1	na	-2.68592	na	down	BP_ARGOT	2.19438	0.519791	6355	regulation of transcription	DNA-templated
						Medtr3g078613.2	na	-1.27332	na	down	BP_ARGOT	0.0368873	0.332587	16310	phosphorylation
						Medtr4g051350.1	-0.0406723	-1.01821	na	down	BP_ARGOT	0.213652	0.371815	15979	photosynthesis
						Medtr8g467180.1	na	-1.22383	na	down	CC_ARGOT	0.836099	0.437469	16021	integral component of membrane
						Medtr7g100050.1	na	-1.77679	na	down	qseq	n.d.	n.d.	n.d.	MAFCNQKSFQNWKPFIAVVLLQFGYAGMDILSKSALNKGMSCYVLVVYRHAVAFVVIVPFAVILEKKVRPKMTLSIFLKLVALSVLEPVIDQNLYFLGMKYTTATFAVAMFNVLPAITFVVAWILKMEKIKMRSVHSQAKIVGTIATVAGAMVMTLIKGPILNLFGIHESSAQIQHNGGVNLQHAVKGSIMITIGCFSCACFTILQAVTLETYPAELSLTAWICLLGTVEGGIVALIMERGEPSVWSLSWDTKLLAAVYSGIVCSGMAYYIQGVVMRYRGPVFVTTFNPLCMVIVAIMSPFILAEKIYLGRVIGAVVIILGLYLVVWGKSKDYDRPSPIIKDEILPAKQTIENNDKEKFHSHEVITSSNFGAIARDEQVX
						Medtr4g068780.1	na	-1.10536	na	down	qseq	n.d.	n.d.	n.d.	MVKLYSSEPYRISYMNEIPGSVGTSASFILRLGQTLFSSASLLFMSLGVEFYSYTAFCYLVTIMGLVIPWSFTLALVDGYSVLVKCPIRQPGILLIIVVGDWVLSTLTLAAAASTASVVDLLLNSQGSFCPIKLCCRYRISAVMAFVSWFLSLASSLFNLYLLPSLX
						Medtr7g406880.1	na	-7.19916	na	down	CC_ARGOT	0.0125868	0.32099	16021	integral component of membrane
						Medtr5g076830.1	na	-1.51969	na	down	BP_ARGOT	0.0182528	0.324317	7165	signal transduction
						Medtr2g105060.1	na	-4.00723	na	down	BP_ARGOT	0.249371	0.377209	10629	negative regulation of gene expression
						Medtr3g063970.1	na	-1.20169	na	down	CC_ARGOT	0.837241	0.437559	16021	integral component of membrane
						Medtr4g087510.1	na	-1.94505	na	down	BP_ARGOT	0.134173	0.357886	46686	response to cadmium ion
						Medtr1g059890.1	na	-2.78056	na	down	BP_ARGOT	0.403156	0.396894	9061	anaerobic respiration
						Medtr2g089905.1	na	-1.11697	na	down	DE	1.65541	0.754335	0.322581	Wound-responsive family protein
						Medtr3g491850.1	na	-4.1606	na	down	CC_ARGOT	0.835249	0.437401	16021	integral component of membrane
						Medtr4g055420.1	na	-2.4398	na	down	qseq	n.d.	n.d.	n.d.	MSNVKNHRNSHVETHRRGRLTEKSSSFHGHTSATLSSAKLRRPKTMPDLVQDRKRAAMTTLPPEFFPRQPTKLLIKVMMMGSLGPVQVLMTMESTVGDLIAEAVRLYVKEGRRPILPSKDASCFDLHYSQFSLESLDRNEKLREIGSRNFFMCPKKLEESDNGGDRNVTASFSSCSRQVEKVSKGFGLLKCIDFLLX
						Medtr7g081720.1	na	-1.2728	na	down	BP_ARGOT	0.0715403	0.343537	55114	oxidation-reduction process
						Medtr8g010620.1	na	-1.00904	na	down	BP_ARGOT	3.75238	0.585968	61077	chaperone-mediated protein folding
						Medtr3g086100.1	na	-1.44525	na	down	BP_ARGOT	0.0560416	0.339073	16310	phosphorylation
						Medtr4g070660.1	na	-2.51599	na	down	CC_ARGOT	0.831958	0.437139	16021	integral component of membrane
						Medtr3g021380.1	na	-1.05368	na	down	EC_ARGOT	0.0142907	0.322058	EC:1	GO:0016491
						Medtr4g100530.1	na	-1.31316	na	down	BP_ARGOT	0.0624851	0.340996	98734	macromolecule depalmitoylation
						Medtr1g105495.1	na	-1.03032	na	down	BP_ARGOT	6.23814	0.667355	71555	cell wall organization
						Medtr1g088795.1	na	-1.66326	na	down	EC_ARGOT	4.7619	0.621552	EC:6	GO:0016874
						Medtr4g107720.1	na	-3.59949	na	down	CC_ARGOT	0.176456	0.365694	16021	integral component of membrane
						Medtr5g006470.1	na	-1.13473	na	down	MF_ARGOT	0.0230375	0.326739	3676	nucleic acid binding
						Medtr1g048610.1	na	-1.33214	na	down	BP_ARGOT	0.111768	0.353243	9409	response to cold
						Medtr5g038460.2	na	-1.74784	na	down	BP_ARGOT	0.600558	0.417224	6813	potassium ion transport
						Medtr8g024560.1	na	-1.29705	na	down	BP_ARGOT	0.0149765	0.322469	55085	transmembrane transport
						Medtr3g082100.1	na	-1.10803	na	down	BP_ARGOT	0.118898	0.354767	22900	electron transport chain
						Medtr5g056815.1	na	-9.81096	na	down	MF_ARGOT	2.6674	0.541843	46872	metal ion binding
						Medtr1g031650.1	na	-1.39425	na	down	KEGG_ARGOT	11.4946	0.796982	KEGG:R02055	GO:0004609
						Medtr5g086040.1	na	-1.61631	na	down	MF_ARGOT	0.0130069	0.32126	3676	nucleic acid binding
						Medtr4g013365.1	na	-1.68962	na	down	MF_ARGOT	0.280202	0.38156	3677	DNA binding
						Medtr1g113820.1	na	-1.21922	na	down	CC_ARGOT	0.837208	0.437557	16021	integral component of membrane
						Medtr5g064360.1	na	-1.96705	na	down	DE	2.16443	0.881687	0.205882	Putative phosphate-induced protein
						Medtr5g078215.1	na	-4.13069	na	down	CC_ARGOT	0.8355	0.437421	16021	integral component of membrane
						Medtr3g021100.1	na	-1.51386	na	down	BP_ARGOT	0.00256374	0.312052	7165	signal transduction
						Medtr5g047620.1	na	-1.64837	na	down	DE	1.16025	0.576029	0.689189	Transcription factor jumonji domain-containing protein	putative isoform 1
						Medtr4g124520.1	na	-1.81314	na	down	BP_ARGOT	0.463056	0.403506	9617	response to bacterium
						Medtr2g095060.1	na	-7.43381	na	down	BP_ARGOT	0.361695	0.392025	16310	phosphorylation
						Medtr6g064950.1	na	-1.18745	na	down	BP_ARGOT	5.33644	0.640123	15031	protein transport
						Medtr4g094610.1	na	-1.49767	na	down	BP_ARGOT	0.0187107	0.324561	55114	oxidation-reduction process
						Medtr8g077420.1	na	-2.12072	na	down	MF_ARGOT	3.10619	0.560606	3677	DNA binding
						Medtr1g019490.1	na	-1.56979	na	down	CC_ARGOT	0.127956	0.356639	16021	integral component of membrane
						Medtr1g027050.1	na	-2.69495	na	down	MF_ARGOT	0.088344	0.347857	4888	transmembrane signaling receptor activity
						Medtr6g071280.1	na	-2.66226	na	down	BP_ARGOT	0.047053	0.336196	42742	defense response to bacterium
						Medtr3g092330.1	na	-1.43991	na	down	BP_ARGOT	0.00941624	0.31879	5975	carbohydrate metabolic process
						Medtr8g066460.2	na	-1.22	na	down	MF_ARGOT	3.46745	0.575078	3723	RNA binding
						Medtr6g011530.1	na	-1.02808	na	down	BP_ARGOT	0.0367837	0.332548	6091	generation of precursor metabolites and energy
						Medtr4g079160.1	na	-3.43702	na	down	MF_ARGOT	0.0118477	0.320505	3676	nucleic acid binding
						Medtr7g025355.1	na	-1.87534	na	down	qseq	n.d.	n.d.	n.d.	MDAFLRSIMEGNFCLLWDKMEITRFMSLLMPLWMWRIKITVNGFWNYYIKILEIMSIMDGTSSQTCKRQGLIPAMQEVMPGSVAPRRYGLRGPIPSADRPKNTPMRGPAPAHPTPAYDQFDIX
						Medtr4g128260.1	na	-1.16316	na	down	MF_ARGOT	0.0357448	0.332152	140096	catalytic activity	acting on a protein
						Medtr8g075920.1	na	-2.8333	na	down	MF_ARGOT	0.158928	0.362585	3676	nucleic acid binding
						Medtr2g069400.1	na	-3.17421	na	down	CC_ARGOT	0.835929	0.437455	16021	integral component of membrane
						Medtr8g072000.1	na	-1.68025	na	down	CC_ARGOT	0.0381601	0.333064	16021	integral component of membrane
						Medtr6g072515.1	na	-1.04846	na	down	qseq	n.d.	n.d.	n.d.	MRWLGFNFMIPPNLFILWENWDGVSGVKKMRNGFRMIWHAVVWSIWHARNDRIFNNKIGEVDALVDDIKVLSWRWHLDRSNSPACMFYEWHWNPKECLLRIHLWSSGYLHCHSRYLGVAHTTKSVGCSKGHTQIGTNMFKNEGSTKEDVIFTNPYGKSKSDESQNLEVSETELVX
						Medtr1g084050.1	na	-9.53125	na	down	BP_ARGOT	0.188828	0.367796	9555	pollen development
						Medtr4g119030.1	na	-5.35352	na	down	BP_ARGOT	0.210513	0.37132	122	negative regulation of transcription by RNA polymerase II
						Medtr2g014240.1	na	-2.32044	na	down	BP_ARGOT	1.15612	0.460824	9734	auxin-activated signaling pathway
						Medtr1g014240.1	na	-7.42531	na	down	MF_ARGOT	0.378227	0.393998	4888	transmembrane signaling receptor activity
						Medtr3g031220.1	na	-3.50682	na	down	BP_ARGOT	0.0418642	0.334409	10628	positive regulation of gene expression
						Medtr7g092730.1	na	-2.26169	na	down	BP_ARGOT	0.278628	0.381344	51017	actin filament bundle assembly
						Medtr4g063090.1	na	-3.76344	na	down	BP_ARGOT	0.4946	0.406816	15840	urea transport
						Medtr2g029910.1	na	-1.47265	na	down	BP_ARGOT	2.41788	0.530479	55114	oxidation-reduction process
						Medtr4g122950.1	na	-1.16386	na	down	BP_ARGOT	0.00927054	0.31868	5975	carbohydrate metabolic process
						Medtr1g102070.1	na	-1.58565	na	down	BP_ARGOT	0.168041	0.364222	46394	carboxylic acid biosynthetic process
						Medtr7g067600.1	na	-4.30043	na	down	qseq	n.d.	n.d.	n.d.	MDDQFKEWCHSFAASLGSLEFYSHHQSRSIFLVPERLKKPNVDAYMPRVVSIGPRFKGSNEDLLQMEDIKIRCMKHLFQRGILRDRSAYETLESCCKALWEIDDVIRANYGPDINNIETQELTQIMLVDGCFLLELLIEKGLYEVPESVVDSPFFPGPAIELLRDEDVLSDLTLLENQIPIRIIYLLLRTLFPELTGYSTSEGETKINNLILFVLGYRQGRILDILDIRGYHPGPVLSIHGDHILDIVNLFVNWDFDQYGNFLDLFQFRDAPQQHQLKLNRCALRLLTAGVIIKARFPEHHEEYSNFNLSLVWRSLCGLLNSIFLVNERGRHLDLDYIHQEVELKCLNFHFKFEKGKLEIEQLHITKTTKAKWCNLIAWEHLQSNLRSTTRRGSGNCKF…
						Medtr3g027772.1	na	-2.13376	na	down	CC_ARGOT	0.836893	0.437532	16021	integral component of membrane
						Medtr3g117750.1	na	-1.14519	na	down	BP_ARGOT	0.0216012	0.326041	7165	signal transduction
						Medtr1g083950.1	na	-2.05789	na	down	DE	1.35988	0.654372	0.884615	Universal stress protein A
						Medtr2g022320.1	na	-1.07765	na	down	BP_ARGOT	4.36588	0.608091	6508	proteolysis
						Medtr1g085570.4	na	-1.64435	na	down	BP_ARGOT	0.123942	0.355818	16311	dephosphorylation
						Medtr2g074840.2	na	-1.26649	na	down	BP_ARGOT	0.108885	0.352613	18212	peptidyl-tyrosine modification
						Medtr1g108640.1	na	-1.12018	na	down	DE	1.5361	0.71628	0.386364	DUF4228 domain-containing protein (Fragment)
						Medtr4g094520.1	na	-1.04869	na	down	CC_ARGOT	0.00949687	0.31885	16021	integral component of membrane
						Medtr7g110780.1	na	-3.05296	na	down	BP_ARGOT	0.0460744	0.335867	31640	killing of cells of other organism
						Medtr5g047070.1	na	-1.46055	na	down	BP_ARGOT	0.00371822	0.313554	55114	oxidation-reduction process
						Medtr4g069770.1	na	-3.63788	na	down	DE	2.22202	0.892524	0.423077	Suspensor-specific protein
						Medtr3g460790.1	na	-2.81046	na	down	CC_ARGOT	0.0115134	0.32028	16021	integral component of membrane
						Medtr7g105390.2	na	-1.34527	na	down	MF_ARGOT	6.45649	0.673648	8236	serine-type peptidase activity
						Medtr1g031580.1	na	-2.25184	na	down	MF_ARGOT	2.95822	0.554436	5524	ATP binding
						Medtr3g088100.1	na	-2.01489	na	down	EC_ARGOT	0.0502082	0.337235	EC:3	GO:0016787
						Medtr7g444860.1	na	-1.1459	na	down	BP_ARGOT	0.127649	0.356577	6355	regulation of transcription	DNA-templated
						Medtr5g055800.1	na	-1.38535	na	down	MF_ARGOT	2.69027	0.542858	46872	metal ion binding
						Medtr5g061610.1	na	-5.3708	na	down	qseq	n.d.	n.d.	n.d.	MASAGFGLAETYVMQKMYNEKMKKIAHEEKQDVSPGMVRKDSIHKTSIGCFSFFPKHQHRNISRISDSNDSX
						Medtr8g066860.1	na	-4.07007	na	down	BP_ARGOT	0.0880296	0.347781	6355	regulation of transcription	DNA-templated
						Medtr1g111860.2	na	-4.7482	na	down	CC_ARGOT	6.94488	0.687348	5829	cytosol
						Medtr2g026595.1	na	-6.69976	na	down	qseq	n.d.	n.d.	n.d.	MGNCVACHSQPKNKTRFAPTEGREIEVNNASLPVEKMNTTSSKQYIAVRRKVQHREAYHLAPFIRQSGKPCMTTDDGKMKKRIVKIVVTMEQLEMLLSGSMKFQIKSRVTPVRKSSVLRRSPKWLPSLPTIQEVQNFX
						Medtr6g083290.1	na	-1.94129	na	down	MF_ARGOT	0.0178134	0.324079	3676	nucleic acid binding
						Medtr3g436750.1	na	-1.33423	na	down	CC_ARGOT	0.288734	0.382722	16021	integral component of membrane
						Medtr4g133968.1	na	-1.24184	na	down	BP_ARGOT	0.0328799	0.331029	15031	protein transport
						Medtr7g005280.1	na	-1.16667	na	down	BP_ARGOT	0.0312602	0.330372	16032	viral process
						Medtr1g114680.1	na	-1.69025	na	down	DE	2.02325	0.852048	0.727273	GRAM domain
						Medtr5g015390.1	na	-1.11925	na	down	CC_ARGOT	0.836583	0.437507	16021	integral component of membrane
						Medtr4g082860.1	na	-1.09216	na	down	BP_ARGOT	0.356599	0.391408	9651	response to salt stress
						Medtr2g081500.1	na	-2.07698	na	down	BP_ARGOT	0.117436	0.354459	18212	peptidyl-tyrosine modification
						Medtr4g022670.1	na	-1.18922	na	down	KEGG_ARGOT	0.489877	0.406327	KEGG:R06307	GO:0050638
						Medtr1g077790.1	na	-1.46169	na	down	CC_ARGOT	0.0377447	0.332909	9507	chloroplast
						Medtr4g104700.1	na	-8.76283	na	down	BP_ARGOT	0.114988	0.353937	9611	response to wounding
						Medtr8g067590.1	na	-3.54295	na	down	CC_ARGOT	0.836946	0.437536	16021	integral component of membrane
						Medtr3g065020.1	na	-1.00034	na	down	BP_ARGOT	0.0119289	0.320559	6355	regulation of transcription	DNA-templated
						Medtr5g078140.1	na	-1.03369	na	down	BP_ARGOT	0.092589	0.348882	10629	negative regulation of gene expression
						Medtr3g110182.1	na	-1.10998	na	down	BP_ARGOT	0.0189926	0.324711	55114	oxidation-reduction process
						Medtr7g102600.1	na	-1.65413	na	down	BP_ARGOT	0.09621	0.349738	6412	translation
						Medtr3g058740.4	na	-6.0445	na	down	MF_ARGOT	0.00565077	0.315615	5524	ATP binding
						Medtr5g015680.3	na	-1.23997	na	down	BP_ARGOT	0.0350192	0.331872	99132	ATP hydrolysis coupled cation transmembrane transport
						Medtr5g037710.1	na	-3.21101	na	down	CC_ARGOT	0.0605579	0.340432	16021	integral component of membrane
						Medtr1g106785.1	na	-1.61351	na	down	MF_ARGOT	0.563579	0.413704	5524	ATP binding
						Medtr3g036100.1	na	-4.22177	na	down	BP_ARGOT	0.0170197	0.323643	5975	carbohydrate metabolic process
						Medtr1g110180.1	na	-3.05146	na	down	MF_ARGOT	2.95749	0.554405	5524	ATP binding
						Medtr8g099765.1	na	-3.17457	na	down	CC_ARGOT	0.832342	0.43717	16021	integral component of membrane
						Medtr4g014460.1	na	-3.55776	na	down	BP_ARGOT	0.345185	0.390009	55114	oxidation-reduction process
						Medtr6g086365.1	na	-1.41713	na	down	CC_ARGOT	0.836147	0.437472	16021	integral component of membrane
						Medtr7g065080.1	na	-2.13046	na	down	BP_ARGOT	2.91822	0.552742	55085	transmembrane transport
						Medtr3g086540.1	na	-1.85974	na	down	EC_ARGOT	0.0448605	0.335454	EC:2.4	GO:0016757
						Medtr4g015420.1	na	-2.55084	na	down	BP_ARGOT	0.105031	0.351757	6913	nucleocytoplasmic transport
						Medtr8g074350.1	na	-1.2467	na	down	BP_ARGOT	0.0251612	0.327732	15074	DNA integration
						Medtr8g013610.1	na	-3.32889	na	down	BP_ARGOT	5.23613	0.636955	6468	protein phosphorylation
						Medtr8g465910.1	na	-1.86992	na	down	BP_ARGOT	0.06177	0.340787	9611	response to wounding
						Medtr4g087730.1	na	-1.33634	na	down	CC_ARGOT	0.574565	0.414762	16021	integral component of membrane
						Medtr6g016800.1	na	-1.00758	na	down	EC_ARGOT	0.524423	0.40985	EC:3.2.1.6	GO:0052862
						Medtr3g098390.1	na	-1.63415	na	down	qseq	n.d.	n.d.	n.d.	MEGLLPLVYKAIKKNRTRRQYEVISLGGSYNISMAEIHPQTQQPASDDYNIGHRRHKSVGDSFGNGFQFHDQTTTGSVSPSKKLVRFSSHRMFSCIKGAX
						Medtr2g094860.1	na	-1.83765	na	down	MF_ARGOT	0.0206801	0.325581	5524	ATP binding
						Medtr4g033150.1	na	-5.60796	na	down	EC_ARGOT	0.176486	0.365699	EC:2.1.1.76	GO:0030755
						Medtr8g013780.1	na	-1.35874	na	down	MF_ARGOT	0.0270811	0.328595	46872	metal ion binding
						Medtr7g113800.1	na	-1.35446	na	down	CC_ARGOT	0.550012	0.412384	16021	integral component of membrane
						Medtr2g006850.1	na	-1.50151	na	down	DE	0.7693	0.397335	0.948276	Monofunctional biosynthetic peptidoglycan transglycosylase
						Medtr6g027480.1	na	-2.70873	na	down	CC_ARGOT	0.833107	0.437231	16021	integral component of membrane
						Medtr2g450720.1	na	-1.84552	na	down	CC_ARGOT	0.196195	0.369015	16021	integral component of membrane
						Medtr4g044110.1	na	-4.3421	na	down	BP_ARGOT	0.0174743	0.323894	5975	carbohydrate metabolic process
						Medtr3g064350.1	na	-2.08547	na	down	CC_ARGOT	0.214701	0.37198	5840	ribosome
						Medtr4g080320.1	na	-1.29822	na	down	MF_ARGOT	0.554697	0.412842	3677	DNA binding
						Medtr4g107830.1	na	-2.09144	na	down	CC_ARGOT	0.257022	0.378313	16021	integral component of membrane
						Medtr5g012210.1	na	-1.16308	na	down	BP_ARGOT	0.0757777	0.34467	34404	nucleobase-containing small molecule biosynthetic process
						Medtr7g086380.1	na	-1.12102	na	down	BP_ARGOT	0.0278739	0.328942	6091	generation of precursor metabolites and energy
						Medtr5g053920.1	na	-1.39607	na	down	BP_ARGOT	0.0223045	0.326385	6508	proteolysis
						Medtr7g108725.1	na	-2.39356	na	down	CC_ARGOT	0.40162	0.396718	16021	integral component of membrane
						Medtr6g016790.1	na	-1.54463	na	down	EC_ARGOT	0.88099	0.440986	EC:3.2.1.6	GO:0052862
						Medtr4g032995.1	na	-2.70368	na	down	CC_ARGOT	0.015925	0.323023	5886	plasma membrane
						Medtr7g106820.1	na	-1.43841	na	down	CC_ARGOT	0.147065	0.360383	48188	Set1C/COMPASS complex
						Medtr6g017165.1	na	-2.1687	na	down	BP_ARGOT	0.0113919	0.320198	55114	oxidation-reduction process
						Medtr3g051950.1	na	-1.10203	na	down	BP_ARGOT	0.062917	0.341121	51225	spindle assembly
						Medtr8g066040.1	na	-1.82097	na	down	BP_ARGOT	0.0421188	0.334499	6541	glutamine metabolic process
						Medtr3g088885.1	na	-1.11174	na	down	MF_ARGOT	1.08697	0.456083	140096	catalytic activity	acting on a protein
						Medtr3g087270.1	na	-5.07437	na	down	DE	0.984243	0.499722	0.71875	GRAS family transcription factor
						Medtr2g025780.1	na	-1.2528	na	down	BP_ARGOT	0.0910613	0.348516	55085	transmembrane transport
						Medtr1g105655.1	na	-1.14138	na	down	BP_ARGOT	0.0318384	0.330608	1902600	proton transmembrane transport
						Medtr4g079930.1	na	-3.81161	na	down	CC_ARGOT	0.0531675	0.33818	16021	integral component of membrane
						Medtr2g015560.1	na	-1.92853	na	down	CC_ARGOT	0.00300129	0.312655	16021	integral component of membrane
						Medtr5g030500.1	0.559633	-1.44771	na	down	BP_ARGOT	1.42134	0.477807	1902584	positive regulation of response to water deprivation
						Medtr1g081850.1	na	-2.55585	na	down	qseq	n.d.	n.d.	n.d.	MGEYGYAYRSISTYSTIRNGIREPAVIKPFVPFNPKSNNGSNYSEGAVNSKKIVPVTGRPYDEPATEKYPSSEDEFDDDERRRQLSPVHSSPRKVDVQFPAKVQQNHEGSHDPQRYGPIVDRGRHTPQPSADGRKPIGGSTVNNHNDSYGTNYPYGGDRDGRKPIGISPIKNRKYGGGPNGYGGAHRATAIGDPSPHKDRRKPIGGGIMSSDDGYNNGYGGDKDGRRPIGISPVKNDKYDGTNGYGSDHRATPVGDPNPYKEGRKPIGGGNLRSTHDGYHDNGYGGDKGHKPIGISPTRSNNYDGPNGFGGDHRATSVGDPNPYQEGRKPIGGGNLRSTHDGYHDNGYGGDKEGRKPVGISPTGNSNYDGPNRYSGDHRATSVGDPNPYKEGRKPIGVV…
						Medtr4g029600.1	na	-6.23717	na	down	BP_ARGOT	0.0137122	0.321703	6508	proteolysis
						Medtr8g007270.1	na	-1.4259	na	down	CC_ARGOT	0.0136486	0.321663	16021	integral component of membrane
						Medtr8g097040.2	na	-1.2899	na	down	MF_ARGOT	0.00986579	0.319122	46872	metal ion binding
						Medtr1g026075.1	na	-1.4651	na	down	BP_ARGOT	0.0193319	0.324888	5975	carbohydrate metabolic process
						Medtr8g099375.1	na	-1.93498	na	down	qseq	n.d.	n.d.	n.d.	MASAQSMKPSAATEVCQPKTQHSSISQKISEITNKAFKGHHARHGSTQNQVQNYTSQSQVESNGHNGSKTETHHYGQTQTQHDKKHGVTKTHITVCVVQAEITETKEGPYPYGATTTCFGAPKKNRELNNKKDMNLFQRIKNGMSRNNSQGNSSSSSDSESDNEKKCPKTKPKNX
						Medtr2g083560.1	na	-1.15961	na	down	EC_ARGOT	0.162011	0.363144	EC:3	GO:0016787
						Medtr4g104140.1	na	-2.0958	na	down	BP_ARGOT	0.0169838	0.323623	55114	oxidation-reduction process
						Medtr5g030340.1	na	-3.40758	na	down	BP_ARGOT	0.0121176	0.320684	55114	oxidation-reduction process
						Medtr4g090545.1	na	-2.5657	na	down	CC_ARGOT	0.820526	0.436226	16021	integral component of membrane
						Medtr8g018170.1	na	-1.76418	na	down	MF_ARGOT	0.0187096	0.324561	8270	zinc ion binding
						Medtr2g016030.1	na	-3.42841	na	down	BP_ARGOT	0.0920523	0.348754	10629	negative regulation of gene expression
						Medtr2g089930.1	na	-1.80218	na	down	CC_ARGOT	0.828071	0.43683	16021	integral component of membrane
						Medtr1g010250.1	na	-2.19451	na	down	MF_ARGOT	2.87859	0.551052	5524	ATP binding
						Medtr2g005740.2	na	-2.73151	na	down	BP_ARGOT	0.0108529	0.319827	90305	nucleic acid phosphodiester bond hydrolysis
						Medtr4g094240.1	na	-2.39508	na	down	CC_ARGOT	0.575515	0.414853	16020	membrane
						Medtr2g007990.1	na	-4.83327	na	down	CC_ARGOT	0.837216	0.437557	16021	integral component of membrane
						Medtr7g081500.1	na	-1.26252	na	down	BP_ARGOT	0.0106108	0.319657	6526	arginine biosynthetic process
						Medtr7g065660.1	na	-2.06149	na	down	BP_ARGOT	0.0396806	0.333624	42493	response to drug
						Medtr5g087480.1	na	-1.55262	na	down	MF_ARGOT	0.0434409	0.334963	5524	ATP binding
						Medtr8g102150.1	na	-2.31652	na	down	BP_ARGOT	0.036914	0.332597	6357	regulation of transcription by RNA polymerase II
						Medtr8g005295.1	na	-1.11521	na	down	qseq	n.d.	n.d.	n.d.	MAPANTSAAALSETEYEMVKNIIDIEVLEELSLADCSIYKVPHNLRKVKQEAYTPQLISIGPIHLGNEELQPMQQHKKRYFHFFYERLSQFNQQSMIKNYKLYLENKEQEIRKCYAEKFPNISKEKFVETILLDAVFIMELLLRNSSWKSDTSKHEHEYKQSKSFRWKHSDDYILTQAWLSKSITRDLILLENQIPFFVLKHLYDTVVPNDDKKPNHEDFLDLALEYFAFYDTQKSSSLETKFVLDKNQTKKYYYVSGVIGDVGSGNSVSKKKHFDKSMSSNHGFQGPKHFTDLIRFFYLPADLGKSDCSHIFPRTVTKLMDSGVSFEKVVGRRLLDITFEKKPFLSNFLCLGCLPSFLCLNHFKARLRIPQLKVDHTTECVLRNLIALEQCHYQEQPY…
						Medtr4g006940.1	na	-1.29322	na	down	BP_ARGOT	0.0398484	0.333685	6952	defense response
						Medtr7g112860.1	na	-1.13001	na	down	DE	2.21581	0.89139	0.66	Dormancy/auxin associated family protein isoform 4
						Medtr5g047120.1	na	-3.12525	na	down	BP_ARGOT	0.0292683	0.329541	186	activation of MAPKK activity
						Medtr2g102140.1	na	-2.18638	na	down	BP_ARGOT	0.0079953	0.317683	6351	transcription	DNA-templated
						Medtr3g076950.1	na	-1.30002	na	down	qseq	n.d.	n.d.	n.d.	MLRSEDYLSHISGVRREPSILTDVPRYPNAEMAFNKRVIYEEDDIERSPGLHHHHHNPVIRERVEVVEYERVPEVRYGDKVIYEIEEGVDVETNQSYPRRNRPGGLELHKWKTFRPX
						Medtr2g087900.1	na	-1.39215	na	down	BP_ARGOT	1.80888	0.499986	9833	plant-type primary cell wall biogenesis
						Medtr7g106340.1	na	-1.23594	na	down	BP_ARGOT	0.0632776	0.341225	9414	response to water deprivation
						Medtr6g037340.1	na	-1.15493	na	down	CC_ARGOT	0.112398	0.353379	9941	chloroplast envelope
						Medtr4g021260.1	na	-5.36284	na	down	DE	1.73058	0.776713	0.5	Avr9/Cf-9 rapidly elicited protein 137
						Medtr0017s0100.1	na	-1.94402	na	down	MF_ARGOT	0.0466666	0.336067	42802	identical protein binding
						Medtr5g062190.1	na	-5.21974	na	down	BP_ARGOT	0.0982014	0.350201	22607	cellular component assembly
						Medtr2g096380.1	na	-2.56198	na	down	BP_ARGOT	0.039174	0.333439	6355	regulation of transcription	DNA-templated
						Medtr8g079810.1	na	-1.10282	na	down	BP_ARGOT	0.401363	0.396689	6468	protein phosphorylation
						Medtr2g099010.1	na	-1.04577	na	down	BP_ARGOT	0.0408603	0.334051	48584	positive regulation of response to stimulus
						Medtr8g066260.1	-0.0138542	-5.84966	na	down	BP_ARGOT	0.0113578	0.320174	55114	oxidation-reduction process
						Medtr4g100380.1	na	-3.43243	na	down	BP_ARGOT	0.0539344	0.338421	10628	positive regulation of gene expression
						Medtr3g070033.1	na	-1.20374	na	down	CC_ARGOT	0.0102818	0.319423	16021	integral component of membrane
						Medtr2g008970.1	na	-2.33523	na	down	BP_ARGOT	0.412182	0.39792	6952	defense response
						Medtr8g066950.1	na	-2.69919	na	down	BP_ARGOT	0.142884	0.359586	160	phosphorelay signal transduction system
						Medtr4g081675.1	na	-1.72224	na	down	BP_ARGOT	5.23447	0.636902	6468	protein phosphorylation
						Medtr6g043280.1	na	-1.50329	na	down	BP_ARGOT	2.48694	0.533681	55114	oxidation-reduction process
						Medtr4g107510.1	na	-1.51415	na	down	BP_ARGOT	0.0178475	0.324098	9058	biosynthetic process
						Medtr2g033980.1	na	-3.29807	na	down	CC_ARGOT	0.551112	0.412492	9505	plant-type cell wall
						Medtr8g103233.1	na	-1.25735	na	down	BP_ARGOT	1.28503	0.469297	15706	nitrate transport
						Medtr2g084020.1	na	-1.69991	na	down	BP_ARGOT	0.0967419	0.349862	9816	defense response to bacterium	incompatible interaction
						Medtr5g014090.1	na	-2.83168	na	down	BP_ARGOT	0.0150337	0.322503	55114	oxidation-reduction process
						Medtr7g092540.1	na	-6.80008	na	down	BP_ARGOT	0.223311	0.373315	42335	cuticle development
						Medtr5g081160.1	na	-1.64479	na	down	CC_ARGOT	0.00579429	0.315753	16021	integral component of membrane
						Medtr5g009535.1	na	-2.40055	na	down	qseq	n.d.	n.d.	n.d.	MRFDSFSPVIFVLGVKRSKNDHGVMGSKDGGDPFKGVDWKAVGGEMQQNPNVKPTIAKRLPKKVRNIPDHYFLPRYPLSHTLLFCGACIAAGVGAGMLVESWIDKKVKSVFGWGNVLRECNILREFNYFKGEFYCLNSPQSSX
						Medtr5g015810.1	na	-2.95654	na	down	BP_ARGOT	0.131326	0.357319	40008	regulation of growth
						Medtr2g081350.1	na	-1.52398	na	down	MF_ARGOT	7.54023	0.703412	5509	calcium ion binding
						Medtr1g031150.1	na	-1.02742	na	down	BP_ARGOT	0.0722737	0.343735	6334	nucleosome assembly
						Medtr1g087920.1	na	-2.20559	na	down	BP_ARGOT	0.0408889	0.334061	35556	intracellular signal transduction
						Medtr2g022350.1	na	-1.48449	na	down	BP_ARGOT	4.36599	0.608095	6508	proteolysis
						Medtr8g033080.1	na	-1.78795	na	down	BP_ARGOT	0.00446483	0.314402	55114	oxidation-reduction process
						Medtr4g089155.1	na	-2.50288	na	down	BP_ARGOT	0.824154	0.436517	44257	cellular protein catabolic process
						Medtr8g038620.1	na	-4.25746	na	down	BP_ARGOT	0.015401	0.322719	6355	regulation of transcription	DNA-templated
						Medtr2g079650.1	na	-1.18727	na	down	DE	1.0489	0.528542	0.848485	Cystathionine beta-synthase	core
						Medtr3g450710.1	na	-1.50229	na	down	EC_ARGOT	6.15328	0.66488	EC:2.3.1	GO:0016747
						Medtr3g005790.1	na	-2.66037	na	down	CC_ARGOT	0.0793387	0.345599	5886	plasma membrane
						Medtr8g465470.1	na	-2.44897	na	down	MF_ARGOT	0.0149256	0.322439	3676	nucleic acid binding
						Medtr8g079120.2	na	-3.0628	na	down	BP_ARGOT	0.626196	0.4196	9862	systemic acquired resistance	salicylic acid mediated signaling pathway
						Medtr8g090020.1	na	-2.18296	na	down	CC_ARGOT	0.836587	0.437507	16021	integral component of membrane
						Medtr2g095520.1	na	-2.29823	na	down	BP_ARGOT	0.0610782	0.340585	9751	response to salicylic acid
						Medtr2g081820.2	na	-1.06115	na	down	MF_ARGOT	0.0383599	0.333138	3677	DNA binding
						Medtr6g015430.1	na	-1.24643	na	down	MF_ARGOT	0.172736	0.365047	46872	metal ion binding
						Medtr4g065640.1	na	-1.29287	na	down	BP_ARGOT	0.15019	0.360971	72511	divalent inorganic cation transport
						Medtr1g041695.1	na	-4.16307	na	down	BP_ARGOT	0.090756	0.348443	1901576	organic substance biosynthetic process
						Medtr8g099930.1	na	-1.24092	na	down	CC_ARGOT	0.0165329	0.32337	16021	integral component of membrane
						Medtr8g098320.1	na	-2.29046	na	down	CC_ARGOT	0.0403378	0.333862	16021	integral component of membrane
						Medtr4g030210.1	na	-1.21909	na	down	BP_ARGOT	0.00634518	0.316266	7029	endoplasmic reticulum organization
						Medtr2g022710.1	na	-2.20713	na	down	MF_ARGOT	0.0344714	0.331659	46983	protein dimerization activity
						Medtr5g075070.1	na	-1.17037	na	down	BP_ARGOT	0.0206464	0.325564	44260	cellular macromolecule metabolic process
						Medtr7g096830.1	na	-2.0184	na	down	BP_ARGOT	0.0582864	0.339755	160	phosphorelay signal transduction system
						Medtr7g060310.1	na	-1.61485	na	down	CC_ARGOT	0.837269	0.437561	16021	integral component of membrane
						Medtr1g013130.1	na	-2.16275	na	down	BP_ARGOT	0.0158301	0.322969	6355	regulation of transcription	DNA-templated
						Medtr1g031640.1	na	-7.89649	na	down	BP_ARGOT	8.40937	0.725764	6952	defense response
						Medtr5g040600.1	na	-1.09175	na	down	BP_ARGOT	0.0302878	0.32997	32259	methylation
						Medtr3g072030.1	na	-1.2919	na	down	BP_ARGOT	16.0638	0.857026	10150	leaf senescence
						Medtr8g027860.1	na	-1.06954	na	down	BP_ARGOT	0.110132	0.352886	42542	response to hydrogen peroxide
						Medtr5g042990.1	na	-1.07107	na	down	BP_ARGOT	4.1235	0.599549	6413	translational initiation
						Medtr4g116480.1	na	-1.48941	na	down	DE	0.779677	0.402511	0.785714	Chaperone DnaJ
						Medtr6g049320.1	na	-1.34573	na	down	MF_ARGOT	2.69105	0.542892	46872	metal ion binding
						Medtr3g113890.1	na	-5.97125	na	down	BP_ARGOT	1.27668	0.468762	6952	defense response
						Medtr1g031530.1	na	-1.62761	na	down	MF_ARGOT	2.95811	0.554432	5524	ATP binding
						Medtr4g133620.1	na	-1.36829	na	down	CC_ARGOT	0.0127314	0.321083	5886	plasma membrane
						Medtr1g053705.1	na	-4.05306	na	down	qseq	n.d.	n.d.	n.d.	MGNQSSAYSNTEDDEKASNAISNEPKYVDYAPIQRKHSTKVEKLEQHAYSNNPQVNDETFTNFIQRAKYKIRSMTNIGHHVENRNPAASDVVNTNVDSKSKENESDQFSHFIHNTKKKLRTVTTIRKNKTFKKGNNSGHX
						Medtr3g068025.1	na	-1.93517	na	down	MF_ARGOT	2.95766	0.554413	5524	ATP binding
						Medtr4g124440.1	na	-1.43861	na	down	CC_ARGOT	0.0592351	0.340039	44459	plasma membrane part
						Medtr5g082270.1	na	-3.19506	na	down	MF_ARGOT	2.55554	0.536817	5524	ATP binding
						Medtr3g073075.1	na	-2.79645	na	down	qseq	n.d.	n.d.	n.d.	MIHAFFFVYLNMHIHHLNTEKSGSYQILYQCKCVLNTMPTASQIMMPCTLIQKERPRTAVAQADRGYLCKLSVMDSVTNYCHTIPMRYNX
						Medtr7g059525.1	na	-1.06932	na	down	CC_ARGOT	0.837275	0.437562	16021	integral component of membrane
						Medtr4g106860.1	na	-1.76668	na	down	MF_ARGOT	0.239445	0.375751	3676	nucleic acid binding
						Medtr5g071070.1	na	-2.30354	na	down	MF_ARGOT	2.69142	0.542909	46872	metal ion binding
						Medtr7g074240.1	na	-1.44077	na	down	BP_ARGOT	0.00977808	0.319058	1901362	organic cyclic compound biosynthetic process
						Medtr1g025250.1	na	-7.97255	na	down	BP_ARGOT	1.05536	0.453865	6952	defense response
						Medtr8g079120.1	na	-1.63745	na	down	BP_ARGOT	0.662329	0.422869	9862	systemic acquired resistance	salicylic acid mediated signaling pathway
						Medtr1g019640.1	na	-4.643	na	down	MF_ARGOT	7.49667	0.702258	5509	calcium ion binding
						Medtr1g022245.1	na	-1.3681	na	down	MF_ARGOT	0.00493123	0.314896	140096	catalytic activity	acting on a protein
						Medtr7g094770.1	na	-2.27733	na	down	BP_ARGOT	0.06516	0.341764	1905039	carboxylic acid transmembrane transport
						Medtr1g079810.1	na	-3.73799	na	down	BP_ARGOT	0.0286588	0.329281	6457	protein folding
						Medtr8g446430.1	na	-1.43552	na	down	BP_ARGOT	0.0395257	0.333567	6457	protein folding
						Medtr8g076160.1	na	-1.11483	na	down	MF_ARGOT	0.273435	0.380627	51213	dioxygenase activity
						Medtr6g022570.1	na	-2.01327	na	down	CC_ARGOT	0.43735	0.400724	30687	preribosome	large subunit precursor
						Medtr8g091650.3	na	-6.62733	na	down	BP_ARGOT	0.0326948	0.330955	44764	multi-organism cellular process
						Medtr7g023670.1	na	-2.09482	na	down	BP_ARGOT	0.0339289	0.331446	55114	oxidation-reduction process
						Medtr1g112050.1	na	-4.20636	na	down	CC_ARGOT	0.00285549	0.312459	16021	integral component of membrane
						Medtr2g087460.1	na	-2.65245	na	down	CC_ARGOT	0.832275	0.437165	16021	integral component of membrane
						Medtr5g076960.1	na	-1.02219	na	down	BP_ARGOT	0.107005	0.352197	6355	regulation of transcription	DNA-templated
						Medtr4g104510.1	na	-1.44168	na	down	BP_ARGOT	0.00145541	0.310239	55114	oxidation-reduction process
						Medtr6g084120.1	na	-1.17029	na	down	BP_ARGOT	0.0190113	0.32472	6468	protein phosphorylation
						Medtr1g029470.1	na	-1.08415	na	down	CC_ARGOT	0.235684	0.375191	16021	integral component of membrane
						Medtr6g047580.1	na	-2.11651	na	down	BP_ARGOT	0.0729333	0.343913	90501	RNA phosphodiester bond hydrolysis
						Medtr4g049410.1	na	-2.44938	na	down	CC_ARGOT	0.394861	0.395941	16021	integral component of membrane
						Medtr4g063080.1	na	-1.07959	na	down	CC_ARGOT	0.0186728	0.324541	5840	ribosome
						Medtr8g102100.1	na	-1.03708	na	down	BP_ARGOT	0.0127601	0.321102	6355	regulation of transcription	DNA-templated
						Medtr4g019010.1	na	-2.95135	na	down	BP_ARGOT	0.334133	0.388632	7165	signal transduction
						Medtr1g069805.1	na	-1.47568	na	down	BP_ARGOT	0.100364	0.3507	10628	positive regulation of gene expression
						Medtr3g408340.1	na	-4.71423	na	down	CC_ARGOT	0.829541	0.436947	16021	integral component of membrane
						Medtr6g004520.1	na	-10.1368	na	down	BP_ARGOT	0.0103977	0.319506	55114	oxidation-reduction process
						Medtr7g117445.2	na	-1.13407	na	down	EC_ARGOT	0.10595	0.351963	EC:1	GO:0016491
						Medtr1g110710.1	na	-1.02034	na	down	BP_ARGOT	0.0151856	0.322593	6355	regulation of transcription	DNA-templated
						Medtr8g072260.1	na	-3.47846	na	down	BP_ARGOT	0.0665701	0.342163	9737	response to abscisic acid
						Medtr1g090783.1	na	-2.94364	na	down	BP_ARGOT	0.0267428	0.328445	9910	negative regulation of flower development
						Medtr4g097440.1	na	-2.66652	na	down	BP_ARGOT	0.0204005	0.325439	16192	vesicle-mediated transport
						Medtr2g015040.1	na	-3.22978	na	down	BP_ARGOT	0.0484864	0.336672	6952	defense response
						Medtr3g070230.1	na	-1.12756	na	down	BP_ARGOT	0.0766076	0.344889	55114	oxidation-reduction process
						Medtr5g061840.1	na	-1.02461	na	down	BP_ARGOT	0.722329	0.428105	6468	protein phosphorylation
						Medtr3g070970.1	na	-2.27996	na	down	MF_ARGOT	0.0560129	0.339065	3700	DNA-binding transcription factor activity
						Medtr1g105075.1	na	-1.94935	na	down	BP_ARGOT	8.03929	0.716395	6413	translational initiation
						Medtr8g095630.1	na	-1.21152	na	down	MF_ARGOT	2.12731	0.516478	3676	nucleic acid binding
						Medtr4g099390.1	na	-1.35289	na	down	MF_ARGOT	2.68283	0.542528	46872	metal ion binding
						Medtr8g067490.1	na	-1.91662	na	down	EC_ARGOT	4.84417	0.624278	EC:6	GO:0016874
						Medtr2g435650.1	na	-1.38918	na	down	qseq	n.d.	n.d.	n.d.	MAPQADFAIAKIGYEIEKFFGRQKSFSNNSNPPATQNLCQYKFYPTYGATTVTKVVHTNVEDLTCNEAASRFIAEKRKDQVQVKGLVGQX
						Medtr2g039920.1	na	-1.1793	na	down	BP_ARGOT	15.2979	0.852586	10374	stomatal complex development
						Medtr4g108080.2	na	-2.8759	na	down	BP_ARGOT	0.116632	0.354288	45490	pectin catabolic process
						Medtr3g070880.1	na	-2.27173	na	down	BP_ARGOT	0.0255114	0.327892	6355	regulation of transcription	DNA-templated
						Medtr1g070185.1	na	-1.03356	na	down	MF_ARGOT	0.309347	0.385459	46872	metal ion binding
						Medtr2g098340.1	na	-1.40072	na	down	DE	0.766423	0.395896	0.796296	tRNA-2-methylthio-N(6)-dimethylallyladenosine synthase
						Medtr4g075790.1	na	-2.55192	na	down	CC_ARGOT	0.0343273	0.331602	16020	membrane
						Medtr4g072350.1	na	-3.26861	na	down	BP_ARGOT	0.0649132	0.341694	97164	ammonium ion metabolic process
						Medtr1g042820.1	na	-2.33331	na	down	qseq	n.d.	n.d.	n.d.	MSRMKLSKKLKPAKKAWKNLSNNFQSKLHKLNISKTFKTTLQHILSLFHSLTHLITSKTKTHRSLTSFKSSYAASPSYYHFQHKSFAAININDLYSQTHSVSSMNSSSNIHHAQGETSRDIEKVHVDDNNNDVETIEDAWKVVVSRSPMLQVDQKAEEFIYKFREDIRLQKEKSLLEFHERLARSTX
						Medtr4g015180.1	na	-1.48252	na	down	BP_ARGOT	0.188933	0.367813	80167	response to karrikin
						Medtr5g030130.1	na	-1.41891	na	down	CC_ARGOT	0.288379	0.382674	16021	integral component of membrane
						Medtr4g013260.1	na	-2.43129	na	down	BP_ARGOT	0.503277	0.407708	44272	sulfur compound biosynthetic process
						Medtr3g076950.2	na	-2.47871	na	down	qseq	n.d.	n.d.	n.d.	MLRSEDYLSHISGVRREPSILTDVPRYPNAEMAFNKRVIYEEDDIERSPGLHHHHHNPVIRERVEVVEYERVPEVRYGDKVIYEIEEGVDVETNQSYPRRNRPGGLELHKWKTFRPYAFSVKGSEIFPFIKFFEKETLAHIYLQNX
						Medtr2g098540.1	na	-1.44399	na	down	BP_ARGOT	0.079074	0.34553	6913	nucleocytoplasmic transport
						Medtr1g075260.1	na	-1.32726	na	down	MF_ARGOT	0.0980899	0.350176	3676	nucleic acid binding
						Medtr1g101120.1	na	-1.4133	na	down	CC_ARGOT	0.329437	0.38804	16021	integral component of membrane
						Medtr8g067280.1	-0.816241	-1.24941	na	down	BP_ARGOT	0.0154719	0.322761	6952	defense response
						Medtr5g080330.1	na	-1.27177	na	down	CC_ARGOT	0.0450224	0.335509	16021	integral component of membrane
						Medtr5g027810.1	na	-3.66662	na	down	MF_ARGOT	0.0549242	0.338729	140096	catalytic activity	acting on a protein
						Medtr2g096380.2	na	-3.98039	na	down	BP_ARGOT	0.0377507	0.332912	6355	regulation of transcription	DNA-templated
						Medtr8g095520.1	na	-1.31978	na	down	BP_ARGOT	0.0388609	0.333324	6091	generation of precursor metabolites and energy
						Medtr3g085620.1	na	-1.73343	na	down	CC_ARGOT	5.9908	0.660093	9507	chloroplast
						Medtr1g053835.1	na	-3.32533	na	down	MF_ARGOT	0.0681289	0.342599	3700	DNA-binding transcription factor activity
						Medtr1g098300.1	na	-1.02472	na	down	MF_ARGOT	2.9582	0.554436	5524	ATP binding
						Medtr5g094210.1	na	-1.8127	na	down	MF_ARGOT	14.5171	0.847943	5504	fatty acid binding
						Medtr5g021990.1	na	-1.3795	na	down	DE	1.51787	0.710192	0.275862	WEB family protein (Fragment)
						Medtr4g116273.1	na	-5.94026	na	down	qseq	n.d.	n.d.	n.d.	MSTLTHHNTVQCHYHSIFQFHPSTLDIMNGIQHSYIFGGHVSSIMMSHYPLKTKLCISFHKTLSCYFIIQIHPTPYPPLTYHVHALLTSPTCLQTYYISCKLNTQIRIIFNILNIX
						Medtr4g092020.1	na	-1.15654	na	down	BP_ARGOT	0.0392903	0.333481	43086	negative regulation of catalytic activity
						Medtr4g124960.1	na	-1.23927	na	down	BP_ARGOT	1.07671	0.455366	16042	lipid catabolic process
						Medtr6g069870.2	na	-2.16922	na	down	BP_ARGOT	0.206134	0.370624	6468	protein phosphorylation
						Medtr0027s0230.1	-0.0289514	-9.77218	na	down	DE	1.55903	0.723835	0.642857	Cytosolic class I small heat shock protein
						Medtr1g062760.1	na	-1.57343	na	down	EC_ARGOT	0.0126482	0.32103	EC:1	GO:0016491
						Medtr5g091980.1	na	-1.6783	na	down	CC_ARGOT	0.0180813	0.324225	5840	ribosome
						Medtr3g463730.1	na	-1.95354	na	down	BP_ARGOT	0.88748	0.441487	9624	response to nematode
						Medtr5g067460.1	na	-2.01516	na	down	BP_ARGOT	0.144711	0.359935	6826	iron ion transport
						Medtr4g094620.1	na	-1.10467	na	down	qseq	n.d.	n.d.	n.d.	MERLMPLTTRVANKISLRLNSKLVQKLPRVTLLIVTMEPKMLSTTQMEELRNLERPSSTLGHILEIKPLGASQTYIQQSTYINICMCMASNYKIKCFNFCVYTVYYMLDVLNMKX
						Medtr1g088230.1	na	-2.77291	na	down	CC_ARGOT	0.0558307	0.339009	16021	integral component of membrane
						Medtr5g083690.1	na	-1.4399	na	down	BP_ARGOT	0.785595	0.433396	55085	transmembrane transport
						Medtr8g077890.1	na	-6.11754	na	down	BP_ARGOT	0.0140121	0.321888	55114	oxidation-reduction process
						Medtr1g086550.1	na	-1.18924	na	down	BP_ARGOT	0.0575671	0.339538	46394	carboxylic acid biosynthetic process
						Medtr5g043685.1	na	-1.68629	na	down	BP_ARGOT	1.14304	0.459938	6412	translation
						Medtr3g073180.1	na	-4.00135	na	down	BP_ARGOT	0.140423	0.359111	9635	response to herbicide
						Medtr1g492640.1	na	-2.1543	na	down	CC_ARGOT	0.837344	0.437567	16021	integral component of membrane
						Medtr3g007660.1	na	-1.42703	na	down	CC_ARGOT	0.836353	0.437489	16021	integral component of membrane
						Medtr8g006815.1	-0.0203043	-3.14452	na	down	BP_ARGOT	0.0374572	0.332802	6952	defense response
						Medtr0052s0040.1	na	-7.67161	na	down	qseq	n.d.	n.d.	n.d.	DPRLSFQVLFIFPSRYLFAIGLSPIFSLGRNLPPDWGCIPKQPDSPTAPRGATGSEHNGALTLSGAPFQGTWVRSAAEDASPDYNSNAEGDRFSWWAYPAPPDLRSHHERYKTHVGRRALNLMASGATCVQRLDGSRDSAIHTKYRISLRSSSMQEPRYPLPRVILYNVSKHNTHENRLRCHAGSVDFSQRRGQRTAHVAAIRTLHRTIQSVGATGGVYKGQGRSQRVLMTRAYX
						Medtr7g108200.1	na	-2.0119	na	down	BP_ARGOT	0.066812	0.342231	122	negative regulation of transcription by RNA polymerase II
						Medtr6g083780.1	na	-2.8189	na	down	MF_ARGOT	0.124722	0.355979	9055	electron transfer activity
						Medtr7g092740.1	na	-1.24404	na	down	CC_ARGOT	0.0541828	0.338498	16020	membrane
						Medtr3g092780.1	na	-1.33166	na	down	CC_ARGOT	0.0240534	0.327219	16021	integral component of membrane
						Medtr6g009200.1	na	-1.89381	na	down	MF_ARGOT	0.0516586	0.337702	5506	iron ion binding
						Medtr1g086350.1	na	-1.43852	na	down	MF_ARGOT	2.54694	0.536427	43169	cation binding
						Medtr3g014615.1	0.561255	-1.37974	na	down	CC_ARGOT	0.835793	0.437444	16021	integral component of membrane
						Medtr3g464150.1	na	-1.10864	na	down	MF_ARGOT	0.150049	0.360945	140096	catalytic activity	acting on a protein
						Medtr8g098485.1	na	-1.16871	na	down	BP_ARGOT	0.0140983	0.321941	6886	intracellular protein transport
						Medtr0077s0010.1	na	-1.77732	na	down	BP_ARGOT	0.085715	0.34721	55114	oxidation-reduction process
						Medtr8g088330.1	na	-1.09266	na	down	CC_ARGOT	0.83491	0.437374	16021	integral component of membrane
						Medtr6g033740.1	na	-1.06046	na	down	BP_ARGOT	0.0279511	0.328975	6508	proteolysis
						Medtr8g045640.1	na	-1.05846	na	down	BP_ARGOT	8.43184	0.726326	6952	defense response
						Medtr4g099110.1	na	-2.4195	na	down	BP_ARGOT	0.234623	0.375032	44275	cellular carbohydrate catabolic process
						Medtr1g078090.1	na	-1.92348	na	down	MF_ARGOT	2.69122	0.5429	46872	metal ion binding
						Medtr5g068970.1	na	-3.93762	na	down	MF_ARGOT	0.149817	0.360901	3676	nucleic acid binding
						Medtr3g091200.1	na	-2.80455	na	down	MF_ARGOT	0.0232212	0.326826	8144	drug binding
						Medtr1g097910.1	na	-1.30274	na	down	BP_ARGOT	0.128898	0.35683	9715	chalcone biosynthetic process
						Medtr8g068360.1	na	-1.1954	na	down	MF_ARGOT	0.646617	0.421459	8194	UDP-glycosyltransferase activity
						Medtr5g071350.1	na	-1.00345	na	down	CC_ARGOT	0.193692	0.368603	5783	endoplasmic reticulum
						Medtr4g013370.1	na	-1.12758	na	down	EC_ARGOT	0.0363382	0.332379	EC:3	GO:0016787
						Medtr1g074120.1	na	-1.17602	na	down	CC_ARGOT	0.837135	0.437551	16021	integral component of membrane
						Medtr4g124150.1	na	-1.36768	na	down	CC_ARGOT	0.834582	0.437348	16021	integral component of membrane
						Medtr4g087490.1	na	-6.41808	na	down	BP_ARGOT	0.146459	0.360268	46686	response to cadmium ion
						Medtr3g100980.1	na	-2.28068	na	down	CC_ARGOT	0.837153	0.437552	16021	integral component of membrane
						Medtr8g105890.3	na	-1.74176	na	down	CC_ARGOT	0.0080305	0.317712	16021	integral component of membrane
						Medtr2g005130.1	na	-1.54733	na	down	BP_ARGOT	2.91869	0.552762	55085	transmembrane transport
						Medtr1g094085.1	na	-3.0154	na	down	MF_ARGOT	0.103136	0.351331	3677	DNA binding
						Medtr7g090470.1	na	-1.84455	na	down	BP_ARGOT	0.0548733	0.338713	6071	glycerol metabolic process
						Medtr3g070400.1	na	-2.12627	na	down	BP_ARGOT	0.02644	0.32831	8652	cellular amino acid biosynthetic process
						Medtr7g089940.1	na	-1.09695	na	down	CC_ARGOT	0.834925	0.437375	16021	integral component of membrane
						Medtr4g072880.1	na	-1.37868	na	down	BP_ARGOT	11.5376	0.797901	9733	response to auxin
						Medtr4g088875.1	na	-1.04713	na	down	EC_ARGOT	0.02712	0.328612	EC:4.2.1.136	GO:0052855
						Medtr7g070510.1	na	-2.13715	na	down	MF_ARGOT	0.188988	0.367822	46872	metal ion binding
						Medtr1g013150.1	na	-1.71967	na	down	BP_ARGOT	0.0390174	0.333381	90502	RNA phosphodiester bond hydrolysis	endonucleolytic
						Medtr4g107400.1	na	-1.00568	na	down	CC_ARGOT	0.34706	0.39024	16021	integral component of membrane
						Medtr2g022480.1	na	-1.70493	na	down	BP_ARGOT	4.36587	0.608091	6508	proteolysis
						Medtr4g082910.1	na	-1.28482	na	down	BP_ARGOT	2.47714	0.533229	55114	oxidation-reduction process
						Medtr6g033580.1	na	-2.10693	na	down	BP_ARGOT	0.0574558	0.339504	55085	transmembrane transport
						Medtr5g081360.1	na	-2.66952	na	down	EC_ARGOT	0.347118	0.390247	EC:2.4	GO:0016757
						Medtr2g015870.1	na	-3.3251	na	down	DE	2.4608	0.92971	0.848485	U-box domain-containing protein 7
						Medtr3g466460.1	na	-1.54253	na	down	qseq	n.d.	n.d.	n.d.	MKYWLSCKLELQVPDGGIEAEADVAIEVAVAIANSTNAMIPTLPIALLVSANDASTTSPASLLVEKEDEQAKKKRILGLKFSEINRIYGDWIDDRLLVLSNLLWNALWPPRASPVNDESEMKMKKKKKKKKKKNASSX
						Medtr3g085800.1	na	-1.13738	na	down	CC_ARGOT	0.836763	0.437521	16021	integral component of membrane
						Medtr3g062010.1	na	-3.42151	na	down	EC_ARGOT	0.0523199	0.337912	EC:3	GO:0016787
						Medtr5g066730.1	na	-2.77285	na	down	CC_ARGOT	0.258308	0.378496	16021	integral component of membrane
						Medtr6g083300.1	na	-1.03334	na	down	MF_ARGOT	2.95493	0.554298	5524	ATP binding
						Medtr8g467790.1	na	-1.21556	na	down	BP_ARGOT	0.0379018	0.332968	55085	transmembrane transport
						Medtr4g133060.1	na	-2.02788	na	down	CC_ARGOT	1.57427	0.486883	5737	cytoplasm
						Medtr2g010890.1	na	-1.01375	na	down	BP_ARGOT	8.35521	0.724406	16567	protein ubiquitination
						Medtr4g103550.1	na	-2.83817	na	down	BP_ARGOT	0.0902342	0.348317	5975	carbohydrate metabolic process
						Medtr7g017880.1	na	-2.95879	na	down	BP_ARGOT	0.0400764	0.333768	9267	cellular response to starvation
						Medtr3g102810.1	na	-3.25794	na	down	BP_ARGOT	0.0885923	0.347918	48359	mucilage metabolic process involved in seed coat development
						Medtr2g087900.3	na	-3.38835	na	down	BP_ARGOT	1.56955	0.486609	9833	plant-type primary cell wall biogenesis
						Medtr2g079300.1	na	-1.14214	na	down	CC_ARGOT	0.835968	0.437458	16021	integral component of membrane
						Medtr1g041285.1	na	-2.26339	na	down	BP_ARGOT	0.0136629	0.321672	55114	oxidation-reduction process
						Medtr7g058860.1	na	-1.20335	na	down	MF_ARGOT	0.0242842	0.327327	8270	zinc ion binding
						Medtr8g102220.1	na	-2.6463	na	down	BP_ARGOT	0.287607	0.382569	10218	response to far red light
						Medtr8g092140.1	na	-1.4127	na	down	BP_ARGOT	0.555297	0.4129	10628	positive regulation of gene expression
						Medtr8g072010.1	na	-1.4709	na	down	CC_ARGOT	0.0481355	0.336557	16021	integral component of membrane
						Medtr0133s0020.1	0.486305	-1.48694	na	down	MF_ARGOT	0.00906056	0.318521	5524	ATP binding
						Medtr5g005370.1	na	-6.27014	na	down	BP_ARGOT	0.47377	0.404643	6020	inositol metabolic process
						Medtr5g084540.1	na	-1.57052	na	down	BP_ARGOT	0.0242539	0.327313	43043	peptide biosynthetic process
						Medtr6g034975.1	na	-1.32081	na	down	BP_ARGOT	0.201943	0.36995	71248	cellular response to metal ion
						Medtr8g026730.1	na	-1.79068	na	down	BP_ARGOT	0.0321907	0.330751	7275	multicellular organism development
						Medtr8g069975.1	na	-1.45419	na	down	BP_ARGOT	0.100298	0.350685	16441	posttranscriptional gene silencing
						Medtr1g099050.1	na	-1.46798	na	down	EC_ARGOT	0.0399668	0.333728	EC:2.3.3	GO:0046912
						Medtr5g043690.2	na	-3.04187	na	down	MF_ARGOT	1.28793	0.469483	3779	actin binding
						Medtr1g075030.1	na	-1.71286	na	down	CC_ARGOT	0.00996596	0.319195	16021	integral component of membrane
						Medtr8g005225.1	na	-1.54882	na	down	CC_ARGOT	0.837308	0.437565	16021	integral component of membrane
						Medtr4g098870.1	na	-1.13605	na	down	BP_ARGOT	0.392288	0.395643	45893	positive regulation of transcription	DNA-templated
						Medtr4g107440.1	na	-1.55892	na	down	EC_ARGOT	0.091974	0.348735	EC:2.3	GO:0016746
						Medtr4g133110.1	na	-1.82529	na	down	DE	0.722361	0.373631	0.709677	induced stolen tip protein TUB8
						Medtr3g011460.1	na	-1.24322	na	down	MF_ARGOT	0.0349141	0.331831	140096	catalytic activity	acting on a protein
						Medtr0007s0380.1	na	-2.25957	na	down	BP_ARGOT	0.015665	0.322873	16310	phosphorylation
						Medtr4g052300.1	na	-1.86231	na	down	MF_ARGOT	0.00994635	0.319181	166	nucleotide binding
						Medtr1g026190.1	na	-1.10995	na	down	BP_ARGOT	0.0333289	0.331208	18212	peptidyl-tyrosine modification
						Medtr3g092630.1	na	-1.87583	na	down	MF_ARGOT	6.33329	0.670111	4386	helicase activity
						Medtr4g122920.3	na	-2.31208	na	down	BP_ARGOT	0.0236379	0.327024	6508	proteolysis
						Medtr8g007020.1	na	-3.39138	na	down	BP_ARGOT	0.00945522	0.318819	7165	signal transduction
						Medtr7g091830.1	na	-1.55409	na	down	CC_ARGOT	0.833743	0.437281	16021	integral component of membrane
						Medtr2g071760.1	na	-1.31764	na	down	qseq	n.d.	n.d.	n.d.	MASQVFETLAYDVEIKGDLLMSLMEELPCDESNDERLDSLIRSFEAEISESKMCDHDNSTCIGSQLKSNFEEYYDESWNIGQVVEEGYDFGVEWVDMDLIPSFQFDDGSWEAIESFGDEKEVMVDHLMVCDDGYDMGEHAYNSFWQDNYEIGLVHX
						Medtr8g469310.1	na	-2.7898	na	down	BP_ARGOT	0.0522018	0.337875	42128	nitrate assimilation
						Medtr1g036880.1	na	-1.17914	na	down	EC_ARGOT	1.92561	0.506189	EC:3	GO:0016787
						Medtr3g061570.1	na	-1.38787	na	down	BP_ARGOT	0.760725	0.431343	7049	cell cycle
						Medtr8g077810.1	na	-2.90217	na	down	BP_ARGOT	0.0188021	0.32461	6091	generation of precursor metabolites and energy
						Medtr2g042970.1	na	-1.06618	na	down	DE	1.70242	0.768474	0.568182	LOW QUALITY PROTEIN: FCS-Like Zinc finger 13
						Medtr2g008710.1	na	-3.82111	na	down	BP_ARGOT	0.110059	0.35287	9617	response to bacterium
						Medtr1918s0010.1	na	-2.75911	na	down	CC_ARGOT	0.0847637	0.346974	16021	integral component of membrane
						Medtr7g012080.1	na	-2.78562	na	down	MF_ARGOT	6.16033	0.665086	30170	pyridoxal phosphate binding
						Medtr7g108735.1	na	-1.18905	na	down	CC_ARGOT	0.0537157	0.338352	16021	integral component of membrane
						Medtr3g012040.1	na	-1.26875	na	down	qseq	n.d.	n.d.	n.d.	MVVGKNKRISKGKKGGKKKAADPFAKKDWYDIKAPSVFQVKNVGKTLVSRTQGTKIALDGLKHRVFEVSLVDLQGDEEHAFRKIRLRAEDVQGKNLLTNFWGMNFTTDKLRSLVRKWQTLIEAHVDVKTTDNYTLRMFCIGFTKRRANQVKRTCYAQSSQIRQIRRKMVEIMINQASSCDLKGLVHKFIPEMIGKEIENATSSIYPLQNVFIRKVKILKAPKFHLEKLMEVHGDYSEDVGTKVESPADEMVTEEPTEIVGAX
						Medtr6g049280.1	na	-1.28615	na	down	MF_ARGOT	2.69089	0.542885	46872	metal ion binding
						Medtr7g105200.1	na	-1.17767	na	down	BP_ARGOT	0.00986649	0.319123	6793	phosphorus metabolic process
						Medtr8g078270.1	na	-1.92206	na	down	BP_ARGOT	0.0223376	0.326401	19722	calcium-mediated signaling
						Medtr8g107360.1	na	-1.59224	na	down	BP_ARGOT	0.115879	0.354128	9908	flower development
						Medtr7g052020.1	na	-1.62993	na	down	CC_ARGOT	0.0790545	0.345525	5840	ribosome
						Medtr4g007300.1	na	-2.33992	na	down	CC_ARGOT	0.298687	0.384055	16021	integral component of membrane
						Medtr5g061880.1	na	-2.95711	na	down	CC_ARGOT	0.837371	0.43757	16021	integral component of membrane
						Medtr8g086350.1	na	-4.02554	na	down	CC_ARGOT	0.0629071	0.341118	16021	integral component of membrane
						Medtr5g094250.1	na	-1.44831	na	down	DE	2.65628	0.950863	0.392857	Pirin-like protein isoform A
						Medtr1g098140.1	na	-1.57435	na	down	BP_ARGOT	0.128255	0.3567	9715	chalcone biosynthetic process
						Medtr3g113780.2	na	-6.39732	na	down	qseq	n.d.	n.d.	n.d.	MERKLLHGKKRKEQKVESTKEDLLHGKKPKEQKVESTDGELLYDGEKPKEIKCPIYAKTLEVYNKLKDIDTIDLKWCPIIPDKASFSLKLSX
						Medtr5g024450.1	na	-2.09029	na	down	MF_ARGOT	2.91999	0.552818	5524	ATP binding
						Medtr8g064180.1	na	-1.3787	na	down	BP_ARGOT	0.107865	0.352388	10154	fruit development
						Medtr6g023340.1	na	-1.23579	na	down	BP_ARGOT	0.0468631	0.336133	6468	protein phosphorylation
						Medtr5g098020.1	na	-3.01812	na	down	BP_ARGOT	0.163818	0.363469	6355	regulation of transcription	DNA-templated
						Medtr8g046245.1	na	-1.73213	na	down	CC_ARGOT	0.835833	0.437448	16021	integral component of membrane
						Medtr5g033720.1	na	-1.31355	na	down	BP_ARGOT	0.0860769	0.3473	10073	meristem maintenance
						Medtr1g021070.1	na	-2.09554	na	down	BP_ARGOT	0.10382	0.351485	16310	phosphorylation
						Medtr1g060550.1	na	-1.95737	na	down	MF_ARGOT	2.27485	0.523699	4497	monooxygenase activity
						Medtr4g066590.1	na	-4.75084	na	down	BP_ARGOT	0.0711783	0.343438	6913	nucleocytoplasmic transport
						Medtr6g021950.1	na	-1.35361	na	down	BP_ARGOT	0.0977432	0.350095	90378	seed trichome elongation
						Medtr7g065050.1	na	-1.09026	na	down	BP_ARGOT	0.122638	0.355549	10629	negative regulation of gene expression
						Medtr3g074180.1	na	-2.96768	na	down	MF_ARGOT	0.624515	0.419446	3824	catalytic activity
						Medtr3g110710.2	na	-3.06184	na	down	BP_ARGOT	0.0382486	0.333097	46148	pigment biosynthetic process
						Medtr4g035905.1	na	-5.47537	na	down	BP_ARGOT	0.0801687	0.345812	9641	shade avoidance
						Medtr2g436100.1	na	-1.51012	na	down	BP_ARGOT	0.00923348	0.318652	55085	transmembrane transport
						Medtr2g089940.1	na	-1.89533	na	down	DE	1.58867	0.733433	0.322581	Wound-responsive family protein
						Medtr8g005420.1	na	-1.36148	na	down	CC_ARGOT	0.0139315	0.321838	16021	integral component of membrane
						Medtr1g073740.1	na	-1.06985	na	down	BP_ARGOT	0.0684734	0.342695	15031	protein transport
						Medtr5g062290.1	na	-1.23511	na	down	BP_ARGOT	0.111387	0.35316	22607	cellular component assembly
						Medtr4g094285.1	na	-1.90562	na	down	BP_ARGOT	0.157393	0.362305	9627	systemic acquired resistance
						Medtr2g008110.1	na	-1.08228	na	down	BP_ARGOT	0.234421	0.375002	71248	cellular response to metal ion
						Medtr7g095430.1	na	-2.29822	na	down	BP_ARGOT	0.0432717	0.334904	398	mRNA splicing	via spliceosome
						Medtr7g086130.1	na	-1.71623	na	down	CC_ARGOT	0.836473	0.437498	16021	integral component of membrane
						Medtr5g024200.2	na	-3.10513	na	down	MF_ARGOT	0.0137551	0.321729	3677	DNA binding
						Medtr5g087450.1	na	-1.17231	na	down	BP_ARGOT	0.0510639	0.337511	6468	protein phosphorylation
						Medtr0795s0020.1	na	-5.00586	na	down	MF_ARGOT	2.69066	0.542875	46872	metal ion binding
						Medtr6g034890.1	na	-1.43622	na	down	qseq	n.d.	n.d.	n.d.	MVFLTNVLGRARQGPATRPNPKKPKKKNRAEWVKAGPRVKRVINAGSQGYTWAEAGNGPSPAGTRTRQYWISKNDVVLKSGETTNPRSNPFISFLLKNSLIHLTLFHLPLQTLVPPPHLTTTTTPSNPPTNMNHHFPTX
						Medtr4g127530.1	na	-3.92228	na	down	qseq	n.d.	n.d.	n.d.	MGACYSCNTSSILKNNIRVIHLNGFVEDFDQPISASQVIGNPPNYFVCTSIQLLSSSYNPLKGDSQLQPGQLYFMLPYSILEDGFSPVDLACLAKRLTAKSKTKQPCDYKKFPTAIPSLNQTIPWSSSSRSPCRVGAQEKIGMNMMSGGRSPCRMQSWKPILDTITEKPFNRRSESDLQEKNIIFX
						Medtr3g064740.1	na	-4.59132	na	down	BP_ARGOT	0.0135609	0.321609	6793	phosphorus metabolic process
						Medtr4g012490.1	na	-1.98226	na	down	qseq	n.d.	n.d.	n.d.	MDLDNCNCLGSRNNCIWSSYERIGNDPIECVNELMARMKIASLKKLWKKIKKEKKRRIFRSPSPVFIYDSNSYLQNFDDGYSIDPDNFLRSFSARFAAPSSKICKKNFEVMDCEQILEINEESX
						Medtr8g077830.1	na	-1.20953	na	down	CC_ARGOT	0.837337	0.437567	16021	integral component of membrane
						Medtr8g074335.1	na	-4.25252	na	down	BP_ARGOT	0.0256208	0.327941	15074	DNA integration
						Medtr4g104730.1	na	-3.87832	na	down	BP_ARGOT	0.0977382	0.350094	9611	response to wounding
						Medtr2g090765.1	na	-2.4424	na	down	BP_ARGOT	0.280333	0.381578	6950	response to stress
						Medtr8g022310.1	na	-2.11111	na	down	DE	0.823088	0.423905	0.82	Chaperone DnaJ-domain containing protein isoform 3
						Medtr4g080330.1	na	-2.14402	na	down	MF_ARGOT	0.0927449	0.348919	3677	DNA binding
						Medtr3g087940.1	na	-1.13045	na	down	BP_ARGOT	0.114453	0.353822	42742	defense response to bacterium
						Medtr7g406830.1	na	-1.52022	na	down	CC_ARGOT	0.739121	0.429532	16021	integral component of membrane
						Medtr2g049670.1	na	-1.12954	na	down	BP_ARGOT	0.0458093	0.335777	55085	transmembrane transport
						Medtr3g086640.1	na	-1.61111	na	down	qseq	n.d.	n.d.	n.d.	MEKQNIIYRGWCPSNSYNYQVHEVTEPMLRKRYDRPRNHKKGHVAFKTVLEEPITPPAVAETDIATTERVNSFQSVDTKADAFIKMEHRRIEFSRLKSLGLAX
						Medtr8g041390.1	na	-3.88913	na	down	CC_ARGOT	0.836876	0.43753	16021	integral component of membrane
						Medtr5g037890.1	na	-2.1568	na	down	BP_ARGOT	0.0126623	0.321039	30001	metal ion transport
						Medtr4g067040.1	na	-3.92956	na	down	BP_ARGOT	0.0619905	0.340852	6913	nucleocytoplasmic transport
						Medtr8g087870.1	na	-1.79027	na	down	KEGG_ARGOT	0.511963	0.408593	KEGG:R09656	GO:0052886
						Medtr5g011540.1	na	-1.19203	na	down	BP_ARGOT	0.489348	0.406272	15893	drug transport
						Medtr7g087400.1	na	-6.7538	na	down	BP_ARGOT	0.0572815	0.339452	5978	glycogen biosynthetic process
						Medtr3g112120.1	na	-2.28183	na	down	BP_ARGOT	0.0339584	0.331457	32259	methylation
						Medtr2g075780.1	na	-1.47085	na	down	CC_ARGOT	0.0306485	0.33012	16021	integral component of membrane
						Medtr5g018050.3	na	-8.7951	na	down	BP_ARGOT	0.160487	0.362868	42742	defense response to bacterium
						Medtr7g083060.1	na	-1.88671	na	down	BP_ARGOT	0.270848	0.380267	71585	detoxification of cadmium ion
						Medtr8g072540.1	na	-1.33089	na	down	CC_ARGOT	0.836944	0.437536	16021	integral component of membrane
						Medtr3g082870.2	na	-1.13346	na	down	CC_ARGOT	0.239201	0.375715	16021	integral component of membrane
						Medtr5g084570.1	na	-3.3451	na	down	DE	2.28011	0.90272	0.923077	Cold and drought-regulated protein CORA
						Medtr8g094690.1	na	-4.04858	na	down	MF_ARGOT	5.7192	0.651944	43565	sequence-specific DNA binding
						Medtr1g031080.1	na	-1.56473	na	down	CC_ARGOT	0.254701	0.377979	5911	cell-cell junction
						Medtr5g083270.1	na	-2.7104	na	down	BP_ARGOT	0.356973	0.391453	55114	oxidation-reduction process
						Medtr5g088850.3	na	-3.4087	na	down	CC_ARGOT	0.00725591	0.317068	16021	integral component of membrane
						Medtr2g096370.1	na	-1.05672	na	down	CC_ARGOT	0.0194122	0.32493	5840	ribosome
						Medtr2g450870.1	na	-1.85917	na	down	CC_ARGOT	0.0275227	0.328789	5886	plasma membrane
						Medtr7g072540.1	na	-1.87537	na	down	DE	1.81005	0.799023	0.571429	YLP motif-containing protein 1-like
						Medtr7g084250.1	na	-1.21774	na	down	BP_ARGOT	0.0575152	0.339522	18212	peptidyl-tyrosine modification
						Medtr8g101910.2	na	-1.24687	na	down	CC_ARGOT	0.00735744	0.317155	16021	integral component of membrane
						Medtr4g459440.1	na	-1.96101	na	down	MF_ARGOT	0.0142609	0.32204	5524	ATP binding
						Medtr4g070240.1	na	-1.88643	na	down	qseq	n.d.	n.d.	n.d.	MAPKGEKKPAEKKPAEEKKSTVAEKAPAEKKPKAGKKLPKEGGSAAGEKKKKRSKKSVETYKIYIFKVLKQVHPDIGISSKAMGIMNSFINDIFEKLAQESSRLARYNKKPTITSREIQTAVRLVLPGELAKHAVSEGTKAVTKFTSSX
						Medtr2g022460.1	na	-1.58556	na	down	MF_ARGOT	0.00485577	0.314818	3723	RNA binding
						Medtr2g007970.1	na	-4.42767	na	down	CC_ARGOT	0.837175	0.437554	16021	integral component of membrane
						Medtr1g018420.1	na	-1.1992	na	down	BP_ARGOT	0.0354281	0.33203	6352	DNA-templated transcription	initiation
						Medtr2g092950.1	na	-1.89811	na	down	CC_ARGOT	0.0736692	0.34411	16021	integral component of membrane
						Medtr7g011060.1	na	-1.07357	na	down	BP_ARGOT	0.14131	0.359282	6949	syncytium formation
						Medtr8g066850.1	na	-4.61419	na	down	BP_ARGOT	0.0261682	0.328188	1901566	organonitrogen compound biosynthetic process
						Medtr4g023050.1	na	-2.47182	na	down	CC_ARGOT	0.0838289	0.34674	139	Golgi membrane
						Medtr7g032660.1	na	-1.07234	na	down	MF_ARGOT	0.00988312	0.319135	22857	transmembrane transporter activity
						Medtr3g072500.3	na	-4.74188	na	down	CC_ARGOT	0.836905	0.437533	16021	integral component of membrane
						Medtr4g035430.1	na	-2.81707	na	down	MF_ARGOT	3.02634	0.557295	3677	DNA binding
						Medtr1g071780.1	na	-1.03265	na	down	DE	1.45818	0.689747	0.341463	Putative Zf-FLZ domain-containing protein
						Medtr2g029880.1	na	-1.14704	na	down	BP_ARGOT	0.179653	0.366244	9416	response to light stimulus
						Medtr1g022365.1	na	-1.12711	na	down	DE	0.854597	0.439176	0.642857	proteoglycan 4
						Medtr1g084060.1	na	-3.40449	na	down	BP_ARGOT	3.53353	0.577642	6355	regulation of transcription	DNA-templated
						Medtr0624s0020.1	na	-4.47436	na	down	DE	2.11011	0.8708	0.74	Leguminosin proline-rich group669 secreted peptide
						Medtr1g102370.1	na	-3.12612	na	down	MF_ARGOT	3.10548	0.560577	3677	DNA binding
						Medtr6g008500.1	na	-3.03295	na	down	BP_ARGOT	0.0435105	0.334988	16192	vesicle-mediated transport
						Medtr1g088920.1	na	-2.51114	na	down	MF_ARGOT	0.0256977	0.327976	46872	metal ion binding
						Medtr2g102370.1	na	-2.02856	na	down	CC_ARGOT	6.94367	0.687314	5829	cytosol
						Medtr5g037950.1	na	-3.07135	na	down	BP_ARGOT	0.0145824	0.322234	16567	protein ubiquitination
						Medtr7g066690.1	na	-1.31282	na	down	CC_ARGOT	0.0146985	0.322304	5886	plasma membrane
						Medtr5g074290.1	na	-2.05156	na	down	DE	1.08415	0.543869	0.717949	6	7-dimethyl-8-ribityllumazine synthase
						Medtr7g029435.1	na	-1.44011	na	down	CC_ARGOT	0.00750635	0.31728	16021	integral component of membrane
						Medtr2g073260.1	na	-1.04021	na	down	BP_ARGOT	0.266464	0.379652	51301	cell division
						Medtr5g024090.1	na	-1.4652	na	down	CC_ARGOT	0.0323279	0.330807	16021	integral component of membrane
						Medtr1g068810.1	na	-1.05916	na	down	MF_ARGOT	0.014203	0.322004	5524	ATP binding
						Medtr1g073260.1	na	-1.18147	na	down	qseq	n.d.	n.d.	n.d.	MKNNIIGLCLLCNKSTMYPKVKLRQLHHQDEYEGGDVRNLGLKAFLSLSFHSPTSPVKDHKVVSVPSIVKVPKFYLPQVSIPRVSVTEDFVDCSLTSDSSGSAEPGKDGDTDESKVYIRADLIPRVPVTEDFGEGGLTSDSSGSAEPEKNGDTDESKVYIRVDLIPRVPVTEDFGDGDLASDLSGPGRLEKDHGPEKDGNIDDENKVNIRASPIPRPRAVISSPENDLMIGSRNKIGNGRVYVSKNSTVLPNRHALAQCKVKSHDTTDIPPDTRKSTETKSKDKVDHVGKKKVHKGSVKSDNLHRHWKFX
						Medtr1g009790.2	na	-1.47954	na	down	EC_ARGOT	4.83515	0.62398	EC:6	GO:0016874
						Medtr1g070940.1	na	-1.13453	na	down	CC_ARGOT	0.295155	0.383585	5768	endosome
						Medtr8g468210.1	na	-1.17232	na	down	BP_ARGOT	0.145745	0.360132	9744	response to sucrose
						Medtr8g036920.1	na	-1.01226	na	down	CC_ARGOT	0.26196	0.379016	16020	membrane
						Medtr1g086080.1	na	-1.36392	na	down	MF_ARGOT	0.268917	0.379997	15114	phosphate ion transmembrane transporter activity
						Medtr8g469670.1	na	-1.0503	na	down	BP_ARGOT	0.0103329	0.31946	35556	intracellular signal transduction
						Medtr7g105370.1	na	-1.09895	na	down	MF_ARGOT	0.0700432	0.343128	3700	DNA-binding transcription factor activity
						Medtr7g096930.1	na	-2.52325	na	down	BP_ARGOT	0.0103089	0.319443	55114	oxidation-reduction process
						Medtr5g048740.1	na	-1.3413	na	down	EC_ARGOT	1.18113	0.462503	EC:1.14.11.23	GO:0045431
						Medtr4g114710.1	na	-1.08654	na	down	CC_ARGOT	0.181974	0.36664	5886	plasma membrane
						Medtr6g059380.1	na	-7.31417	na	down	CC_ARGOT	0.0571715	0.339418	16021	integral component of membrane
						Medtr2g009110.1	na	-1.01282	na	down	CC_ARGOT	0.0256766	0.327967	16021	integral component of membrane
						Medtr7g021000.1	na	-1.08305	na	down	EC_ARGOT	0.00293355	0.312564	EC:1	GO:0016491
						Medtr3g052800.1	na	-2.54694	na	down	BP_ARGOT	0.0407237	0.334002	160	phosphorelay signal transduction system
						Medtr4g109900.1	na	-3.72125	na	down	BP_ARGOT	0.00647172	0.316381	55114	oxidation-reduction process
						Medtr2g095050.1	na	-1.24451	na	down	BP_ARGOT	0.130725	0.357198	10629	negative regulation of gene expression
						Medtr4g124040.1	na	-7.42764	na	down	MF_ARGOT	2.95804	0.554429	5524	ATP binding
						Medtr2g036460.1	na	-2.00752	na	down	MF_ARGOT	2.95814	0.554433	5524	ATP binding
						Medtr4g076470.1	na	-1.97435	na	down	BP_ARGOT	0.022214	0.326341	51704	multi-organism process
						Medtr1g028460.1	na	-1.66259	na	down	BP_ARGOT	0.0364145	0.332408	51260	protein homooligomerization
						Medtr4g031140.1	na	-1.91931	na	down	BP_ARGOT	0.571815	0.414498	10228	vegetative to reproductive phase transition of meristem
						Medtr1g097850.1	na	-1.34431	na	down	BP_ARGOT	0.0296832	0.329716	6355	regulation of transcription	DNA-templated
						Medtr7g028940.1	na	-1.06283	na	down	CC_ARGOT	0.104057	0.351539	31225	anchored component of membrane
						Medtr3g086940.1	na	-1.60091	na	down	BP_ARGOT	0.0190204	0.324725	6412	translation
						Medtr1g027440.1	na	-2.13943	na	down	MF_ARGOT	2.9582	0.554436	5524	ATP binding
						Medtr6g092620.1	na	-3.84751	na	down	BP_ARGOT	0.0189087	0.324666	15074	DNA integration
						Medtr5g064345.1	na	-1.85799	na	down	DE	2.12693	0.87424	0.205882	Putative phosphate-induced protein
						Medtr1g096030.1	na	-1.22911	na	down	BP_ARGOT	0.0653308	0.341813	7275	multicellular organism development
						Medtr7g115220.1	na	-3.15598	na	down	BP_ARGOT	0.0646399	0.341616	31640	killing of cells of other organism
						Medtr7g006900.1	na	-3.50624	na	down	EC_ARGOT	0.390228	0.395404	EC:1.3.3.9	GO:0050616
						Medtr7g118300.1	na	-1.96184	na	down	EC_ARGOT	0.0434801	0.334977	EC:2.1.1	GO:0008172
						Medtr2g011420.2	na	-10.6355	na	down	MF_ARGOT	8.81764	0.735864	4843	thiol-dependent ubiquitin-specific protease activity
						Medtr7g068380.1	na	-1.61209	na	down	BP_ARGOT	0.014109	0.321947	6793	phosphorus metabolic process
						Medtr3g083620.1	na	-2.28404	na	down	EC_ARGOT	0.152139	0.361335	EC:2.1.1.146	GO:0102719
						Medtr7g110000.1	na	-2.10365	na	down	BP_ARGOT	0.135788	0.358205	48364	root development
						Medtr1g111540.1	na	-2.1285	na	down	CC_ARGOT	0.332066	0.388372	5911	cell-cell junction
						Medtr6g049050.1	na	-4.48127	na	down	CC_ARGOT	0.132895	0.357632	16021	integral component of membrane
						Medtr1g019660.1	na	-5.04332	na	down	MF_ARGOT	7.49408	0.70219	5509	calcium ion binding
						Medtr1g080340.1	na	-1.05376	na	down	BP_ARGOT	0.0830674	0.346549	6412	translation
						Medtr1g072540.1	na	-3.51998	na	down	BP_ARGOT	0.128149	0.356678	80117	secondary growth
						Medtr1g069945.1	na	-9.41583	na	down	BP_ARGOT	0.072688	0.343847	9867	jasmonic acid mediated signaling pathway
						Medtr5g014890.1	na	-1.49912	na	down	BP_ARGOT	0.330577	0.388184	9414	response to water deprivation
						Medtr8g075780.1	na	-2.71137	na	down	CC_ARGOT	0.0306281	0.330111	16021	integral component of membrane
						Medtr2g013920.1	na	-1.13663	na	down	CC_ARGOT	0.00539004	0.31536	16021	integral component of membrane
						Medtr8g466250.1	na	-2.85575	na	down	MF_ARGOT	0.0229217	0.326683	5515	protein binding
						Medtr5g010390.1	na	-1.81831	na	down	BP_ARGOT	0.0242353	0.327304	55114	oxidation-reduction process
						Medtr2g016330.1	na	-1.36711	na	down	MF_ARGOT	5.71789	0.651904	43565	sequence-specific DNA binding
						Medtr8g469860.1	na	-2.83419	na	down	MF_ARGOT	2.80816	0.54802	5524	ATP binding
						Medtr5g073590.2	na	-1.44617	na	down	CC_ARGOT	0.832738	0.437202	16021	integral component of membrane
						Medtr3g094650.1	na	-3.0224	na	down	BP_ARGOT	0.0865722	0.347422	9816	defense response to bacterium	incompatible interaction
						Medtr1g109630.1	na	-1.04887	na	down	CC_ARGOT	0.836659	0.437513	16021	integral component of membrane
						Medtr3g109280.1	na	-2.25151	na	down	CC_ARGOT	0.805701	0.435033	16021	integral component of membrane
						Medtr8g068830.1	na	-1.23675	na	down	BP_ARGOT	0.0254066	0.327844	5992	trehalose biosynthetic process
						Medtr2g030100.1	na	-3.27309	na	down	DE	1.30979	0.635538	0.578947	S-protein homolog 5
						Medtr0907s0020.1	na	-1.59504	na	down	CC_ARGOT	0.00617406	0.316109	16021	integral component of membrane
						Medtr7g006900.2	na	-3.93684	na	down	MF_ARGOT	0.379961	0.394203	4497	monooxygenase activity
						Medtr3g071740.1	na	-4.5452	na	down	BP_ARGOT	0.391067	0.395501	55114	oxidation-reduction process
						Medtr5g071833.1	na	-1.05133	na	down	CC_ARGOT	0.00881287	0.318331	16021	integral component of membrane
						Medtr8g072220.1	na	-1.65654	na	down	CC_ARGOT	0.836161	0.437474	16021	integral component of membrane
						Medtr4g019580.1	na	-4.38211	na	down	BP_ARGOT	2.91817	0.55274	55085	transmembrane transport
						Medtr2g034880.1	na	-3.79696	na	down	BP_ARGOT	0.00689047	0.316753	6355	regulation of transcription	DNA-templated
						Medtr4g074190.1	na	-1.03319	na	down	BP_ARGOT	1.03878	0.452688	6508	proteolysis
						Medtr1g030580.1	na	-1.14536	na	down	CC_ARGOT	0.837072	0.437546	16021	integral component of membrane
						Medtr8g088860.1	na	-2.37777	na	down	MF_ARGOT	11.9204	0.806016	45735	nutrient reservoir activity
						Medtr4g070630.1	na	-2.21697	na	down	CC_ARGOT	0.825793	0.436648	16021	integral component of membrane
						Medtr5g028830.1	na	-1.29943	na	down	CC_ARGOT	0.836435	0.437495	16021	integral component of membrane
						Medtr3g073370.2	na	-1.01061	na	down	CC_ARGOT	0.367753	0.392753	5783	endoplasmic reticulum
						Medtr4g063310.1	na	-1.51745	na	down	CC_ARGOT	0.834949	0.437377	16021	integral component of membrane
						Medtr2g022900.1	na	-2.63387	na	down	BP_ARGOT	3.02737	0.557338	6457	protein folding
						Medtr3g040410.1	na	-2.5377	na	down	MF_ARGOT	0.0109295	0.31988	8061	chitin binding
						Medtr5g026320.1	na	-2.08214	na	down	MF_ARGOT	0.00570579	0.315668	22857	transmembrane transporter activity
						Medtr8g016230.1	na	-1.33269	na	down	CC_ARGOT	0.0206868	0.325584	16021	integral component of membrane
						Medtr5g061860.1	na	-2.71555	na	down	CC_ARGOT	0.83737	0.437569	16021	integral component of membrane
						Medtr5g077510.1	na	-1.99468	na	down	BP_ARGOT	0.0337877	0.33139	9414	response to water deprivation
						Medtr2g067990.1	na	-1.61548	na	down	BP_ARGOT	0.18942	0.367895	18212	peptidyl-tyrosine modification
						Medtr2g105010.1	na	-2.28041	na	down	BP_ARGOT	0.0947139	0.349386	90378	seed trichome elongation
						Medtr1g105570.1	na	-1.37559	na	down	CC_ARGOT	0.837161	0.437553	16021	integral component of membrane
						Medtr8g023060.1	na	-5.79796	na	down	DE	1.42311	0.677369	0.340426	LURP1-related protein domain containing protein
						Medtr3g111120.1	na	-1.12546	na	down	MF_ARGOT	2.95752	0.554407	5524	ATP binding
						Medtr5g082580.1	na	-1.36721	na	down	BP_ARGOT	0.0410358	0.334114	35335	peptidyl-tyrosine dephosphorylation
						Medtr4g098800.2	na	-3.59575	na	down	BP_ARGOT	0.0514517	0.337636	42128	nitrate assimilation
						Medtr4g088555.1	na	-1.17511	na	down	BP_ARGOT	0.168169	0.364244	10321	regulation of vegetative phase change
						Medtr5g074970.1	na	-2.90205	na	down	BP_ARGOT	0.0541467	0.338487	9555	pollen development
						Medtr6g463630.1	na	-1.27196	na	down	MF_ARGOT	0.0250332	0.327673	4888	transmembrane signaling receptor activity
						Medtr3g075120.1	na	-1.00647	na	down	BP_ARGOT	0.0752025	0.344518	51503	adenine nucleotide transport
						Medtr5g059100.1	na	-1.17836	na	down	CC_ARGOT	0.837247	0.43756	16021	integral component of membrane
						Medtr3g107320.1	na	-1.6289	na	down	BP_ARGOT	0.105652	0.351896	44248	cellular catabolic process
						Medtr2g097463.1	0.646837	-2.36278	na	down	BP_ARGOT	1.17659	0.462199	10200	response to chitin
						Medtr2g020850.1	na	-1.53874	na	down	CC_ARGOT	0.836729	0.437519	16021	integral component of membrane
						Medtr6g082280.1	na	-5.50852	na	down	BP_ARGOT	0.0592779	0.340052	6412	translation
						Medtr7g093850.1	na	-1.01908	na	down	CC_ARGOT	0.0303495	0.329995	16021	integral component of membrane
						Medtr2g020240.1	na	-1.69567	na	down	BP_ARGOT	0.0167073	0.323468	6355	regulation of transcription	DNA-templated
						Medtr5g464340.1	na	-1.57667	na	down	DE	2.12976	0.874814	0.205882	Putative phosphate-induced protein
						Medtr1g027250.1	na	-1.04957	na	down	MF_ARGOT	2.95819	0.554435	5524	ATP binding
						Medtr6g008690.1	na	-2.11193	na	down	CC_ARGOT	0.836262	0.437482	16021	integral component of membrane
						Medtr5g027090.1	na	-1.07038	na	down	qseq	n.d.	n.d.	n.d.	MMSMLCGMSFFLRSLWDELVEEVKVLSWRWVLGRFNVPACMYYEWCWCPCECLLRX
						Medtr1g029750.1	na	-1.35412	na	down	BP_ARGOT	0.0707941	0.343334	15802	basic amino acid transport
						Medtr4g033085.1	na	-2.61322	na	down	KEGG_ARGOT	0.0387892	0.333297	KEGG:R03835	GO:0030777
						Medtr1g056550.1	na	-1.23034	na	down	BP_ARGOT	0.0161784	0.323169	6355	regulation of transcription	DNA-templated
						Medtr4g050590.1	na	-2.48805	na	down	CC_ARGOT	0.834995	0.437381	16021	integral component of membrane
						Medtr2g070020.1	na	-3.0552	na	down	BP_ARGOT	0.0103791	0.319493	55114	oxidation-reduction process
						Medtr4g092550.1	na	-3.99954	na	down	BP_ARGOT	0.00606634	0.316009	55114	oxidation-reduction process
						Medtr3g093810.1	na	-1.08431	na	down	CC_ARGOT	0.55549	0.412919	16021	integral component of membrane
						Medtr4g034030.2	na	-1.33105	na	down	CC_ARGOT	0.017844	0.324096	16020	membrane
						Medtr3g033530.1	na	-1.38403	na	down	BP_ARGOT	0.0929625	0.348971	16310	phosphorylation
						Medtr1g031900.2	na	-1.70755	na	down	BP_ARGOT	0.1041	0.351548	6952	defense response
						Medtr1g104610.2	na	-2.7733	na	down	MF_ARGOT	0.0102358	0.31939	3677	DNA binding
						Medtr3g466710.1	na	-1.54398	na	down	BP_ARGOT	0.00819818	0.317847	6355	regulation of transcription	DNA-templated
						Medtr4g124080.1	na	-1.50954	na	down	BP_ARGOT	0.0778795	0.345221	32259	methylation
						Medtr4g124040.3	na	-2.35511	na	down	MF_ARGOT	2.958	0.554427	5524	ATP binding
						Medtr1g074370.1	na	-2.87562	na	down	BP_ARGOT	0.0799414	0.345754	9867	jasmonic acid mediated signaling pathway
						Medtr5g077130.2	na	-2.17636	na	down	CC_ARGOT	0.294017	0.383432	5737	cytoplasm
						Medtr8g068450.1	na	-3.20842	na	down	DE	2.59662	0.945294	0.74	Leguminosin proline-rich group669 secreted peptide
						Medtr4g079110.1	na	-1.19977	na	down	BP_ARGOT	0.196341	0.369039	122	negative regulation of transcription by RNA polymerase II
						Medtr3g453030.1	na	-2.76744	na	down	qseq	n.d.	n.d.	n.d.	MQSVKSNFEDVDLGDSQETTQSNFEDVDLEDSHETTQTNNNQVSLNDDASKSEPSSSTTSPIASQIPSMPSKDFDLNLHMESLYRQFQEDSKGHGYGNENQNARTTKEFAAWVEAEAASWHALTSSKLEGSTLENTEAATFSTISETKNVPPIQLDVAPKQKEVGDGKTCIPSSSIVNTKLPAKKYDDIGDSHKTIEMEDINILIEEDPILALEKLLTGVQSFSIETLLQELKTFMESLSDLDHLVSNQESKKKLISLFHGLNLHQGLLPSDVKEYVEKVQNFFKDNIIKHATSQEVIEKHNQLLDSKTDLMNKLLSAKSSQTHIDDKTSTAKAKIQELSLQIDELRKKLADLENQRDDLNSVLNQCDVQMKKLKAECSKWAQQSEELLSALALSEVNA…
						Medtr1g040430.1	na	-3.47033	na	down	BP_ARGOT	0.0156096	0.322841	160	phosphorelay signal transduction system
						Medtr3g096930.1	na	-1.23954	na	down	BP_ARGOT	0.0472762	0.336271	6476	protein deacetylation
						Medtr7g034345.2	na	-7.5395	na	down	BP_ARGOT	1.99514	0.509794	9236	cobalamin biosynthetic process
						Medtr2g070870.1	na	-2.14224	na	down	BP_ARGOT	0.0507814	0.33742	46394	carboxylic acid biosynthetic process
						Medtr1g019940.1	na	-1.2336	na	down	BP_ARGOT	0.0357215	0.332143	15074	DNA integration
						Medtr5g097940.1	na	-3.47668	na	down	MF_ARGOT	0.0192618	0.324852	166	nucleotide binding
						Medtr2g100350.1	na	-2.66858	na	down	MF_ARGOT	0.0246871	0.327514	46872	metal ion binding
						Medtr4g091530.1	na	-1.10483	na	down	BP_ARGOT	0.0615959	0.340736	18108	peptidyl-tyrosine phosphorylation
						Medtr5g036540.1	na	-1.39595	na	down	CC_ARGOT	0.836032	0.437463	16021	integral component of membrane
						Medtr3g464080.1	na	-1.63745	na	down	MF_ARGOT	0.16798	0.364211	42803	protein homodimerization activity
						Medtr5g059200.1	na	-1.582	na	down	CC_ARGOT	0.836985	0.437539	16021	integral component of membrane
						Medtr7g068500.1	na	-3.08851	na	down	CC_ARGOT	1.11981	0.458352	48046	apoplast
						Medtr4g095600.1	na	-1.57771	na	down	MF_ARGOT	1.44279	0.479109	5515	protein binding
						Medtr5g037930.1	na	-1.23352	na	down	CC_ARGOT	0.0140041	0.321883	16020	membrane
						Medtr3g116830.1	na	-1.35429	na	down	CC_ARGOT	0.0265856	0.328375	16021	integral component of membrane
						Medtr8g043480.2	na	-1.07975	na	down	BP_ARGOT	0.00401772	0.313904	6096	glycolytic process
						Medtr8g011530.1	na	-1.753	na	down	MF_ARGOT	0.412719	0.397981	3676	nucleic acid binding
						Medtr1g111580.1	na	-1.7952	na	down	qseq	n.d.	n.d.	n.d.	MTELLSRDNGDIYPGFNGGGTTTGANSKGYNGNGGSSNDDGDFFGMIFKGCVWPDFX
						Medtr5g006450.1	na	-3.88562	na	down	MF_ARGOT	0.0226336	0.326545	3676	nucleic acid binding
						Medtr5g071040.1	na	-1.04174	na	down	BP_ARGOT	0.0176271	0.323978	2098	tRNA wobble uridine modification
						Medtr5g069680.1	na	-1.07791	na	down	BP_ARGOT	2.48299	0.533499	55114	oxidation-reduction process
						Medtr2g091370.1	na	-1.6903	na	down	BP_ARGOT	0.0281159	0.329047	6888	endoplasmic reticulum to Golgi vesicle-mediated transport
						Medtr5g074400.1	na	-1.4635	na	down	BP_ARGOT	0.0422709	0.334553	7165	signal transduction
						Medtr8g074030.2	na	-1.45203	na	down	BP_ARGOT	0.645831	0.421388	1902652	secondary alcohol metabolic process
						Medtr2g090210.1	na	-1.34169	na	down	CC_ARGOT	0.334344	0.388658	16021	integral component of membrane
						Medtr3g077560.1	na	-2.09792	na	down	CC_ARGOT	0.0112343	0.32009	44422	organelle part
						Medtr4g082830.1	na	-1.05343	na	down	BP_ARGOT	0.105429	0.351846	6413	translational initiation
						Medtr3g108910.1	na	-1.80517	na	down	BP_ARGOT	0.394828	0.395937	15031	protein transport
						Medtr4g044393.1	na	-2.11879	na	down	BP_ARGOT	0.0166677	0.323446	5975	carbohydrate metabolic process
						Medtr3g090440.1	na	-1.50625	na	down	DE	0.769218	0.397294	0.557692	Nuclear transport factor 2 family protein (Fragment)
						Medtr5g022780.1	na	-1.074	na	down	BP_ARGOT	0.0360858	0.332283	9751	response to salicylic acid
						Medtr7g108260.1	na	-3.07956	na	down	BP_ARGOT	0.0214464	0.325964	6886	intracellular protein transport
						Medtr3g072610.1	na	-3.31576	na	down	BP_ARGOT	0.0745814	0.344354	7165	signal transduction
						Medtr7g117475.1	na	-1.67288	na	down	BP_ARGOT	0.0418899	0.334418	32259	methylation
						Medtr2g092930.1	na	-1.52538	na	down	BP_ARGOT	0.0207982	0.32564	6464	cellular protein modification process
						Medtr5g045520.2	na	-1.00002	na	down	MF_ARGOT	0.0434278	0.334959	5524	ATP binding
						Medtr4g023030.1	na	-2.00539	na	down	CC_ARGOT	0.096663	0.349844	139	Golgi membrane
						Medtr3g089970.1	na	-2.43227	na	down	BP_ARGOT	0.0828732	0.3465	43086	negative regulation of catalytic activity
						Medtr2g019900.1	na	-2.38016	na	down	BP_ARGOT	0.146534	0.360282	122	negative regulation of transcription by RNA polymerase II
						Medtr2g024390.1	na	-1.82043	na	down	BP_ARGOT	0.0167339	0.323483	6412	translation
						Medtr4g128590.1	na	-1.06929	na	down	BP_ARGOT	6.14033	0.664501	71555	cell wall organization
						Medtr1g015970.1	na	-2.71319	na	down	CC_ARGOT	0.0110308	0.31995	16021	integral component of membrane
						Medtr7g102260.1	na	-1.48834	na	down	BP_ARGOT	0.265527	0.37952	16998	cell wall macromolecule catabolic process
						Medtr7g029345.1	na	-1.53997	na	down	MF_ARGOT	0.0540924	0.33847	5515	protein binding
						Medtr3g007480.1	na	-1.68201	na	down	CC_ARGOT	0.834235	0.437321	16021	integral component of membrane
						Medtr1g111740.1	na	-1.07422	na	down	CC_ARGOT	0.0493531	0.336957	5886	plasma membrane
						Medtr1g007840.1	na	-1.01251	na	down	EC_ARGOT	0.0245404	0.327446	EC:6	GO:0016874
						Medtr2g007960.1	na	-2.90813	na	down	CC_ARGOT	0.837199	0.437556	16021	integral component of membrane
						Medtr5g074680.1	na	-1.10337	na	down	MF_ARGOT	0.0118235	0.320488	3676	nucleic acid binding
						Medtr3g072520.1	na	-1.05584	na	down	CC_ARGOT	0.837099	0.437548	16021	integral component of membrane
						Medtr4g082810.1	na	-2.10865	na	down	BP_ARGOT	0.0189164	0.32467	16114	terpenoid biosynthetic process
						Medtr4g013335.1	na	-1.04867	na	down	CC_ARGOT	0.050793	0.337424	16021	integral component of membrane
						Medtr2g087390.1	na	-1.10067	na	down	CC_ARGOT	0.832534	0.437185	16021	integral component of membrane
						Medtr6g033085.1	na	-3.39392	na	down	BP_ARGOT	0.0617405	0.340779	9733	response to auxin
						Medtr1g099320.1	na	-5.81652	na	down	BP_ARGOT	0.0477032	0.336413	99131	ATP hydrolysis coupled ion transmembrane transport
						Medtr3g063030.1	na	-1.99473	na	down	MF_ARGOT	0.0126331	0.32102	3676	nucleic acid binding
						Medtr2g033820.1	na	-1.65334	na	down	CC_ARGOT	0.00349162	0.31328	16021	integral component of membrane
						Medtr4g105590.3	na	-1.22213	na	down	CC_ARGOT	0.00441094	0.314343	16021	integral component of membrane
						Medtr4g068860.1	na	-4.45788	na	down	CC_ARGOT	0.00440958	0.314342	16021	integral component of membrane
						Medtr5g018050.1	na	-2.37103	na	down	BP_ARGOT	0.0899272	0.348242	2000070	regulation of response to water deprivation
						Medtr1g044210.1	na	-1.55154	na	down	BP_ARGOT	0.0967736	0.349869	10105	negative regulation of ethylene-activated signaling pathway
						Medtr0010s0110.1	na	-1.38573	na	down	qseq	n.d.	n.d.	n.d.	MAVEKSSFVMWHIVEVMMIEFSHEISKSRDYDYIKDLKNDLDIWKIGFGVLDSWIGDRVHAITRYRELEHWKTLIEKNTTYTLYNCHVFDNDIPFNPFKVVFGSGTKVQKYDKLTNVLTREFRFKSFKKIQDGTFKTDVLYASDDRILCKFDNDLKDVFPYVVGIX
						Medtr5g066020.1	na	-2.6667	na	down	BP_ARGOT	0.0499738	0.337159	45087	innate immune response
						Medtr3g466420.1	na	-1.12561	na	down	BP_ARGOT	0.0472828	0.336273	44260	cellular macromolecule metabolic process
						Medtr7g029400.1	na	-1.34016	na	down	BP_ARGOT	0.774351	0.432472	165	MAPK cascade
						Medtr7g083230.2	na	-1.2897	na	down	qseq	n.d.	n.d.	n.d.	MGLPQIPSSEADENVELLGVVSSGSPQFSDANPSSISSMNSVNTHGCAACTLGSSFEDFPKNASLEMANVSDKTFYGGAMEVTSNVHSLKINSTDRSNLSASKTERRVLTPVSRVVGFESGRTSSLTDGIAEVPVANLHSSFGSISSNDTESATSLVRKRLLSPLSSMLSPSHFKGDSLDIGCRNNEAFSLVKNDNVRKSTAQDNKKANIGCKSSYTMPSWSLSNCFEQKNMAQSRESIFQTDGPLLENRGFISQGSSPTLKIEHLRESSVVVRPQSGVISVSPVSSPLSLSPLGPRFPERMKMAAGCKSVTEEIKNCNITLSSIEESLENSNSCDILGHKDDDLKFSRKSFEDVEFSFKDFCPSSLDDFSYMNCPRSLESTPISNSARFTRSLSGLSV…
						Medtr5g064640.1	na	-2.48252	na	down	CC_ARGOT	0.287517	0.382557	16021	integral component of membrane
						Medtr7g068780.1	na	-1.11114	na	down	BP_ARGOT	0.0303062	0.329977	16192	vesicle-mediated transport
						Medtr7g008040.1	na	-1.97896	na	down	EC_ARGOT	0.15676	0.362189	EC:3.6.1.3	GO:0016887
						Medtr8g083150.1	na	-1.57684	na	down	DE	1.91653	0.82675	0.888889	Rapid ALkalinization Factor
						Medtr2g014870.1	na	-2.90747	na	down	BP_ARGOT	0.231044	0.374493	10628	positive regulation of gene expression
						Medtr7g115120.2	na	-1.79321	na	down	BP_ARGOT	0.095653	0.349607	9267	cellular response to starvation
						Medtr1g066380.1	na	-3.4668	na	down	BP_ARGOT	0.0297188	0.329731	6468	protein phosphorylation
						Medtr7g015510.1	na	-1.87818	na	down	CC_ARGOT	0.134588	0.357969	5886	plasma membrane
						Medtr4g073590.1	na	-1.44284	na	down	BP_ARGOT	0.133591	0.357771	30041	actin filament polymerization
						Medtr2g029820.1	na	-1.21424	na	down	BP_ARGOT	2.42705	0.530907	55114	oxidation-reduction process
						Medtr2g088980.1	na	-4.09851	na	down	MF_ARGOT	0.146781	0.360329	3676	nucleic acid binding
						Medtr5g022180.1	na	-2.29995	na	down	MF_ARGOT	0.357723	0.391544	3723	RNA binding
						Medtr7g072140.1	na	-2.45903	na	down	qseq	n.d.	n.d.	n.d.	MAYPYQPQQYASAPPMPAHPTAIFGQQYCAPYPVDLAVVKKVMTISDGNFAVTDVNGNIVFKVKGSLLTLRDRRVLVDAAGYPIATLRRKIMTMHDRWEAFRGESTDAKDLIFTLKRSSLIQFKTKLDVFLASNKKENVCDFKVKGSWFDRSCIVYAGESNNIVAQMHKKYTVQSILIGKDNFMVTIYPNVDYAFIVALIVILDEINRDDKDVVYX
						Medtr8g043970.1	na	-2.47443	na	down	BP_ARGOT	0.129091	0.356869	9608	response to symbiont
						Medtr6g045257.1	na	-1.81728	na	down	BP_ARGOT	0.00691866	0.316778	55114	oxidation-reduction process
						Medtr1g017080.1	na	-1.68106	na	down	BP_ARGOT	0.607059	0.417831	1708	cell fate specification
						Medtr2g071740.1	na	-1.81675	na	down	qseq	n.d.	n.d.	n.d.	MASQVCETLAYDVEMKGDLLMSLMEELPCDESNDERLDSLIRSFEAEISESKMGGHDNSTCIGSQLKSNFEEYYNESWNIGQVVEEGYHDFGVEWVDMDMMTSFQFDDGSNWGDEKDVMIDHFMVGDDGFDMEEHAYNSFWQDSYEIGWAEIICKKSIX
						Medtr3g465210.1	na	-1.16087	na	down	qseq	n.d.	n.d.	n.d.	MHVDVQTPSNKVDEAIANKDAIHTQAVGNKPAMLSVHSDAQEAPFVSLSDLEDGEVAAKDNNDSEALIIEHSSTAQHQNNGDNLNITLHNSFELLENDAEHVTGEAKPCDEEPTPTILVMQLDKNPNVGGSNPVLDPVNRRQTFPITSPYSLDQSSNIGRLSFPNVTAVSLDDARDPIFHDNLTPQPIISPIITTDEILGQDKRKVHFIAGPKNLSAACLKDGKILSKFWGDEDTDATDSTLEPDTDHEAHKSNCQRSLEHDIDTDGTLANLKETHSADPYLLQHSX
						Medtr8g442270.1	na	-1.11533	na	down	MF_ARGOT	2.95813	0.554433	5524	ATP binding
						Medtr4g033170.1	na	-1.29411	na	down	EC_ARGOT	0.0885961	0.347919	EC:2.1.1.6	GO:0102084
						Medtr4g121590.1	na	-4.75356	na	down	MF_ARGOT	0.016052	0.323096	166	nucleotide binding
						Medtr1g105360.1	na	-1.36616	na	down	BP_ARGOT	4.33636	0.607063	6413	translational initiation
						Medtr6g012170.1	na	-1.2841	na	down	CC_ARGOT	0.00878857	0.318312	16021	integral component of membrane
						Medtr7g016820.1	na	-3.70537	na	down	BP_ARGOT	0.133195	0.357692	9715	chalcone biosynthetic process
						Medtr8g023310.1	na	-1.37936	na	down	BP_ARGOT	0.0734118	0.344041	9620	response to fungus
						Medtr1g093100.1	na	-1.12303	na	down	EC_ARGOT	0.0703323	0.343207	EC:2	GO:0016740
						Medtr7g075120.1	na	-1.40519	na	down	MF_ARGOT	3.07125	0.559163	3677	DNA binding
						Medtr5g091800.1	na	-1.67401	na	down	qseq	n.d.	n.d.	n.d.	MGVLGAILRHLDTTIGPGVMLLYPLYASMRAIESPSTLDDQQWLTYWVLYSFITLFELSTYKVLYWFPIWPYMKLVFCIWLVLPMFNGAAYIYENYARTYVKKFGNYGSYNYPEEYKKVLHMMTFDARKAVERYIDRFGPDAFERVIRAAEKEAKKHX
						Medtr8g467000.1	na	-1.74331	na	down	BP_ARGOT	0.887794	0.441512	44272	sulfur compound biosynthetic process
						Medtr3g010770.1	na	-1.23887	na	down	BP_ARGOT	0.879993	0.440909	79	regulation of cyclin-dependent protein serine/threonine kinase activity
						Medtr8g005670.1	na	-1.10788	na	down	BP_ARGOT	0.0333203	0.331205	6508	proteolysis
						Medtr5g063310.1	na	-1.6613	na	down	MF_ARGOT	0.558478	0.41321	3677	DNA binding
						Medtr3g070860.1	na	-1.27565	na	down	EC_ARGOT	0.99955	0.449867	EC:1.14	GO:0016705
						Medtr2g016110.1	na	-1.95488	na	down	CC_ARGOT	0.155818	0.362016	16021	integral component of membrane
						Medtr3g095560.1	na	-1.8355	na	down	MF_ARGOT	0.0253481	0.327817	46872	metal ion binding
						Medtr7g013660.1	na	-2.30438	na	down	BP_ARGOT	0.0330698	0.331105	15698	inorganic anion transport
						Medtr2g090070.1	na	-1.17747	na	down	KEGG_ARGOT	0.131016	0.357257	KEGG:R02301	GO:0030272
						Medtr1g075490.1	na	-2.02243	na	down	CC_ARGOT	0.303399	0.384679	5581	collagen trimer
						Medtr4g028830.1	na	-4.01371	na	down	BP_ARGOT	0.140285	0.359084	186	activation of MAPKK activity
						Medtr3g107890.1	na	-4.80124	na	down	qseq	n.d.	n.d.	n.d.	MTSTSCCLRLYPTTSNASLIPKNSPQLSSEIKNSGCWRRRCVVIGVASCFSIIGLQFNNSVSLEHEAVAKENTMLVAMSNSIDDDDEHVFLVGGAAKWSQKRMCPSWQGNNPLETIVPENLPRPAARRRYETVRSTSKIAPPLSMSVKLKTNRDSCFSMX
						Medtr5g032580.1	na	-1.22269	na	down	DE	0.853658	0.438724	0.842105	Cysteine proteinase
						Medtr1g033130.1	na	-1.06588	na	down	MF_ARGOT	0.0239659	0.327178	8270	zinc ion binding
						Medtr7g065630.1	na	-2.35375	na	down	BP_ARGOT	0.0678006	0.342508	9408	response to heat
						Medtr1g090290.1	na	-4.32535	na	down	BP_ARGOT	0.0313099	0.330393	160	phosphorelay signal transduction system
						Medtr5g009260.1	na	-1.07312	na	down	qseq	n.d.	n.d.	n.d.	MGNCMETYTMRPVEMEQQQKEETKSSINDTKGKNSVSMKVVLTKEELKWLIFQLNKKGGMKVEQVLEEIEKRRQKVEGWKPSLESILEAPEMLEINX
						Medtr4g111935.1	na	-1.23476	na	down	BP_ARGOT	0.0504535	0.337315	10223	secondary shoot formation
						Medtr1g106030.1	na	-1.145	na	down	BP_ARGOT	0.0681744	0.342612	7275	multicellular organism development
						Medtr2g086920.1	na	-1.57655	na	down	CC_ARGOT	0.603055	0.417457	19005	SCF ubiquitin ligase complex
						Medtr4g124660.2	na	-2.2079	na	down	BP_ARGOT	0.0682457	0.342632	9877	nodulation
						Medtr2g066830.1	na	-1.72886	na	down	BP_ARGOT	0.143232	0.359652	60918	auxin transport
						Medtr1g096170.2	na	-2.66312	na	down	BP_ARGOT	0.00953483	0.318878	6355	regulation of transcription	DNA-templated
						Medtr3g023110.1	na	-1.05635	na	down	BP_ARGOT	8.1368	0.718884	9617	response to bacterium
						Medtr8g075100.1	na	-1.33774	na	down	BP_ARGOT	2.46413	0.532629	55114	oxidation-reduction process
						Medtr1g059080.1	na	-3.31447	na	down	CC_ARGOT	0.304116	0.384773	5911	cell-cell junction
						Medtr6g036450.1	na	-1.54627	na	down	MF_ARGOT	0.154107	0.3617	3824	catalytic activity
						Medtr3g075320.1	na	-1.90506	na	down	BP_ARGOT	0.0992023	0.350433	90378	seed trichome elongation
						Medtr7g016800.1	na	-3.94882	na	down	BP_ARGOT	0.133503	0.357753	9715	chalcone biosynthetic process
						Medtr1g088765.1	na	-7.21588	na	down	EC_ARGOT	2.41205	0.530207	EC:6.3.2	GO:0016881
						Medtr1g093120.1	na	-4.84671	na	down	MF_ARGOT	0.67535	0.424025	46872	metal ion binding
						Medtr2g026670.1	na	-1.10313	na	down	MF_ARGOT	2.68748	0.542734	46872	metal ion binding
						Medtr4g087160.1	na	-1.20406	na	down	BP_ARGOT	0.332588	0.388438	50832	defense response to fungus
						Medtr7g034345.1	na	-1.62461	na	down	BP_ARGOT	2.00182	0.510137	9236	cobalamin biosynthetic process
						Medtr5g028690.1	na	-1.494	na	down	CC_ARGOT	0.832452	0.437179	16021	integral component of membrane
						Medtr8g006765.1	na	-1.74278	na	down	CC_ARGOT	0.309307	0.385454	5634	nucleus
						Medtr6g087260.1	na	-4.11256	na	down	BP_ARGOT	4.39394	0.609064	7165	signal transduction
						Medtr4g019450.1	na	-1.16526	na	down	BP_ARGOT	0.107793	0.352372	10629	negative regulation of gene expression
						Medtr3g116380.1	na	-3.90146	na	down	CC_ARGOT	0.179114	0.366151	16021	integral component of membrane
						Medtr5g025610.1	na	-2.36485	na	down	BP_ARGOT	0.0606973	0.340473	7568	aging
						Medtr1g104610.1	na	-2.46227	na	down	MF_ARGOT	0.00861114	0.318174	3677	DNA binding
						Medtr2g016710.1	na	-1.77876	na	down	CC_ARGOT	0.836326	0.437487	16021	integral component of membrane
						Medtr0026s0010.1	na	-1.79745	na	down	BP_ARGOT	0.491846	0.406531	6355	regulation of transcription	DNA-templated
						Medtr1g057940.1	na	-1.32094	na	down	qseq	n.d.	n.d.	n.d.	MLGDFINRCLILLLGYAYPGFECYKTVEKNRVDIEELRFWCKYWTIVALFTVLEKFLDIFISWLPMYGEMKLVLFIYMWYPKTKGSGFIYETVLRPYVSKHENDIDRTIQEWKARGWDYTIFYWQYLAQFGQTAFVQALQQLASQSSKLSAKPTAQKSEEQGENAPTMKSSFMKQNSSLTKSKKWPTSPPSTPTTGQVNVVDAKTEYVDEEEDEEWEPEPITAEEGKDGQRVSVKDRINRARARLRKLDSQNPRTPKTPQRRQSX
						Medtr5g077130.1	na	-2.61779	na	down	CC_ARGOT	0.287447	0.382548	5737	cytoplasm
						Medtr4g075980.1	na	-1.38244	na	down	BP_ARGOT	0.160703	0.362907	9965	leaf morphogenesis
						Medtr1g010270.1	na	-7.36681	na	down	CC_ARGOT	0.0159272	0.323025	5886	plasma membrane
						Medtr1g051895.3	na	-2.32297	na	down	BP_ARGOT	0.0305429	0.330076	6508	proteolysis
						Medtr1g114690.4	na	-1.0013	na	down	DE	1.45113	0.68728	0.534483	GRAM domain protein/ABA-responsive-like protein (Fragment)
						Medtr0026s0210.1	na	-2.04158	na	down	CC_ARGOT	0.00586921	0.315824	16021	integral component of membrane
						Medtr8g058563.1	na	-6.67601	na	down	BP_ARGOT	3.01688	0.5569	16310	phosphorylation
						Medtr1g083290.1	na	-4.31366	na	down	BP_ARGOT	0.0414428	0.334259	72593	reactive oxygen species metabolic process
						Medtr5g096390.1	na	-4.41777	na	down	MF_ARGOT	0.00535952	0.31533	3723	RNA binding
						Medtr1g111830.1	na	-2.24718	na	down	BP_ARGOT	0.00756844	0.317332	16310	phosphorylation
						Medtr5g087360.1	na	-1.91858	na	down	MF_ARGOT	0.0310941	0.330304	5509	calcium ion binding
						Medtr6g486230.1	na	-1.48873	na	down	BP_ARGOT	0.0113827	0.320191	50794	regulation of cellular process
						Medtr1g093650.1	na	-1.7327	na	down	BP_ARGOT	0.148722	0.360696	6355	regulation of transcription	DNA-templated
						Medtr2g062300.1	na	-1.03523	na	down	MF_ARGOT	7.46186	0.701334	30246	carbohydrate binding
						Medtr8g095030.1	na	-1.87663	na	down	MF_ARGOT	0.0810779	0.346045	30246	carbohydrate binding
						Medtr2g450040.1	na	-1.16469	na	down	MF_ARGOT	5.19138	0.635532	20037	heme binding
						Medtr4g087270.2	na	-1.08037	na	down	BP_ARGOT	0.18324	0.366855	15074	DNA integration
						Medtr5g021610.1	na	-1.2133	na	down	MF_ARGOT	0.270236	0.380181	51213	dioxygenase activity
						Medtr7g115650.1	na	-1.37162	na	down	CC_ARGOT	0.00679146	0.316666	16021	integral component of membrane
						Medtr5g013240.1	na	-1.92113	na	down	CC_ARGOT	0.832993	0.437222	16021	integral component of membrane
						Medtr6g025320.2	na	-1.78692	na	down	BP_ARGOT	0.0239828	0.327186	32259	methylation
						Medtr7g015390.1	0.571594	-1.13704	na	down	BP_ARGOT	0.021585	0.326033	35556	intracellular signal transduction
						Medtr2g027720.1	na	1.01096	na	up	BP_ARGOT	0.0274884	0.328774	9451	RNA modification
						Medtr3g008010.1	na	1.52492	na	up	CC_ARGOT	0.00771703	0.317455	16021	integral component of membrane
						Medtr1g023720.1	na	2.94668	na	up	MF_ARGOT	5.19251	0.635568	20037	heme binding
						Medtr4g006070.1	na	1.79153	na	up	BP_ARGOT	0.130334	0.35712	6096	glycolytic process
						Medtr5g013440.1	na	3.35684	na	up	CC_ARGOT	0.0413836	0.334238	16021	integral component of membrane
						Medtr2g040150.1	na	2.47452	na	up	MF_ARGOT	2.95671	0.554373	5524	ATP binding
						Medtr3g008370.1	na	2.33926	na	up	CC_ARGOT	0.019903	0.325185	5739	mitochondrion
						Medtr1g029710.6	na	1.10216	na	up	MF_ARGOT	0.0652117	0.341779	3677	DNA binding
						Medtr7g021760.1	na	3.75839	na	up	CC_ARGOT	0.00531207	0.315283	16021	integral component of membrane
						Medtr2g006030.1	na	4.6223	na	up	DE	1.46191	0.691047	0.5	RNAase
						Medtr1g052135.1	na	1.89987	na	up	MF_ARGOT	0.202645	0.370063	4175	endopeptidase activity
						Medtr4g010650.1	na	1.38788	na	up	BP_ARGOT	0.0260949	0.328155	44248	cellular catabolic process
						Medtr3g052580.2	na	1.05648	na	up	BP_ARGOT	0.0100031	0.319222	55114	oxidation-reduction process
						Medtr6g033660.1	-0.922458	1.1519	na	up	CC_ARGOT	0.00570244	0.315665	16021	integral component of membrane
						Medtr3g049140.1	na	1.28918	na	up	EC_ARGOT	0.00587115	0.315826	EC:3.1	GO:0016788
						Medtr8g089200.1	na	2.70645	na	up	EC_ARGOT	0.0104968	0.319576	EC:2.7.10	GO:0004713
						Medtr6g073540.1	na	1.35381	na	up	MF_ARGOT	0.299467	0.384159	45735	nutrient reservoir activity
						Medtr4g051177.1	na	3.95214	na	up	CC_ARGOT	0.822738	0.436403	16021	integral component of membrane
						Medtr6g452990.1	na	1.36256	na	up	EC_ARGOT	0.0117328	0.320428	EC:3	GO:0016787
						Medtr1g056810.1	na	1.47471	na	up	CC_ARGOT	0.00374682	0.313588	16021	integral component of membrane
						Medtr5g065010.1	-0.749892	1.0893	na	up	MF_ARGOT	0.00295574	0.312594	3723	RNA binding
						Medtr2g023100.1	na	1.75587	na	up	BP_ARGOT	0.0520049	0.337812	60429	epithelium development
						Medtr6g032895.1	na	5.09598	na	up	BP_ARGOT	0.0774456	0.345108	46034	ATP metabolic process
						Medtr2g020310.1	na	2.44543	na	up	CC_ARGOT	0.00889001	0.31839	16021	integral component of membrane
						Medtr4g086130.1	na	1.15444	na	up	BP_ARGOT	0.0220552	0.326264	5975	carbohydrate metabolic process
						Medtr4g059310.1	na	1.13431	na	up	CC_ARGOT	0.836206	0.437477	16021	integral component of membrane
						Medtr2g044100.1	na	1.81791	na	up	BP_ARGOT	0.00676893	0.316646	6091	generation of precursor metabolites and energy
						Medtr7g051220.1	na	6.13525	na	up	qseq	n.d.	n.d.	n.d.	MINCVYVTVVIYDSNIVRQRSGRVEVYNMNHVYDPGAEYGRVELDGMGENCSMHASGRLFNLLNKPIKSYNYGWWMSYHSNDTETKARGANGIRDPSSPSRKRWILGGCAYRPVQCCSX
						Medtr7g070930.1	na	1.0481	na	up	MF_ARGOT	0.0166001	0.323408	3676	nucleic acid binding
						Medtr3g072840.1	na	1.62535	na	up	EC_ARGOT	0.00795453	0.31765	EC:2	GO:0016740
						Medtr1g030400.1	na	1.41208	na	up	CC_ARGOT	0.836893	0.437532	16021	integral component of membrane
						Medtr4g094090.1	na	1.17091	na	up	MF_ARGOT	0.225794	0.373696	3723	RNA binding
						Medtr8g033220.1	na	1.52856	na	up	BP_ARGOT	0.0223815	0.326423	6468	protein phosphorylation
						Medtr1g104820.2	na	1.80119	na	up	BP_ARGOT	0.288825	0.382734	16310	phosphorylation
						Medtr2g090605.1	na	1.17339	na	up	BP_ARGOT	0.0327526	0.330978	6355	regulation of transcription	DNA-templated
						Medtr0052s0060.1	na	12.3939	na	up	DE	1.14684	0.570456	0.482759	Senescence-associated protein
						Medtr7g099710.1	na	1.82126	na	up	CC_ARGOT	0.764982	0.431697	5886	plasma membrane
						Medtr4g072990.1	na	1.05006	na	up	CC_ARGOT	0.746013	0.430112	16021	integral component of membrane
						Medtr3g025260.1	na	1.65407	na	up	CC_ARGOT	0.0419819	0.334451	5789	endoplasmic reticulum membrane
						Medtr4g029020.1	na	1.07225	na	up	BP_ARGOT	0.128815	0.356813	9737	response to abscisic acid
						Medtr3g076530.1	na	2.21203	na	up	MF_ARGOT	0.0129978	0.321254	3676	nucleic acid binding
						Medtr4g069810.1	na	1.72505	na	up	DE	0.678258	0.303603	0.8	Specific tissue protein 1
						Medtr7g104190.1	na	1.17216	na	up	MF_ARGOT	0.0950064	0.349455	5515	protein binding
						Medtr2g094880.1	na	5.22116	na	up	CC_ARGOT	0.834702	0.437358	16021	integral component of membrane
						Medtr8g068190.1	na	3.39839	na	up	MF_ARGOT	0.0123546	0.320839	166	nucleotide binding
						Medtr0082s0090.1	na	2.40316	na	up	CC_ARGOT	0.0500752	0.337192	19866	organelle inner membrane
						Medtr3g028560.1	na	1.36902	na	up	CC_ARGOT	0.836896	0.437532	16021	integral component of membrane
						Medtr4g050850.1	na	3.10226	na	up	CC_ARGOT	0.833793	0.437285	16021	integral component of membrane
						Medtr4g050863.1	na	4.64093	na	up	MF_ARGOT	0.949095	0.446156	8270	zinc ion binding
						Medtr6g008680.1	na	2.09254	na	up	CC_ARGOT	0.351477	0.390783	16021	integral component of membrane
						Medtr3g104550.1	na	1.01091	na	up	BP_ARGOT	0.439671	0.400979	10628	positive regulation of gene expression
						Medtr4g006130.1	na	2.09053	na	up	CC_ARGOT	0.798248	0.434429	16021	integral component of membrane
						Medtr0365s0010.1	na	1.86482	na	up	DE	0.919347	0.469875	0.918919	Tetratricopeptide repeat protein like
						Medtr2g089580.1	na	1.76611	na	up	CC_ARGOT	0.836265	0.437482	16021	integral component of membrane
						Medtr0052s0090.1	na	2.90373	na	up	DE	0.59	0.10105	0.564103	Senescence-associated protein	putative
						Medtr4g102890.1	na	1.09645	na	up	EC_ARGOT	2.30318	0.525059	EC:2	GO:0016740
						Medtr1g061510.1	na	1.02705	na	up	CC_ARGOT	0.0176227	0.323975	44446	intracellular organelle part
						Medtr7g085260.1	na	1.02496	na	up	CC_ARGOT	0.00303499	0.312699	16021	integral component of membrane
						Medtr7g062150.1	na	1.61151	na	up	EC_ARGOT	2.2459	0.522301	EC:3	GO:0016787
						Medtr2g072250.1	na	1.05912	na	up	EC_ARGOT	0.104834	0.351713	EC:1.3.3.9	GO:0050616
						Medtr1g026910.1	-0.682191	1.20456	na	up	CC_ARGOT	0.837265	0.437561	16021	integral component of membrane
						Medtr8g085260.1	na	3.02498	na	up	BP_ARGOT	0.0915427	0.348632	6813	potassium ion transport
						Medtr6g015995.1	na	1.20941	na	up	EC_ARGOT	0.0446642	0.335386	EC:3.1	GO:0016788
						Medtr4g114320.1	na	1.00108	na	up	CC_ARGOT	0.0643894	0.341545	31090	organelle membrane
						Medtr6g021530.1	na	1.08413	na	up	KEGG_ARGOT	1.0503	0.453507	KEGG:R09656	GO:0052886
						Medtr1g106860.1	na	1.64926	na	up	BP_ARGOT	0.0126093	0.321005	22900	electron transport chain
						Medtr8g056780.1	na	1.83979	na	up	CC_ARGOT	0.816759	0.435924	16021	integral component of membrane
						Medtr4g019210.1	na	1.1163	na	up	CC_ARGOT	0.0158193	0.322962	44446	intracellular organelle part
						Medtr8g007140.1	na	1.24491	na	up	BP_ARGOT	0.0319623	0.330659	15074	DNA integration
						Medtr7g021770.1	na	2.58501	na	up	BP_ARGOT	0.0737934	0.344144	16339	calcium-dependent cell-cell adhesion via plasma membrane cell adhesion molecules
						Medtr3g110172.1	na	1.27767	na	up	CC_ARGOT	0.105758	0.35192	16021	integral component of membrane
						Medtr1g070085.3	na	1.14892	na	up	MF_ARGOT	0.0100991	0.319292	3677	DNA binding
						Medtr8g075350.1	na	1.11682	na	up	BP_ARGOT	0.221688	0.373066	160	phosphorelay signal transduction system
						Medtr2g020820.1	na	1.24851	na	up	DE	1.51592	0.709535	0.352941	Kinetochore Spc24
						Medtr4g051097.1	na	2.51283	na	up	BP_ARGOT	0.0105161	0.31959	6412	translation
						Medtr2g090155.3	na	1.32693	na	up	CC_ARGOT	0.0870697	0.347545	5737	cytoplasm
						Medtr4g032620.1	na	1.48195	na	up	BP_ARGOT	0.0111679	0.320044	6508	proteolysis
						Medtr2g040790.1	na	5.53828	na	up	qseq	n.d.	n.d.	n.d.	MCIRTIQLSLSRKLWECASGKGWFSDGVSVMSWVVEIGDEFVGRLSSQEPHAFTGKQPTNHISTTYVDKSLSSCWGEQSDEVTKRMNLWRHKIQEMLRLFFLAFHRARIALCWIGLESQSLTFVILSVHLFLCLYSGDIATCDGVGGVEGPPSPPVVGIRVAPEVLGVPPAAPEVLEVPPASPEVPVLLDALIPDPQREAELYSRFWINTFGENPTLRRISDTISVQSEIDRLIEAALIHSGFNPTRGTLLAAVPLPSTQYLPVGYPRHTGLPTSYDGGX
						Medtr3g098980.1	-0.485579	1.37681	na	up	BP_ARGOT	0.917973	0.443817	10345	suberin biosynthetic process
						Medtr6g042310.1	na	1.09393	na	up	BP_ARGOT	0.0107907	0.319783	46148	pigment biosynthetic process
						Medtr6g464840.1	na	1.13336	na	up	EC_ARGOT	0.652973	0.422031	EC:4.4.1.16	GO:0009000
						Medtr1g078420.1	na	6.02973	na	up	qseq	n.d.	n.d.	n.d.	MDLEEAEDEERDTMITSTSQHWFEPNTNNGSKVNYVFKKGLNMGKKILVFGFVATSVPIVLPGFVVASAIGLVVSMPCALFLVSHSCTQNLMSKLLPQPSPTYQGQGPLLLEDVRFKQDSDITDLNEEDEAKRDNEMVDVSEESVILDNDYGQRAVNEEFEPELSHSSDANDVIQYNGSEKDSTDYFSEEEPSPHKLDDEKPMSGGTIMEGFDESEEFKEPFEFGVTNVVLEECGDEVEEGDIEEEAMHKETKGLLEKIRDEGRNDMRGEYAKGVSSGTSESHQDIGSVVENVEAEQEDKHDLWTEGEMRSQEDSKVCEDTVQSRNDDDKGNVCNEVELGESARGNLELEVDGSNDSQQPVTETSELIDGRSFRDEPIGDLMIETPVLNILVAEDLSEV…
						Medtr0002s0420.1	na	2.55547	na	up	qseq	n.d.	n.d.	n.d.	MTIALGRVPKEENDLFDTMDDWLRRDRFVFVGWSGLLLFPCAYFALGGWFTGTTFVTSWYTHGLASSYLEGCNFLTAAVSTPANSLAHSLLLLWGPEAQGDFTRWCQLGGLWTFVALHGAFALIGFMLRQFELARSVQLRPYNAISFSGPIAVFVSVFLIYPLGQSGWFFAPSFGVAAIFRFILFFQGFHNWTLNPFHMMGVAGVLGAALLCAIHGATVENTLFEDGDGANTFRAFNPTQAEETYSMVTANRFWSQIFGVAFSNKRWLHFFMLFVPVTGLWMSAIGVVGLALNLRAYDFVSQEIRAAEDPEFETFYTKNILLNEGIRAWMAAQDQPHENLIFPEEVLPPGRDQETTGFAWWAGNARLINLSGKLLGAHVAHAGLIVFWAGAMNLFEVAH…
						Medtr4g051103.1	na	2.92879	na	up	CC_ARGOT	0.792396	0.433952	16021	integral component of membrane
						Medtr0212s0080.1	na	1.96525	na	up	CC_ARGOT	0.007562	0.317327	16021	integral component of membrane
						Medtr1g078110.1	na	1.16749	na	up	EC_ARGOT	0.0917988	0.348693	EC:1.3.1.74	GO:0032440
						Medtr1g109420.1	na	2.22866	na	up	CC_ARGOT	0.810863	0.43545	16021	integral component of membrane
						Medtr7g022050.1	na	1.35039	na	up	qseq	n.d.	n.d.	n.d.	MLEEEYSQSTLDWISNPENLLNKASEIGEGVFGTVFKVPLGSQQGRNVAIKKLITSNILQYPEDFDREVRIIGNARHPNLIALKGYYWTPQLQLLASEFAPNGNLQSKLHEKLPSSPPLSWPNRFKILLGTAKGLAHLHHSFRPPIIHCNIKPSNILLDENFNAKISDFGLARLLSKLDKHVMSNRFQSALGYVAPELACQSLRMVQYGNPGNSLLQELNRDEEIQENFGIDDDFDTDDRQAWINATRWQPDPVEADPSKGSRHQRKVDVLGMIVGIIGSTDHLLQMVCIADPPYDKSLQQPQSILSSLVSEEKLELRYGLYSLKYFKQKGYICSSEPEYLENWISNPENSLNKASEIGEGVFRTIFKVPLGSQQGRNVAIKKLITSNILQYLEDFDRE…
						Medtr0021s0120.1	na	1.51749	na	up	qseq	n.d.	n.d.	n.d.	MGGGAWPFLVGGAICLVNSVNERDLSLLNSYVEIIAIVGLQRGIPSKRESSARVDYVPALCTHRPSLLPIEWSGEVFGLRRRGRFAARDVVRIQHVNQFEYIWVGLRCSAPRLTSGSEEGDESGEASSAAHRAQVPWKGASERVRAPLCSDPVAPRGSVGESGCLGMQPQSGGKFRPRLNIGESPIAVTPRFPNVKISFIX
						Medtr3g051220.1	na	1.94957	na	up	CC_ARGOT	0.835844	0.437448	16021	integral component of membrane
						Medtr7g116510.1	na	1.05738	na	up	BP_ARGOT	0.0418933	0.334419	16042	lipid catabolic process
						Medtr1g100627.1	na	1.20654	na	up	BP_ARGOT	0.0164126	0.323302	55114	oxidation-reduction process
						Medtr4g024000.1	na	1.15082	na	up	BP_ARGOT	0.151616	0.361238	16310	phosphorylation
						Medtr6g011870.1	na	1.13454	na	up	CC_ARGOT	0.476655	0.404946	9941	chloroplast envelope
						Medtr6g079540.1	na	1.71308	na	up	MF_ARGOT	0.0492162	0.336912	5515	protein binding
						Medtr5g041310.1	na	2.1941	na	up	MF_ARGOT	0.0590611	0.339987	46872	metal ion binding
						Medtr7g021700.1	na	2.9592	na	up	CC_ARGOT	0.672381	0.423762	16021	integral component of membrane
						Medtr4g114570.1	na	1.5257	na	up	MF_ARGOT	3.10731	0.560652	3677	DNA binding
						Medtr2g042430.1	na	1.23619	na	up	CC_ARGOT	0.217999	0.372494	16021	integral component of membrane
						Medtr4g025980.1	na	1.47416	na	up	MF_ARGOT	5.19061	0.635508	20037	heme binding
						Medtr4g006080.1	na	2.66327	na	up	CC_ARGOT	0.682209	0.424629	5840	ribosome
						Medtr4g052350.1	na	1.15006	na	up	MF_ARGOT	0.0174672	0.32389	3677	DNA binding
						Medtr4g104240.1	na	1.13047	na	up	MF_ARGOT	0.00419066	0.3141	3676	nucleic acid binding
						Medtr4g109830.1	na	2.71489	na	up	BP_ARGOT	0.0278838	0.328946	902	cell morphogenesis
						Medtr5g023680.1	na	1.89786	na	up	MF_ARGOT	5.18938	0.635469	20037	heme binding
						Medtr1g090667.1	na	1.625	na	up	MF_ARGOT	0.151383	0.361194	3676	nucleic acid binding
						Medtr7g021740.1	na	3.65171	na	up	CC_ARGOT	0.794712	0.434141	16021	integral component of membrane
						Medtr4g078885.1	na	1.06968	na	up	CC_ARGOT	0.0549366	0.338733	16021	integral component of membrane
						Medtr3g106400.1	na	1.08834	na	up	BP_ARGOT	0.305516	0.384957	71345	cellular response to cytokine stimulus
						Medtr4g064360.1	na	6.33579	na	up	qseq	n.d.	n.d.	n.d.	MAFQVSPFDVCLSICGEFSAMGESLTEQCRVEVKGLRVMNFFSWRRNNDGIQGISIGX
						Medtr1g025075.2	na	1.48607	na	up	BP_ARGOT	0.0358553	0.332194	99132	ATP hydrolysis coupled cation transmembrane transport
						Medtr6g004880.1	na	1.52166	na	up	BP_ARGOT	0.250979	0.377442	6979	response to oxidative stress
						Medtr7g021720.1	na	3.22883	na	up	CC_ARGOT	0.059108	0.340001	5747	mitochondrial respiratory chain complex I
						Medtr3g081240.1	na	1.90416	na	up	BP_ARGOT	0.0359285	0.332222	71555	cell wall organization
						Medtr3g096290.2	na	1.12359	na	up	BP_ARGOT	2.48636	0.533654	55114	oxidation-reduction process
						Medtr4g109810.1	na	1.84918	na	up	BP_ARGOT	0.14319	0.359644	1708	cell fate specification
						Medtr1g090973.1	na	2.30992	na	up	BP_ARGOT	0.0962851	0.349755	6351	transcription	DNA-templated
						Medtr4g051245.1	na	2.15334	na	up	CC_ARGOT	0.0272266	0.328659	31966	mitochondrial membrane
						Medtr7g056313.1	na	1.71315	na	up	BP_ARGOT	0.00870281	0.318246	55114	oxidation-reduction process
						Medtr6g034310.2	-0.0365149	1.28301	na	up	EC_ARGOT	0.0253554	0.327821	EC:3.2.1	GO:0004553
						Medtr1g081280.2	na	1.09315	na	up	BP_ARGOT	0.249052	0.377162	16310	phosphorylation
						Medtr4g079170.1	na	2.08681	na	up	BP_ARGOT	0.0993234	0.350461	42742	defense response to bacterium
						Medtr3g114840.1	na	1.81531	na	up	BP_ARGOT	0.0563312	0.339162	12501	programmed cell death
						Medtr6g023190.1	na	1.75078	na	up	MF_ARGOT	0.541737	0.411571	5524	ATP binding
						Medtr7g063440.1	na	1.72504	na	up	BP_ARGOT	16.5947	0.860042	9631	cold acclimation
						Medtr7g118080.1	na	1.31519	na	up	EC_ARGOT	0.0866759	0.347448	EC:1.3.1.74	GO:0032440
						Medtr1g053715.1	na	1.21206	na	up	BP_ARGOT	0.0138895	0.321812	6355	regulation of transcription	DNA-templated
						Medtr8g035520.1	na	2.6378	na	up	CC_ARGOT	0.0318187	0.3306	16021	integral component of membrane
						Medtr8g102550.1	na	1.41645	na	up	BP_ARGOT	0.0413772	0.334236	9755	hormone-mediated signaling pathway
						Medtr4g011530.1	na	1.11757	na	up	CC_ARGOT	0.43438	0.400398	71944	cell periphery
						Medtr7g106880.1	na	1.04524	na	up	MF_ARGOT	0.14439	0.359874	15405	P-P-bond-hydrolysis-driven transmembrane transporter activity
						Medtr0004s0440.1	na	1.02574	na	up	CC_ARGOT	0.0443403	0.335275	30286	dynein complex
						Medtr1g045120.1	na	1.28861	na	up	CC_ARGOT	0.029029	0.329439	16021	integral component of membrane
						Medtr4g034790.1	na	3.05466	na	up	qseq	n.d.	n.d.	n.d.	MTEANFGWLIRSVHRWSASMMVLMMILHVFRVYLTGGFKKPRELTWVTGVVLGVLTASFGVTGYSLPWDQIGYWAVKIVTGVPDAIPVIGSSVVELLRGSASVGQSTLTRFYSLHTFVLPLLTAVFMLMHFPMIRLAVLEPSMIGEPADPFATPLEILPEWYFFPVFQILRTVPNKLLGVLLMVSVPVGLLTVPFLENVNKFQNPFRRPVATTVFLIGTVVALWLGIGATLPIEKSLTLGLFX
						Medtr8g464690.1	na	1.86478	na	up	BP_ARGOT	0.0597579	0.340195	6928	movement of cell or subcellular component
						Medtr1g035240.1	na	2.93252	na	up	qseq	n.d.	n.d.	n.d.	MMTSPRAFQQPRLGPPSQSASVNVPSRLADRHKPFHIRPRHIAGPHPLPSRQFQALFDSHFLSQAMMMX
						Medtr4g051130.1	na	4.28169	na	up	MF_ARGOT	3.10746	0.560658	3677	DNA binding
						Medtr2g022280.1	na	1.23828	na	up	BP_ARGOT	0.0308988	0.330223	8652	cellular amino acid biosynthetic process
						Medtr4g097380.1	na	1.05876	na	up	EC_ARGOT	11.7853	0.803167	EC:2.7.7.59	GO:0008773
						Medtr1g038300.1	na	3.18139	na	up	BP_ARGOT	0.0147227	0.322318	6468	protein phosphorylation
						Medtr1g082580.1	na	1.07514	na	up	MF_ARGOT	2.95786	0.554421	5524	ATP binding
						Medtr6g039440.1	na	6.13787	na	up	BP_ARGOT	0.059656	0.340164	1900674	olefin biosynthetic process
						Medtr4g051110.1	na	1.86364	na	up	CC_ARGOT	0.00425887	0.314176	16021	integral component of membrane
						Medtr3g035700.1	na	5.27949	na	up	CC_ARGOT	0.0686043	0.342731	5739	mitochondrion
						Medtr8g015570.2	na	4.3397	na	up	CC_ARGOT	0.0105715	0.319629	16021	integral component of membrane
						Medtr3g035650.1	na	2.71587	na	up	CC_ARGOT	0.289532	0.38283	16021	integral component of membrane
						Medtr6g077905.1	na	3.34581	na	up	CC_ARGOT	0.777723	0.43275	16021	integral component of membrane
						Medtr0650s0010.1	na	1.01231	na	up	DE	1.65285	0.753554	0.340426	LURP1-related protein domain containing protein
						Medtr5g072780.1	na	1.18078	na	up	CC_ARGOT	0.0195433	0.324999	9507	chloroplast
						Medtr7g077880.1	na	1.31091	na	up	DE	0.916261	0.468433	0.264706	HAD-like domain containing protein
						Medtr3g035720.1	na	3.15338	na	up	CC_ARGOT	5.07725	0.631876	9507	chloroplast
						Medtr4g050950.1	na	2.02628	na	up	CC_ARGOT	0.0558934	0.339028	5747	mitochondrial respiratory chain complex I
						Medtr8g074070.1	na	3.48174	na	up	MF_ARGOT	1.73314	0.495854	46872	metal ion binding
						Medtr6g075320.1	na	1.04451	na	up	MF_ARGOT	0.0641032	0.341463	5516	calmodulin binding
						Medtr4g129690.1	na	9.1906	na	up	qseq	n.d.	n.d.	n.d.	MEFKFRAIDNINPSTMQPSLPTVTYLPDRSLPMDGGFSGSRVPLATNEAALRREIEKEQIRRDMLRRMELEEEVRRELAMEGAFGTMQRPLNSLWSNSTPTCDKDKVILLAKPDLGLDSAKRKAVTHDIVLDDEPSAIGSNKKLKKEWSCELCQIKASSENGLNDHLNGKKHKAREARQKSEKTVKNATDAVVNTTISRVDENGVDAESKTEEQHVETMAGNGLNVTESKTEEKLIDTMIDKSVVESKNEEQLVEMMAENGVSVTESNNEKLEEMMVDKRVTESKNEEQHMEKNENVDSFESIKGAATEEVGRKSALTETIKVGGLWCELCQIGTTSKVVMEEHKKGKKHIKKMKMFNQKSLSSASSVSX
						Medtr5g006900.1	na	2.00341	na	up	DE	0.79078	0.408022	0.911392	Bifunctional inhibitor/plant lipid transfer protein/seed storage helical domain
						Medtr3g467200.1	na	3.30306	na	up	BP_ARGOT	0.0175783	0.323951	5975	carbohydrate metabolic process
						Medtr3g050060.2	na	1.07258	na	up	CC_ARGOT	8.77491	0.734818	5874	microtubule
						Medtr3g083030.1	na	1.10368	na	up	BP_ARGOT	9.99677	0.763788	10951	negative regulation of endopeptidase activity
						Medtr1g028300.1	na	2.04855	na	up	BP_ARGOT	0.0381704	0.333068	6096	glycolytic process
						Medtr2g036320.1	na	3.22851	na	up	CC_ARGOT	0.837291	0.437563	16021	integral component of membrane
						Medtr0082s0030.1	na	4.08077	na	up	MF_ARGOT	0.0451818	0.335564	3735	structural constituent of ribosome
						Medtr0052s0140.1	na	2.64087	na	up	qseq	n.d.	n.d.	n.d.	MAHLELSIPWHGSTDQPHRPTYLKFENRSRVLYPGGYFGGNQLLDGSISLSPLYPSQTNDLHVSIAADLHQSFLWLRRSVGGATHKRIPPISFLAANGFTHPLTGRMGSPQADTTIVMMTSPRAFQQPRLRPPSQSASVNVPSRLADRHKPFHIRPRHIVGPHPLPSRQFQALFDSLFKVLFIFPSRYLFAIGLSPIFSLGRNLPPDWGCIPKQPDSLTAPRGATGSEHNGALTLSGAPFQGTWARSVAEDASPDYNSNAEGDRFSWWAYPAPPDLRSHHERYKTHVGRRALNLMASGATCVQRLDGSRDSAIHTKYRISLRSSSMQEPRYPLPRVILYNVSKHNTHENRLRCHAGVLRAKFKFLDAFSAGVX
						Medtr1g107165.1	na	1.46423	na	up	CC_ARGOT	0.161264	0.363009	16021	integral component of membrane
						Medtr4g451295.1	na	2.15923	na	up	BP_ARGOT	0.156688	0.362176	6096	glycolytic process
						Medtr6g080430.1	na	1.01387	na	up	BP_ARGOT	0.0578638	0.339628	6457	protein folding
						Medtr4g094715.1	na	1.89564	na	up	BP_ARGOT	4.25612	0.604253	5975	carbohydrate metabolic process
						Medtr4g051390.1	na	4.25786	na	up	CC_ARGOT	0.046785	0.336107	5761	mitochondrial ribosome
						Medtr1g012360.1	na	1.16059	na	up	GN	n.d.	n.d.	n.d.	11431776
						Medtr2g069680.1	na	1.06103	na	up	BP_ARGOT	0.153225	0.361537	6412	translation
						Medtr1g101970.1	na	1.61932	na	up	BP_ARGOT	0.0192852	0.324864	55114	oxidation-reduction process
						Medtr3g070890.1	na	1.14729	na	up	BP_ARGOT	0.0511574	0.337541	8652	cellular amino acid biosynthetic process
						Medtr4g129650.1	na	1.70917	na	up	CC_ARGOT	0.836547	0.437504	16021	integral component of membrane
						Medtr5g012600.1	na	1.32636	na	up	CC_ARGOT	0.056604	0.339245	5576	extracellular region
						Medtr5g018480.1	na	1.7322	na	up	MF_ARGOT	0.0221419	0.326306	3676	nucleic acid binding
						Medtr4g006040.1	na	2.77869	na	up	BP_ARGOT	0.0120333	0.320628	55114	oxidation-reduction process
						Medtr7g096880.1	na	1.06451	na	up	MF_ARGOT	0.0260765	0.328147	5515	protein binding
						Medtr4g034750.1	na	3.84855	na	up	CC_ARGOT	0.0438485	0.335105	9532	plastid stroma
						Medtr3g479520.1	na	1.01675	na	up	CC_ARGOT	0.00174429	0.310764	16021	integral component of membrane
						Medtr3g106480.1	na	2.00077	na	up	CC_ARGOT	1.02599	0.451775	44446	intracellular organelle part
						Medtr7g011170.1	na	1.14287	na	up	BP_ARGOT	0.0562584	0.33914	22412	cellular process involved in reproduction in multicellular organism
						Medtr7g106440.1	na	1.0544	na	up	BP_ARGOT	0.0802554	0.345834	6397	mRNA processing
						Medtr7g013220.1	na	1.18684	na	up	MF_ARGOT	0.633457	0.420265	5509	calcium ion binding
						Medtr7g102880.1	na	1.25469	na	up	CC_ARGOT	0.326916	0.38772	5911	cell-cell junction
						Medtr6g015310.1	na	1.18664	na	up	MF_ARGOT	0.0233114	0.326869	8289	lipid binding
						Medtr4g095045.1	0.0194795	3.57553	na	up	MF_ARGOT	2.95791	0.554423	5524	ATP binding
						Medtr4g073950.1	na	1.42998	na	up	CC_ARGOT	0.0253281	0.327808	16021	integral component of membrane
						Medtr3g079820.1	na	1.02694	na	up	MF_ARGOT	0.123884	0.355806	46872	metal ion binding
						Medtr8g088320.1	na	2.5982	na	up	MF_ARGOT	0.426501	0.399526	5543	phospholipid binding
						Medtr2g036780.1	-0.385269	1.14513	na	up	BP_ARGOT	0.026654	0.328405	15074	DNA integration
						Medtr7g013850.1	na	1.0438	na	up	MF_ARGOT	0.0206258	0.325553	5524	ATP binding
						Medtr7g073710.1	na	1.10593	na	up	MF_ARGOT	0.201567	0.369889	4888	transmembrane signaling receptor activity
						Medtr7g021780.1	na	4.03276	na	up	CC_ARGOT	0.0184755	0.324436	5739	mitochondrion
						Medtr8g066920.1	na	1.09276	na	up	CC_ARGOT	0.0383613	0.333139	16021	integral component of membrane
						Medtr4g115540.1	na	1.5984	na	up	BP_ARGOT	0.0359498	0.332231	71555	cell wall organization
						Medtr4g051290.1	na	3.08613	na	up	CC_ARGOT	0.0203392	0.325408	5739	mitochondrion
						Medtr4g124850.1	na	1.05432	na	up	CC_ARGOT	0.837227	0.437558	16021	integral component of membrane
						Medtr1g442730.1	-0.828906	1.12179	na	up	qseq	n.d.	n.d.	n.d.	MDSKIFALLSFFLFMLVALKIRKNLKKKGSSPNLPPGPWKLPIIGHIHHLVTSTPHQKLRDLAKIHGPLMQLQLGEIFAIVVSSPDYAKEVLKTHDVIFASRPKILAIEILSYGFTNIGFSPYGNYWRHLRKICTMELLSQKHVSSFHPIREEVFTNLIKRIGSKQGSSINLTELVVSSTFAILSRAAFGNKCKDQEEFASLGKGESIAGGFDIGELFPSSKWIQLVSGLRPKLERLHRRIDRILENIIIEHKEANSKAKECQEEAEEDLVDVLLKYQRRNDNEKDICLTDNNIKAVLLDMFGAGGDTSSTTIVWAMAELVRDERVMKKAQDEVREMFNTKGIVGENYINELTYLKSVVKETLRLHPPAPLLLPRECEQACEIDGYHIPTKSKVIVNAW…
						Medtr3g035610.1	na	4.0421	na	up	CC_ARGOT	2.90122	0.552019	5840	ribosome
						Medtr3g035685.1	na	3.00506	na	up	CC_ARGOT	0.00449414	0.314434	16021	integral component of membrane
						Medtr1g019410.1	na	1.98057	na	up	BP_ARGOT	0.159452	0.36268	9733	response to auxin
						Medtr3g086630.1	na	1.15424	na	up	BP_ARGOT	0.0364796	0.332433	6414	translational elongation
						Medtr0055s0010.1	na	2.97939	na	up	qseq	n.d.	n.d.	n.d.	VRVAKYVSQNAKFLVVIDRQRQVRTNSSFSNELFRSTTLSESYQYLSNLFLSNGTLLAQITKTLLRKRWLFPEEMVVTILDMGIFQLKGSPNIDNTNSCICIIWIPNIHDLDGNESNDLSLGLLVNSLSKDSEKSSTRNILVIASTHIPQKVDPALIAPNKLNTCIKIRRLLIPQQRKHFFSLARTRGFHLEKKIFDTNGCGSITLGSNVRDLVALTNEALSISIIQKKSIIDTNIIRYALHRQTWDFRSQIRSVEDHGILFYQIGRAVSQNLLLSNFSIDPISIYMKKKSCNGVDSDLYKWCLELGTSMMKLTILLYILSFHGLLEIEGALLGSSQTESPFQNDGVTFLIRPEPRNPINMIQNGSRSILDHRFLYEKYESGFEEGEGVLDPLEEDLLN…
						Medtr4g131760.1	na	1.25344	na	up	CC_ARGOT	0.00211908	0.311384	16021	integral component of membrane
						Medtr8g074550.1	na	1.21209	na	up	CC_ARGOT	0.0262568	0.328228	16021	integral component of membrane
						Medtr5g056510.1	na	1.01268	na	up	BP_ARGOT	0.0426268	0.334678	55114	oxidation-reduction process
						Medtr4g027840.1	na	1.79563	na	up	BP_ARGOT	0.0282244	0.329094	44403	symbiont process
						Medtr6g034350.1	na	2.18625	na	up	EC_ARGOT	0.0849809	0.347028	EC:1.3.1.74	GO:0032440
						Medtr2g461760.1	na	1.03283	na	up	BP_ARGOT	0.0258047	0.328025	55114	oxidation-reduction process
						Medtr4g073360.1	na	1.34258	na	up	CC_ARGOT	0.0213019	0.325892	5739	mitochondrion
						Medtr4g104410.1	na	2.23338	na	up	BP_ARGOT	0.0276553	0.328847	6355	regulation of transcription	DNA-templated
						Medtr4g027800.1	na	1.69673	na	up	BP_ARGOT	0.0280516	0.329019	44403	symbiont process
						Medtr4g128770.1	na	1.21205	na	up	MF_ARGOT	0.00341705	0.313188	5524	ATP binding
						Medtr2g014520.1	na	1.02509	na	up	BP_ARGOT	0.0177167	0.324027	16310	phosphorylation
						Medtr4g051435.1	na	2.63061	na	up	qseq	n.d.	n.d.	n.d.	MIERKNVYLTGLLPISMNSVGPSNDTMDDSKDSFNINWYSKLIVPLLYRKKISDRDEDSKYHTRMNNHLFPKEIKEFVGNPTRAGRSFLYDRWSELQLDLNPTERLFKKEEGVSFVLLRQSENKEIANIVKIHMYLQNTVSIHPISSDPGCDGVAKDELYSSDSFLNKNRLFGLFDLFHDRNRAGYLLHHDFESEERFQEMANLFNLSITKPDLVYHKGFSFSIHSSGLDQKQKFVNEVNSRDESKKKFLLVLPPLFYEENESFYPNNTYGYIKNLWNRFHRNSEYGIQRSMNKDPNAYKYKWSNGSKNFQEQLDRFISEQNSRFQVVFNRFQVVFDRLHMNAYSIDWSEVIDWSEVIDKKDLSKSLYFFLSKFLPFLSNSLYFFLSKFLPFLSNSLPF…
						Medtr3g114530.1	na	4.13745	na	up	BP_ARGOT	0.0400655	0.333764	6464	cellular protein modification process
						Medtr7g021690.1	na	1.04076	na	up	CC_ARGOT	0.837106	0.437549	16021	integral component of membrane
						Medtr7g016660.1	na	2.3776	na	up	CC_ARGOT	0.0401995	0.333812	31090	organelle membrane
						Medtr3g435300.1	na	2.49448	na	up	MF_ARGOT	0.0153781	0.322706	16301	kinase activity
						Medtr3g026400.1	na	1.14228	na	up	BP_ARGOT	0.0270934	0.3286	15074	DNA integration
						Medtr1g022440.1	na	1.10644	na	up	MF_ARGOT	0.012547	0.320964	166	nucleotide binding
						Medtr7g021710.1	na	3.46065	na	up	CC_ARGOT	0.206956	0.370755	5886	plasma membrane
						Medtr8g040260.1	na	2.30315	na	up	qseq	n.d.	n.d.	n.d.	MARADDNHAPPVSVFPKALLSFKRIHGMSSPGKVLRFYPSFTARTTRVSNPIRSPSFRLSVLVSAQQSAFAIGVPSDLYAFHHSTGNSLSLRFDGELKKPPTDALRPIISDNACILCLTAAAGTELEKKFMTRRPFTSTRHCSIRLSRIAENSSLVDDHPLGPTTDHHLGKLLPHQLANQTRAPPWADSSFRSSAYGVLATVSSCCSPPKGKFLRVTHPSATGNTTSRSICMCKACRQRSSX
						Medtr6g006990.2	na	1.07074	na	up	BP_ARGOT	0.0774496	0.345109	15979	photosynthesis
						Medtr6g065790.1	na	1.07733	na	up	qseq	n.d.	n.d.	n.d.	MAVISGNELIKLKISRAKLKTPEEQERLLREFPQVIAEDLESESATPDVPEKKLPTNFQELSQTTCTKVSLATEVPKAAADDFSDEDDFADDQEWLFHDTPQVTTGYPEFSKSKTPEIPDKKAENNIQGIWEATCMTASIEPEVPKVVSNGPQVTAGYPEFSKSKTPEIPDKKAENNMQGIWEATSMTGSIVPEVPKVVADGIPQGTTGYPKFSKSKTPEIPDKKAENNLQGFWEATCMTGSIVPEVPKVVANGIPQVTTGYLDFSKSKTPEVPVKKTENNMQGFWEANCIEASVVPEVPKAVANSFVFMGKRFHVADQTKQESESPKSILSLSRPSEVPLFNIAMNNTASNGISRDTVTSTVHQRSSMSVQQQPATQTFSSFKKDGVFMPAKSNEVTI…
						Medtr4g093840.1	na	1.28262	na	up	MF_ARGOT	2.33224	0.526445	46872	metal ion binding
						Medtr4g122940.1	na	1.28168	na	up	CC_ARGOT	0.336598	0.388941	5840	ribosome
						Medtr8g059110.1	na	1.04543	na	up	DE	1.28256	0.625066	0.46875	PPR containing protein	putative
						Medtr7g117405.1	na	1.17267	na	up	CC_ARGOT	0.00326772	0.313	16021	integral component of membrane
						Medtr6g075390.1	na	1.8248	na	up	MF_ARGOT	0.700852	0.426257	15079	potassium ion transmembrane transporter activity
						Medtr4g129620.1	na	1.00265	na	up	qseq	n.d.	n.d.	n.d.	MDNRNHRLRVQNKKPIKRSGKKPLVKKFLDYLKSDTFLYAPLLSPQPSGSGFPSPNNFKVVELKRPIKERHWFNEYLKSQGYMYDPVIELPLSPQEPLKDREMIRKDVSTGKSTMNVNNQQTDDLENLNKRSESHIPQTHISDRVTQGQKETVKHTVYQTCRTTSTSRNMTLNAQLRAHSX
						Medtr2g062930.1	na	2.0369	na	up	CC_ARGOT	0.716101	0.427572	16021	integral component of membrane
						Medtr3g105340.1	na	1.45004	na	up	DE	1.33976	0.646874	0.75	Amyotrophic lateral sclerosis 2 chromosomal region candidate protein
						Medtr8g018230.4	na	1.1546	na	up	CC_ARGOT	0.108361	0.352497	16021	integral component of membrane
						Medtr7g098630.1	na	1.08238	na	up	CC_ARGOT	0.0297458	0.329743	16021	integral component of membrane
						Medtr8g008680.3	na	1.17718	na	up	CC_ARGOT	0.00561505	0.31558	16021	integral component of membrane
						Medtr7g117445.1	na	1.22222	na	up	EC_ARGOT	0.105937	0.35196	EC:1	GO:0016491
						Medtr2g049980.1	na	1.87125	na	up	DE	0.799231	0.412199	0.9	non-specific lipid transfer protein GPI-anchored 2
						Medtr7g118170.1	na	1.05018	na	up	BP_ARGOT	0.0553012	0.338846	55114	oxidation-reduction process
						Medtr7g093170.1	na	3.20204	na	up	BP_ARGOT	0.216865	0.372318	6970	response to osmotic stress
						Medtr8g027265.1	na	1.27075	na	up	BP_ARGOT	0.239864	0.375813	35556	intracellular signal transduction
						Medtr3g106740.1	na	2.47957	na	up	BP_ARGOT	0.465047	0.403718	6508	proteolysis
						Medtr3g062770.1	na	4.34522	na	up	MF_ARGOT	3.10745	0.560658	3677	DNA binding
						Medtr6g007780.1	na	1.27381	na	up	CC_ARGOT	0.815276	0.435805	16021	integral component of membrane
						Medtr3g025230.1	na	1.12427	na	up	CC_ARGOT	0.0409122	0.334069	5789	endoplasmic reticulum membrane
						Medtr1g022250.1	na	1.09614	na	up	EC_ARGOT	0.139326	0.358898	EC:3.6.1.3	GO:0016887
						Medtr2g014400.1	na	1.4306	na	up	BP_ARGOT	0.16692	0.364023	6289	nucleotide-excision repair
						Medtr7g096580.1	na	1.16119	na	up	MF_ARGOT	2.95041	0.554106	5524	ATP binding
						Medtr1g069240.1	na	1.15979	na	up	CC_ARGOT	0.0438569	0.335108	5739	mitochondrion
						Medtr4g051430.1	na	4.27794	na	up	EC_ARGOT	2.14289	0.517253	EC:2	GO:0016740
						Medtr7g021790.1	na	2.90589	na	up	CC_ARGOT	0.964714	0.447315	5886	plasma membrane
						Medtr3g035635.1	na	2.38355	na	up	BP_ARGOT	0.492918	0.406642	55114	oxidation-reduction process
						Medtr5g045370.1	na	2.45418	na	up	BP_ARGOT	4.39632	0.609147	7165	signal transduction
						Medtr1g025680.1	na	1.55481	na	up	EC_ARGOT	0.0234763	0.326947	EC:2.1.1	GO:0008168
						Medtr4g062530.1	na	1.22417	na	up	MF_ARGOT	0.423602	0.399203	51213	dioxygenase activity
						Medtr7g096140.1	na	1.2607	na	up	BP_ARGOT	0.0640754	0.341455	1901575	organic substance catabolic process
						Medtr6g029200.1	na	1.10736	na	up	BP_ARGOT	0.222073	0.373125	90378	seed trichome elongation
						Medtr4g051380.1	na	3.43131	na	up	BP_ARGOT	0.0256264	0.327944	6412	translation
						Medtr5g024580.1	na	2.01029	na	up	BP_ARGOT	0.397416	0.396235	9733	response to auxin
						Medtr3g035710.1	na	4.74278	na	up	EC_ARGOT	2.16107	0.518153	EC:2	GO:0016740
						Medtr7g115050.1	na	2.15975	na	up	BP_ARGOT	0.13005	0.357063	7186	G protein-coupled receptor signaling pathway
						Medtr3g035680.1	na	4.55829	na	up	BP_ARGOT	2.37839	0.528628	55114	oxidation-reduction process
						Medtr0082s0040.1	na	3.42402	na	up	CC_ARGOT	0.0819596	0.346269	19866	organelle inner membrane
						Medtr3g063240.1	na	2.55947	na	up	CC_ARGOT	0.0647158	0.341638	42170	plastid membrane
						Medtr7g027175.1	na	1.28349	na	up	BP_ARGOT	1.05757	0.454021	10345	suberin biosynthetic process
						Medtr4g020110.2	na	1.83886	na	up	MF_ARGOT	0.0205822	0.325531	50661	NADP binding
						Medtr4g051120.1	na	2.93344	na	up	BP_ARGOT	0.0189605	0.324694	6412	translation
						Medtr8g091320.1	na	2.96795	na	up	BP_ARGOT	0.0782499	0.345317	42398	cellular modified amino acid biosynthetic process
						Medtr6g086560.1	na	1.45507	na	up	CC_ARGOT	0.0659446	0.341987	16021	integral component of membrane
						Medtr4g034810.1	na	2.53747	na	up	CC_ARGOT	0.0280662	0.329025	44446	intracellular organelle part
						Medtr3g463060.1	na	2.11332	na	up	BP_ARGOT	0.0253489	0.327818	6260	DNA replication
						Medtr3g025970.1	na	1.45595	na	up	BP_ARGOT	0.056225	0.33913	6508	proteolysis
						Medtr7g079430.1	na	1.33949	na	up	BP_ARGOT	0.0129963	0.321253	34645	cellular macromolecule biosynthetic process
						Medtr8g042400.1	na	1.21387	na	up	qseq	n.d.	n.d.	n.d.	MFTEDAIEGYNDNDLAWILFVDGCSLLHFMENVDDQCPDALNLKFDQLMHIWRDTNLLENQLPNKMLEILCKEAGYDLGFLINNYDNLGRGKRCGMVMVQLENTKPCHLLDFARSLYLSPKKVSNVEGHGQMETQLEGEDSDEEDINFNWNTYKSIRDLKTVGIRVVANKTDEWNWSNISFKSKWFSGELRLPMFLFNDVTPYFFRNLIAYEMCPDVHYNYECCSFFSFMDSLIDNAEDVKELRPAGVFQNLLGSDEDMAKLFNDLGDDLPTKMYCHIAYTKAVAYSKKYILIKHEIEKHYKNKWKTWLAQAYNTHFNTPWAMIAFSAAVLALVLTFIQTWFTMNPKX
						Medtr4g051410.1	na	3.37285	na	up	CC_ARGOT	0.0561666	0.339112	22626	cytosolic ribosome
						Medtr8g065010.1	na	1.46287	na	up	EC_ARGOT	0.246311	0.376762	EC:4	GO:0016829
						Medtr5g090580.1	na	1.79248	na	up	CC_ARGOT	0.100044	0.350626	16021	integral component of membrane
						Medtr8g098515.1	na	1.57164	na	up	CC_ARGOT	0.00436568	0.314294	16021	integral component of membrane
						Medtr1g102780.1	na	1.28415	na	up	BP_ARGOT	0.150055	0.360946	9409	response to cold
						Medtr6g072710.1	-0.575457	1.12656	na	up	MF_ARGOT	0.0428056	0.334741	70401	NADP+ binding
						Medtr5g049280.1	na	1.07659	na	up	BP_ARGOT	0.0617425	0.340779	48511	rhythmic process
						Medtr6g082360.1	na	1.1366	na	up	qseq	n.d.	n.d.	n.d.	MEMVEFIPMCGSIRYTKRKIYHKLKSNKEVSDCTINENVAMLGSKNLNFFEMMEKVQPKILRLSTNLWKRLRDGYIHGMQCMAVHVSHLNNGEICFLKKIHHDGDEGDVEVLYLKASX
						Medtr3g021060.1	na	2.48089	na	up	MF_ARGOT	0.0694827	0.342974	3676	nucleic acid binding
						Medtr7g089920.1	na	1.25591	na	up	CC_ARGOT	0.836984	0.437539	16021	integral component of membrane
						Medtr4g051220.1	na	1.61963	na	up	CC_ARGOT	5.13733	0.633806	9507	chloroplast
						Medtr3g098500.1	na	1.64984	na	up	CC_ARGOT	0.0369907	0.332626	16021	integral component of membrane
						Medtr3g110185.1	na	1.15916	na	up	BP_ARGOT	0.0573695	0.339478	32259	methylation
						Medtr7g093160.1	na	2.25329	na	up	MF_ARGOT	0.288203	0.38265	31210	phosphatidylcholine binding
						Medtr3g007470.1	na	1.36714	na	up	EC_ARGOT	0.00866303	0.318215	EC:2	GO:0016740
						Medtr4g037690.1	na	1.5144	na	up	CC_ARGOT	0.837206	0.437556	16021	integral component of membrane
						Medtr0625s0020.1	na	1.56693	na	up	MF_ARGOT	2.10443	0.515337	49	tRNA binding
						Medtr6g004280.1	na	1.25333	na	up	BP_ARGOT	0.0421415	0.334507	6869	lipid transport
						Medtr8g070530.1	na	1.11293	na	up	BP_ARGOT	0.0652007	0.341776	7623	circadian rhythm
						Medtr8g092890.1	na	1.07578	na	up	BP_ARGOT	0.418102	0.398587	32259	methylation
						Medtr2g094270.2	na	1.11224	na	up	BP_ARGOT	0.0776117	0.345151	9624	response to nematode
						Medtr5g011220.1	na	1.02816	na	up	CC_ARGOT	0.175361	0.365504	5576	extracellular region
						Medtr7g083080.1	na	1.0585	na	up	BP_ARGOT	0.656992	0.422392	6413	translational initiation
						Medtr7g008060.1	na	1.26843	na	up	BP_ARGOT	0.0442296	0.335237	55114	oxidation-reduction process
						Medtr2g026820.1	na	1.09758	na	up	BP_ARGOT	0.032419	0.330844	10467	gene expression
						Medtr4g020110.3	na	3.62389	na	up	MF_ARGOT	0.0208463	0.325664	50661	NADP binding
						Medtr5g034100.1	na	2.32804	na	up	qseq	n.d.	n.d.	n.d.	MSLFGVPAADDGLNPVVRIVINNIVSKRFGLTKAEVSGLTIEEKARLIKSTFSEAEIKRLLEEEVNRFFAPFKSLLHLFFPALAECEKKLATSMTPLNFTSISSSSLLVWLWNKVFPSSQHGVARLTNNAAQQERHERCFCFSKSKYSKSPKLKGLKGIAEETYIQETDTDFRQEVKQHQEGTSGAFDPSSRSTGMHTSYFX
						Medtr0891s0010.1	na	1.92106	na	up	MF_ARGOT	0.326444	0.38766	8194	UDP-glycosyltransferase activity
						Medtr3g464530.1	na	1.19875	na	up	EC_ARGOT	0.189108	0.367842	EC:1.14	GO:0016705
						Medtr2g049020.1	na	2.3653	na	up	BP_ARGOT	0.0231074	0.326772	23052	signaling
						Medtr4g050860.1	na	2.56044	na	up	CC_ARGOT	0.036258	0.332348	5739	mitochondrion
						Medtr3g035620.1	na	1.68312	na	up	qseq	n.d.	n.d.	n.d.	MDVDKILPSSSTLGWPRLQVKGEVQTRKGLWWIPRHPETRKGVVSDEMLRGVENKHRSEDSRIGQPFELLLNSRAGKRQPGELKHLSSQRKRKQKRFPX
						Medtr5g080680.1	na	1.40283	na	up	BP_ARGOT	0.0847268	0.346965	10162	seed dormancy process
						Medtr8g061360.1	na	1.07077	na	up	BP_ARGOT	0.0379614	0.33299	43648	dicarboxylic acid metabolic process
						Medtr0212s0040.1	na	2.32395	na	up	BP_ARGOT	0.0503037	0.337266	22900	electron transport chain
						Medtr6g471240.1	na	2.646	na	up	DE	1.20522	0.594442	0.382353	Receptor-like protein 19 isoform B
						Medtr3g062570.2	na	1.03155	na	up	BP_ARGOT	0.00606464	0.316008	55114	oxidation-reduction process
						Medtr2g009275.1	na	1.03259	na	up	CC_ARGOT	0.636256	0.42052	16021	integral component of membrane
						Medtr6g047610.1	na	1.0827	na	up	EC_ARGOT	0.00687875	0.316743	EC:3	GO:0016787
						Medtr0152s0120.1	na	4.93937	na	up	DE	0.59	0.10105	0.42	Senescence-associated protein	putative (Fragment)
						Medtr0036s0220.1	na	1.63492	na	up	MF_ARGOT	0.884143	0.44123	8194	UDP-glycosyltransferase activity
						Medtr2g011660.1	na	1.3329	na	up	BP_ARGOT	0.0264868	0.328331	32259	methylation
						Medtr7g112930.1	na	1.38072	na	up	MF_ARGOT	0.302942	0.384618	5089	Rho guanyl-nucleotide exchange factor activity
						Medtr3g090955.1	na	2.18634	na	up	BP_ARGOT	0.0346231	0.331718	6355	regulation of transcription	DNA-templated
						Medtr7g082590.1	na	2.0257	na	up	BP_ARGOT	8.9707	0.73959	6869	lipid transport
						Medtr3g034660.1	na	2.23871	na	up	CC_ARGOT	0.388948	0.395255	16021	integral component of membrane
						Medtr4g120380.1	na	1.19783	na	up	BP_ARGOT	0.224583	0.373511	32502	developmental process
						Medtr3g035600.1	na	4.62308	na	up	CC_ARGOT	0.832035	0.437146	16021	integral component of membrane
						Medtr2g070070.1	na	1.21166	na	up	BP_ARGOT	0.0450557	0.335521	98869	cellular oxidant detoxification
						Medtr0055s0110.1	na	1.41439	na	up	DE	1.32769	0.64233	0.482759	Senescence-associated protein
						Medtr4g008050.1	na	1.3262	na	up	BP_ARGOT	0.0227195	0.326586	10629	negative regulation of gene expression
						Medtr4g093510.1	na	1.01282	na	up	qseq	n.d.	n.d.	n.d.	MASSWFLKLTFKCLYHFAWPLVALVYPMCASVQAIETDSYAETKDLISYWILLSLIYLFEYAFMNLLLWFQLWPYTKLMIIFWLIIPDFGRASYVYNKLSRFLKPHIVTWGLNNSWKKWFFEKDNFLMHAEIYMKENGTEALEKLIASKNTMCRPDAEATNEISATDDKEMLKTNGERLQTEQKDIQGLEAIEKKEIPATKQDIPVMLKIRPSQNASSVTVETKGTAESERAGGEVPRSSTQKEVQREWTCAICLVTTSREKDLISHLNGRKHRDTSEALISKKQPTRQKQKGAEATTNKTIATDNKKIPKKNGERFQTEKKNIKYLEAIDKKEISVTKQDNPVMPKIASSQNASSATVETKGTAKSDKAGEEYLKSSTQKELQEEWPCALCSVTTSSK…
						Medtr8g106700.2	0.0167387	8.80505	na	up	BP_ARGOT	0.0796131	0.345669	6468	protein phosphorylation
						Medtr1g088510.1	na	3.1067	na	up	CC_ARGOT	0.251392	0.377502	16021	integral component of membrane
						Medtr8g037920.1	na	1.31994	na	up	qseq	n.d.	n.d.	n.d.	MKDFISIISFGPIHHNSECLKEGEHYKLLWTSTFVEEYGKQINQDGHQACKLLLNKIEDNIVELKNMFTEDAIEGFNDNDLAWILFVDGCSLLHFMENVDDQYPEGLNLKFDQLMYIWRDVKLLENQLPYQMLEIICNARGIDLNFLVSNYQGMGACKRYGMTLIPLKNPKPFHILDSSRLMYLTSDLGIDIEEQGQMETHSEGNEPNQTGENTTLNQEDDDDEEVLRIRVKPNKTDAWTWSNVSFKSKWLSGELRLPIFLFNDVTPYFFRNLIAYEMCPDVRYNYECCSFFTFMDSLVDNAEDVKELRLAGVFQNLLGSDEELAKLFNDLGDDLPTKMYCNNSYTNAVAYSRKYLLIKIQIEKHYTNKWKTWLAQAYNTHFNTPWAMIAFLAAMLALV…
						Medtr2g081590.1	-0.579528	2.37817	na	up	CC_ARGOT	3.13082	0.561619	5576	extracellular region
						Medtr4g103840.1	na	4.38256	na	up	MF_ARGOT	0.77352	0.432403	5515	protein binding
						Medtr0024s0170.1	na	1.24215	na	up	BP_ARGOT	0.0301481	0.329911	17144	drug metabolic process
						Medtr2g008350.1	na	2.1081	na	up	CC_ARGOT	0.0225082	0.326484	5739	mitochondrion
						Medtr2g032710.1	na	1.59263	na	up	BP_ARGOT	4.25599	0.604248	5975	carbohydrate metabolic process
						Medtr8g026960.1	na	2.01429	na	up	BP_ARGOT	0.0373462	0.33276	7275	multicellular organism development
						Medtr4g034690.1	na	3.05228	na	up	CC_ARGOT	0.0199086	0.325187	16021	integral component of membrane
						Medtr2g027130.1	na	1.01061	na	up	BP_ARGOT	17.3537	0.864271	9904	chloroplast accumulation movement
						Medtr5g026610.2	na	13.6086	na	up	BP_ARGOT	0.0262711	0.328235	44237	cellular metabolic process
						Medtr5g080915.1	na	4.71071	na	up	CC_ARGOT	0.237092	0.375401	16021	integral component of membrane
						Medtr8g466420.1	na	6.15119	na	up	CC_ARGOT	0.795447	0.434201	16021	integral component of membrane
						Medtr2g088900.1	na	1.2187	na	up	BP_ARGOT	0.00938772	0.318768	6355	regulation of transcription	DNA-templated
						Medtr7g108930.1	na	1.50079	na	up	BP_ARGOT	0.0503527	0.337282	15969	guanosine tetraphosphate metabolic process
						Medtr5g031180.1	na	1.48348	na	up	KEGG_ARGOT	0.612532	0.41834	KEGG:R07135	GO:0046029
						Medtr1g116890.1	na	1.17154	na	up	BP_ARGOT	0.0242951	0.327332	40008	regulation of growth
						Medtr3g051420.1	na	1.17031	na	up	BP_ARGOT	0.167224	0.364077	18212	peptidyl-tyrosine modification
						Medtr7g035095.1	na	2.66183	na	up	BP_ARGOT	0.0250904	0.3277	8652	cellular amino acid biosynthetic process
						Medtr8g031980.1	na	1.263	na	up	MF_ARGOT	0.0194015	0.324925	3676	nucleic acid binding
						Medtr1g102570.1	na	1.28427	na	up	BP_ARGOT	0.160273	0.362829	15979	photosynthesis
						Medtr3g116240.1	na	3.30003	na	up	BP_ARGOT	0.012348	0.320835	55114	oxidation-reduction process
						Medtr5g017890.1	na	2.09625	na	up	BP_ARGOT	0.0122114	0.320745	55114	oxidation-reduction process
						Medtr5g094660.1	na	1.39436	na	up	MF_ARGOT	0.0155763	0.322822	5524	ATP binding
						Medtr2g018710.1	na	1.55742	na	up	MF_ARGOT	3.1069	0.560635	3677	DNA binding
						Medtr2g105090.1	na	1.12741	na	up	CC_ARGOT	6.14984	0.66478	9941	chloroplast envelope
						Medtr1g054935.1	na	1.03949	na	up	MF_ARGOT	0.150446	0.361019	15405	P-P-bond-hydrolysis-driven transmembrane transporter activity
						Medtr4g081010.4	na	3.68613	na	up	CC_ARGOT	9.38836	0.749599	5773	vacuole
						Medtr1g032980.1	na	1.23985	na	up	BP_ARGOT	0.0195874	0.325021	32787	monocarboxylic acid metabolic process
						Medtr2g461970.1	na	1.00111	na	up	BP_ARGOT	0.0341422	0.331529	71555	cell wall organization
						Medtr8g070040.1	na	1.44215	na	up	BP_ARGOT	0.190443	0.368065	7140	male meiotic nuclear division
						Medtr3g064260.1	na	1.25726	na	up	MF_ARGOT	0.00579612	0.315754	5524	ATP binding
						Medtr4g051270.1	na	4.8188	na	up	BP_ARGOT	2.14967	0.517589	55114	oxidation-reduction process
						Medtr3g078380.1	na	1.04546	na	up	MF_ARGOT	0.347402	0.390282	140096	catalytic activity	acting on a protein
						Medtr3g010010.2	na	12.3982	na	up	MF_ARGOT	0.25514	0.378043	3676	nucleic acid binding
						Medtr4g005380.1	na	1.16391	na	up	DE	2.96511	0.967233	0.444444	Lipid-binding serum glycoprotein-like protein
						Medtr7g085020.1	na	1.92529	na	up	BP_ARGOT	1.87983	0.503779	2000242	negative regulation of reproductive process
						Medtr0052s0110.1	na	1.5443	na	up	BP_ARGOT	1.27721	0.468796	97502	mannosylation
						Medtr3g087590.1	na	1.17933	na	up	BP_ARGOT	0.0566114	0.339248	9733	response to auxin
						Medtr7g065740.1	na	1.07335	na	up	BP_ARGOT	0.0296198	0.32969	15074	DNA integration
						Medtr5g010620.2	na	11.2772	na	up	BP_ARGOT	1.92641	0.50623	6413	translational initiation
						Medtr8g089530.1	na	1.50414	na	up	MF_ARGOT	3.0657	0.558933	3677	DNA binding
						Medtr8g018060.1	na	2.19329	na	up	MF_ARGOT	0.0134603	0.321546	140098	catalytic activity	acting on RNA
						Medtr1g112630.1	na	1.1722	na	up	BP_ARGOT	0.0109732	0.31991	55114	oxidation-reduction process
						Medtr3g012310.1	na	1.37946	na	up	MF_ARGOT	0.0205665	0.325523	140096	catalytic activity	acting on a protein
						Medtr3g069030.1	na	1.30955	na	up	BP_ARGOT	16.5995	0.860069	9631	cold acclimation
						Medtr8g103380.1	na	1.14477	na	up	BP_ARGOT	0.0370258	0.33264	6260	DNA replication
						Medtr4g051370.1	na	4.28374	na	up	CC_ARGOT	0.828966	0.436901	16021	integral component of membrane
						Medtr4g081850.1	na	1.34407	na	up	CC_ARGOT	0.00660318	0.316499	16021	integral component of membrane
						Medtr4g092110.1	na	1.14291	na	up	MF_ARGOT	0.00429182	0.314212	5524	ATP binding
						Medtr0052s0150.1	na	1.50189	na	up	DE	1.22919	0.60407	0.482759	Senescence-associated protein
						Medtr5g019520.1	na	1.52756	na	up	CC_ARGOT	0.822829	0.436411	16021	integral component of membrane
						Medtr3g035670.1	na	2.80077	na	up	CC_ARGOT	0.594602	0.416664	16021	integral component of membrane
						Medtr8g024820.1	na	3.48644	na	up	qseq	n.d.	n.d.	n.d.	MDFSMISHDQENWRNPLKPFHRSSLISSFLKAHRLRFFNNQYAVRSCNYDFLKYVLTGIDDSEGKNHEYLKLKSQMMYLFYNRYWIHTQYSEKDFSGKYLLSEKRKKHSPCLTKDSEKYLRSEKRKKHSPCLTKDSEKYLRSEKRKKHSPCLTKDSEKYLRSEKRKKHSPCLTKDSEKYLRSEKRKKHSPCLTKDSEKYLRSEKRKKHSPCLTKCFEKGPMYRNYQRNSVFSTLSKLKQFQPYIIQLLLTRTGHEYLNLIFLDTFLDLLAILRRSPKFLQFVSIFHDIRDGSKRILREKLCLSPRNPIREILSKCRHNFLVHVCEDILENESPLISTHLREFFVLNLILLLVTGYLVQTHLVFVSRFSNELQTEFEEVKSLMIPSYMIELEKLLDRYPI…
						Medtr3g113090.1	na	1.11111	na	up	CC_ARGOT	0.837357	0.437568	16021	integral component of membrane
						Medtr4g014540.1	na	3.06649	na	up	BP_ARGOT	0.392818	0.395704	9636	response to toxic substance
						Medtr8g099700.1	na	1.18489	na	up	BP_ARGOT	0.0177197	0.324028	6278	RNA-dependent DNA biosynthetic process
						Medtr2g028940.1	na	1.29068	na	up	KEGG_ARGOT	0.437163	0.400704	KEGG:R03876	GO:0004842
						Medtr1g070365.1	na	1.68882	na	up	MF_ARGOT	0.0232193	0.326825	3676	nucleic acid binding
						Medtr0170s0030.1	na	1.46169	na	up	CC_ARGOT	0.836674	0.437514	16021	integral component of membrane
						Medtr4g451275.1	-0.0136889	2.87066	na	up	CC_ARGOT	0.020379	0.325428	5739	mitochondrion
						Medtr5g034030.1	na	1.11913	na	up	BP_ARGOT	0.0196943	0.325077	6355	regulation of transcription	DNA-templated
						Medtr4g011090.1	na	1.23129	na	up	DE	1.57996	0.730632	0.851064	F-box domain	Galactose oxidase	beta-propeller
						Medtr3g105010.1	na	2.26528	na	up	qseq	n.d.	n.d.	n.d.	MANNILYHEQKLTLDDGSVLNNSPNILTPNHIHHPILQHYHYSQSLQNTQQQKERCHEEYQHFYQSHEVHQHKFQPSQQQQTHSLGDIIVNRYIECEGSNARVSFWKAFNNTVLCDATEKQQHEKENNERCLVSDNNFAGELEAVYKLGQNQVFVEEHDSRRRARKKKQKKRLKEEMSLMRVFFKRLTKTVVNHQEVLQNKLLEVIDRMEKERMQREENWRREESEIYEREAVMKARERDFAKRRESSIVSSIEKITGRRFSSQX
						Medtr8g089800.1	na	1.20795	na	up	BP_ARGOT	0.0204007	0.325439	16043	cellular component organization
						Medtr0002s0250.1	na	5.49618	na	up	CC_ARGOT	0.08474	0.346968	16021	integral component of membrane
						Medtr1g112830.1	na	2.45681	na	up	BP_ARGOT	0.00931216	0.318712	6413	translational initiation
						Medtr4g107670.1	na	3.76373	na	up	BP_ARGOT	0.0509047	0.33746	42128	nitrate assimilation
						Medtr0197s0010.1	na	1.31845	na	up	MF_ARGOT	0.154352	0.361746	3700	DNA-binding transcription factor activity
						Medtr5g031430.1	na	1.16834	na	up	BP_ARGOT	0.0220293	0.326251	5975	carbohydrate metabolic process
						Medtr5g064510.1	na	1.56787	na	up	BP_ARGOT	0.230166	0.374361	6281	DNA repair
						Medtr8g083210.2	na	1.4568	na	up	BP_ARGOT	1.63065	0.490116	6553	lysine metabolic process
						Medtr6g082450.1	na	1.44328	na	up	DE	1.20447	0.594138	0.21875	DUF789 domain-containing protein
						Medtr3g064270.1	na	1.22332	na	up	MF_ARGOT	0.00438134	0.314311	5524	ATP binding
						Medtr4g019610.2	na	16.2534	na	up	BP_ARGOT	0.0223767	0.32642	6508	proteolysis
						Medtr3g008470.1	na	1.10845	na	up	MF_ARGOT	0.008692	0.318237	3676	nucleic acid binding
						Medtr6g055010.1	na	3.30215	na	up	BP_ARGOT	2.18183	0.519175	55114	oxidation-reduction process
						Medtr5g080940.1	na	2.56025	na	up	BP_ARGOT	0.111886	0.353268	6468	protein phosphorylation
						Medtr4g022700.1	na	2.07185	na	up	CC_ARGOT	0.836221	0.437478	16021	integral component of membrane
						Medtr4g006100.1	na	1.82922	na	up	CC_ARGOT	0.47537	0.404811	9507	chloroplast
						Medtr0082s0160.1	na	3.02196	na	up	BP_ARGOT	0.0378573	0.332952	46034	ATP metabolic process
						Medtr4g034770.1	na	2.48828	na	up	CC_ARGOT	0.76787	0.431936	9317	acetyl-CoA carboxylase complex
						Medtr4g050960.1	na	3.46013	na	up	CC_ARGOT	4.85131	0.624513	31984	organelle subcompartment
						Medtr8g079770.1	0.0142337	8.39669	na	up	MF_ARGOT	0.6691	0.423472	19843	rRNA binding
						Medtr3g035660.1	na	1.22749	na	up	CC_ARGOT	0.572381	0.414552	16021	integral component of membrane
						Medtr4g063710.1	na	1.68566	na	up	MF_ARGOT	0.167532	0.364131	42623	ATPase activity	coupled
						Medtr7g090590.1	na	1.26867	na	up	BP_ARGOT	2.42804	0.530953	1901701	cellular response to oxygen-containing compound
						Medtr5g024560.1	na	1.9533	na	up	BP_ARGOT	0.43001	0.399915	9733	response to auxin
						Medtr4g451265.1	na	4.31364	na	up	CC_ARGOT	0.00358664	0.313396	16021	integral component of membrane
						Medtr3g080690.1	na	1.37365	na	up	BP_ARGOT	0.0392316	0.33346	71555	cell wall organization
						Medtr3g462330.1	-0.437687	1.03751	na	up	BP_ARGOT	0.0454599	0.335659	6397	mRNA processing
						Medtr8g042080.1	na	1.27729	na	up	qseq	n.d.	n.d.	n.d.	MDKRLSQLKEAQERFDRNNRISIPKIQRVPIFLRQNERFYKYCSPKIISFGPIHHNAKNLKEGEHYKLLWTSIFVANYAKKIDKDDNEACKLLLKKIEDNIENVKNMFTEDAIEGYNDNDLAWILFVDGCSLLHFMGNVDDQCPNALNLKFDQLMHIWRDTLLLENQLPKNNAX
						Medtr2g026775.1	na	1.86041	na	up	DE	0.79968	0.41242	0.318182	Lipid transfer protein
						Medtr8g089440.1	na	1.08302	na	up	MF_ARGOT	3.10449	0.560536	3677	DNA binding
						Medtr4g098620.1	na	1.10949	na	up	CC_ARGOT	0.436324	0.400612	16021	integral component of membrane
						Medtr7g024390.1	na	1.20625	na	up	BP_ARGOT	0.0135621	0.321609	55114	oxidation-reduction process
						Medtr6g075460.1	na	3.16649	na	up	MF_ARGOT	0.0709402	0.343373	15079	potassium ion transmembrane transporter activity
						Medtr1g015480.1	na	2.85011	na	up	BP_ARGOT	7.5303	0.703149	16567	protein ubiquitination
						Medtr1g026020.1	na	1.5485	na	up	CC_ARGOT	0.65793	0.422476	16020	membrane
						Medtr5g038380.1	na	3.24946	na	up	BP_ARGOT	0.0522423	0.337888	42128	nitrate assimilation
						Medtr4g047930.1	na	3.99904	na	up	qseq	n.d.	n.d.	n.d.	MKEHLFKFWILELREIFRESKNSHYFLDSWTEFNSVVSFIHIIFHQESLIKLLDFRIWSIVLSRKGNRYFTIKNVVFFVVGILIYRINNRKMIERKNVYLTGLLPISMNSVGPSNDTMDDSKDSFNINWYSKLIVPLLYRKKISDRDEDSKYHTRMNNHLFPKEIKEFVGNPTRAGRSFLYDRWSELQLDLNPTERLFKKEEDVSFVLLRQSENKEIANIVKIHMYLQNTVSIHPISSDPGCDGVAKDELYSSDSFLNKNRLFGLFDLFHDRNRAGYLLHHDFESEERFQEMANLFNLSITKPDLVYHKGFSFSIHSSGLDQKQKFVNEVNSRDESKKKSLLVLPPLFYEENESFYPNNTYGYIKNLWNRFHRNSEYGIQRYQIGKNIFNHRPTRKYTI…
						Medtr4g077070.1	na	1.57418	na	up	EC_ARGOT	2.24666	0.522338	EC:3	GO:0016787
						Medtr0055s0130.1	na	2.11131	na	up	qseq	n.d.	n.d.	n.d.	MSRADWRTGTNRSTSDRDTSPAPIRFPPDNFKHSLTLFSKSFSSFPRGTCSLSVSRQYLALDGIYRPIGAAFPNNPTRRQRLVVRQGPSTTGALTLSGAPFQGTWVRSAAEDASPDYNSNAEGDRFSWWAYPAPPDLRSHHERYKTHVGRRALNLMASGATCVQRLDGSRDSAIHTKYRISLSSSSMQEPRYPLSRVILYNVSKHNTHENRLRCHAGIDNDPSAGSPTETLLRLLLPLNDKVQWTSHNVAGSGPPTSPQSEHFTGPFNRQIAPPTKNGHAPPPIESRKSSQSVNPYYVWTWSINIAVLVPSRKNLCVSLIFMLSEAESALLDASICLHASALWGVGCVPRCWFLQTRGHVSGSVDVCVCWLNALALNGLVINGCYLVDPASSHMLVSKI…
						Medtr8g018230.2	na	2.59989	na	up	CC_ARGOT	0.11418	0.353764	16021	integral component of membrane
						Medtr1g105860.2	1.20739	-7.05804	up	down	CC_ARGOT	0.836833	0.437527	16021	integral component of membrane
						Medtr2g034720.1	1.23884	-1.17049	up	down	BP_ARGOT	0.274367	0.380756	10214	seed coat development
						Medtr2g064470.1	1.72753	-2.00186	up	down	BP_ARGOT	0.0355598	0.332081	10628	positive regulation of gene expression
						Medtr5g072930.1	2.6517	-1.65687	up	down	MF_ARGOT	0.0150579	0.322518	3700	DNA-binding transcription factor activity
						Medtr1g094130.1	4.57634	-1.41834	up	down	BP_ARGOT	0.0448021	0.335434	32774	RNA biosynthetic process
						Medtr3g467360.1	1.08248	-1.09291	up	down	BP_ARGOT	0.152059	0.36132	7568	aging
						Medtr7g105870.1	1.63106	-2.75803	up	down	CC_ARGOT	0.0254992	0.327886	9507	chloroplast
						Medtr3g118390.1	1.82299	-1.77079	up	down	BP_ARGOT	0.0255005	0.327887	33554	cellular response to stress
						Medtr3g058300.1	2.24226	-3.51539	up	down	qseq	n.d.	n.d.	n.d.	MDHQHTLQLNVVESDSYMCSFCKELGYGSSIHCENSNCNYILHKECAIAIAERDAYAVHPFFNKGSAPLSLTMTEFAPQVX
						Medtr2g035320.1	1.10801	-3.58386	up	down	BP_ARGOT	0.0221119	0.326291	51704	multi-organism process
						Medtr3g467100.1	2.50123	-2.66774	up	down	MF_ARGOT	8.34774	0.724218	8289	lipid binding
						Medtr4g029550.1	1.96987	-1.76389	up	down	EC_ARGOT	0.0184225	0.324408	EC:2.3	GO:0016746
						Medtr3g082700.1	1.19308	-1.55946	up	down	BP_ARGOT	0.0656126	0.341893	8643	carbohydrate transport
						Medtr4g029620.1	4.35376	-3.67408	up	down	BP_ARGOT	0.00592665	0.315878	8152	metabolic process
						Medtr2g034470.1	2.39713	-7.12953	up	down	BP_ARGOT	0.00723665	0.317052	90502	RNA phosphodiester bond hydrolysis	endonucleolytic
						Medtr6g012810.1	1.49779	-1.60817	up	down	BP_ARGOT	0.0294857	0.329633	35556	intracellular signal transduction
						Medtr2g035210.1	3.28124	-1.95225	up	down	BP_ARGOT	0.0196963	0.325078	51704	multi-organism process
						Medtr4g026030.1	1.34175	-2.436	up	down	MF_ARGOT	0.00772509	0.317462	3677	DNA binding
						Medtr1g015980.1	1.9535	-2.99018	up	down	CC_ARGOT	0.0150883	0.322536	5886	plasma membrane
						Medtr3g016275.1	1.34728	-6.14993	up	down	CC_ARGOT	0.835258	0.437402	16021	integral component of membrane
						Medtr8g031400.1	1.17457	-3.239	up	down	MF_ARGOT	0.0138863	0.32181	9055	electron transfer activity
						Medtr2g035190.1	1.10545	-1.19236	up	down	BP_ARGOT	0.0383319	0.333128	30001	metal ion transport
						Medtr5g030290.1	1.01418	-3.26188	up	down	qseq	n.d.	n.d.	n.d.	MESQSCTQEQGKVIVQDKNSGLGLGNVVCKTGKGWTCVITRTTGPDAGKVFVKCGENCTCTLDGGAVTPEIETSTDNGSETFCKCGEGWSCSIFRTEGPDADSGKGFADCTQQYNCDCKCX
						Medtr5g072980.1	2.87706	-2.08354	up	down	MF_ARGOT	0.0150579	0.322518	3700	DNA-binding transcription factor activity
						Medtr2g034480.1	4.16357	-4.14143	up	down	CC_ARGOT	0.0139295	0.321837	16021	integral component of membrane
						Medtr6g034905.1	5.2048	-4.49588	up	down	MF_ARGOT	0.00672691	0.316609	3676	nucleic acid binding
						Medtr1g107215.1	1.01975	-1.5258	up	down	MF_ARGOT	0.148845	0.360719	5524	ATP binding
						Medtr5g010635.1	3.34916	-5.65099	up	down	BP_ARGOT	0.0201675	0.32532	8152	metabolic process
						Medtr2g034440.1	1.14699	-1.2011	up	down	BP_ARGOT	0.00796774	0.317661	90502	RNA phosphodiester bond hydrolysis	endonucleolytic
						Medtr8g011410.1	1.638	na	up	na	BP_ARGOT	0.343273	0.389772	18212	peptidyl-tyrosine modification
						Medtr5g048550.1	6.79811	na	up	na	EC_ARGOT	0.989531	0.449138	EC:1.14.11.23	GO:0045431
						Medtr5g083860.1	3.77501	na	up	na	BP_ARGOT	0.0834437	0.346643	9816	defense response to bacterium	incompatible interaction
						Medtr4g013385.1	3.56599	na	up	na	CC_ARGOT	0.0361972	0.332325	16021	integral component of membrane
						Medtr6g022790.1	6.79815	na	up	na	BP_ARGOT	0.162984	0.363319	43090	amino acid import
						Medtr2g022760.1	4.39628	na	up	na	MF_ARGOT	0.12328	0.355681	22857	transmembrane transporter activity
						Medtr8g061110.1	2.02226	na	up	na	BP_ARGOT	0.0252575	0.327776	35556	intracellular signal transduction
						Medtr1g070280.4	1.35926	0.792397	up	na	BP_ARGOT	0.0338532	0.331416	51301	cell division
						Medtr1g019760.2	2.37245	na	up	na	CC_ARGOT	0.00450861	0.31445	16021	integral component of membrane
						Medtr7g023690.1	5.39756	na	up	na	BP_ARGOT	0.037404	0.332782	55114	oxidation-reduction process
						Medtr1g080820.1	3.93909	na	up	na	BP_ARGOT	0.0461126	0.33588	33554	cellular response to stress
						Medtr1g034120.1	2.93149	na	up	na	BP_ARGOT	0.0258056	0.328025	32259	methylation
						Medtr8g087425.1	1.27858	na	up	na	MF_ARGOT	0.0253	0.327795	5524	ATP binding
						Medtr1g099310.1	4.23321	na	up	na	BP_ARGOT	0.0121601	0.320712	55085	transmembrane transport
						Medtr6g034920.1	3.87748	na	up	na	BP_ARGOT	0.0133414	0.321471	55114	oxidation-reduction process
						Medtr1g062590.1	1.22201	na	up	na	KEGG_ARGOT	0.698363	0.426041	KEGG:R03503	GO:0003848
						Medtr1g080800.1	3.23952	na	up	na	BP_ARGOT	0.0501104	0.337204	31640	killing of cells of other organism
						Medtr3g100180.1	1.25501	0.781855	up	na	MF_ARGOT	0.00635069	0.316271	5524	ATP binding
						Medtr3g034610.1	1.6811	na	up	na	DE	1.60975	0.740141	0.347826	Specific tissue protein
						Medtr3g016200.1	3.64831	na	up	na	BP_ARGOT	1.53477	0.484582	71365	cellular response to auxin stimulus
						Medtr1g080420.1	1.09168	na	up	na	EC_ARGOT	2.24626	0.522319	EC:3	GO:0016787
						Medtr4g025730.1	1.46862	na	up	na	BP_ARGOT	0.0729444	0.343916	9620	response to fungus
						Medtr7g076900.1	2.27887	na	up	na	CC_ARGOT	0.83731	0.437565	16021	integral component of membrane
						Medtr3g088520.1	8.55867	na	up	na	CC_ARGOT	0.0163817	0.323284	16021	integral component of membrane
						Medtr3g079530.2	6.38462	na	up	na	CC_ARGOT	0.0345542	0.331691	16021	integral component of membrane
						Medtr6g034880.1	5.66741	na	up	na	BP_ARGOT	0.0406721	0.333983	32774	RNA biosynthetic process
						Medtr1g105710.1	1.2554	na	up	na	BP_ARGOT	0.0195492	0.325002	35556	intracellular signal transduction
						Medtr3g095420.1	3.93866	na	up	na	CC_ARGOT	0.837178	0.437554	16021	integral component of membrane
						Medtr7g093870.1	6.26622	na	up	na	CC_ARGOT	0.0412214	0.33418	16021	integral component of membrane
						Medtr4g076255.1	3.91101	na	up	na	CC_ARGOT	0.015576	0.322822	16021	integral component of membrane
						Medtr2g098070.1	3.44657	na	up	na	CC_ARGOT	0.837366	0.437569	16021	integral component of membrane
						Medtr5g098170.1	7.03385	na	up	na	EC_ARGOT	0.608472	0.417963	EC:2.1.1.6	GO:0102084
						Medtr7g029030.1	1.84129	na	up	na	BP_ARGOT	2.39994	0.52964	55114	oxidation-reduction process
						Medtr8g020920.1	1.98045	na	up	na	MF_ARGOT	2.9575	0.554406	5524	ATP binding
						Medtr5g070870.1	1.30765	na	up	na	CC_ARGOT	0.0795965	0.345665	19866	organelle inner membrane
						Medtr7g065980.1	2.37303	na	up	na	EC_ARGOT	0.0583497	0.339774	EC:1.10.3.3	GO:0008447
						Medtr4g094555.1	9.87257	na	up	na	BP_ARGOT	0.0374933	0.332815	55085	transmembrane transport
						Medtr4g095050.1	1.55702	na	up	na	CC_ARGOT	0.0421322	0.334504	5789	endoplasmic reticulum membrane
						Medtr4g094492.1	5.03343	na	up	na	EC_ARGOT	2.80531	0.547896	EC:1	GO:0016491
						Medtr1g112940.1	2.55648	na	up	na	BP_ARGOT	0.0295479	0.329659	55085	transmembrane transport
						Medtr3g080470.2	6.80716	na	up	na	MF_ARGOT	0.232764	0.374753	3677	DNA binding
						Medtr6g016820.1	3.10209	na	up	na	MF_ARGOT	0.0302451	0.329952	30246	carbohydrate binding
						Medtr2g035100.2	2.15348	na	up	na	BP_ARGOT	0.0321414	0.330732	9877	nodulation
						Medtr4g066240.1	3.66353	na	up	na	BP_ARGOT	0.0407585	0.334014	9821	alkaloid biosynthetic process
						Medtr4g020850.1	1.28379	na	up	na	qseq	n.d.	n.d.	n.d.	MSQPKVYDVFLSFRGDDGSAKFVSHLHSSLQNAGISVFRGDEIQQGDDISISLLRAIRHSRISIVVLSINYANSRWCMFELEKIMEIGRTGGLVVVPVLYEVDPSEVRHQEGQFGKALEDLILEISVDESTKSNWRRDLIDIGGKDGFIVTDSRNESADIKNIVEHVTRLLDKTDLFVVEYPVGVRSRVEDVTNLLNIQNSNDVLLLGIWGMGGLGKTTLAKAIYNQIGIKFEGRSFLLNIREVWETDTNQVSLQQQILCDVYKTTELKILDIESGKNLLKERLAQKRVLLVLDDVNKLDQLKALCGSRKWFGPGSRVIITTRDMRLLRSCRVDLVYTVVEMDERESLELFCWHAFKQPCPPEGFATHSRDVIVYSGGLPLALQVLGSYLSGCETTEWQ…
						Medtr3g028720.1	8.76989	na	up	na	BP_ARGOT	0.0689543	0.342828	6913	nucleocytoplasmic transport
						Medtr4g118800.1	4.43901	na	up	na	qseq	n.d.	n.d.	n.d.	MASTGDPEYKSSSTPAPASSVGVDHSKFDLILRFLLFAASVASVVVMVTGNQTVYLPVPRPAKFRYSPAFVYFVAAFSVAGLYSIITTFISLSAIRKPNLKTKLLLHLIFWDAVMLGILASATGTAGSVAYLGLKGNKHTDWHKICHIYDKFCRHIGASVGVGLFGSIVTLLLIWISAHSIHSRVPKX
						Medtr4g013770.1	6.07134	na	up	na	CC_ARGOT	0.0469046	0.336147	16021	integral component of membrane
						Medtr2g035150.1	7.58733	na	up	na	BP_ARGOT	0.282876	0.381926	90501	RNA phosphodiester bond hydrolysis
						Medtr8g086070.2	9.58647	na	up	na	CC_ARGOT	0.837312	0.437565	16021	integral component of membrane
						Medtr2g084000.1	1.47624	na	up	na	BP_ARGOT	0.0123175	0.320815	6468	protein phosphorylation
						Medtr8g015040.1	2.06698	na	up	na	MF_ARGOT	2.95792	0.554424	5524	ATP binding
						Medtr2g031530.1	3.60306	na	up	na	MF_ARGOT	1.83222	0.501242	5509	calcium ion binding
						Medtr6g028090.1	1.90149	na	up	na	BP_ARGOT	0.0526921	0.33803	43666	regulation of phosphoprotein phosphatase activity
						Medtr4g082360.1	3.89336	na	up	na	CC_ARGOT	0.836696	0.437516	16021	integral component of membrane
						Medtr8g010320.1	3.1473	na	up	na	BP_ARGOT	2.38806	0.529083	9877	nodulation
						Medtr2g450210.2	1.05154	na	up	na	BP_ARGOT	0.068437	0.342685	6397	mRNA processing
						Medtr7g013840.2	1.1245	na	up	na	EC_ARGOT	0.00865311	0.318207	EC:3	GO:0016787
						Medtr8g046210.1	2.7024	na	up	na	EC_ARGOT	0.00970757	0.319006	EC:3	GO:0016787
						Medtr3g479620.1	1.10712	-0.842037	up	na	BP_ARGOT	0.0151796	0.322589	1901362	organic cyclic compound biosynthetic process
						Medtr2g085210.2	1.2032	0.726033	up	na	BP_ARGOT	0.0288428	0.32936	55114	oxidation-reduction process
						Medtr7g089860.1	1.83295	na	up	na	MF_ARGOT	0.00837714	0.31799	3676	nucleic acid binding
						Medtr3g092425.1	4.04595	na	up	na	qseq	n.d.	n.d.	n.d.	MAQGENFSNNTLHPLMVHSLVVEDINIHEIISSMVEKIITPNCYVPKLELLISTQYIAYMNSFKIRSYTNYLYLIWHCTIRIRSFIFVVVNPPVCMYGNMTLLTQGKFKIX
						Medtr6g043240.1	1.95567	na	up	na	BP_ARGOT	0.020198	0.325336	48511	rhythmic process
						Medtr5g088770.1	7.27051	na	up	na	BP_ARGOT	0.0389502	0.333356	6952	defense response
						Medtr0334s0010.1	3.71055	na	up	na	BP_ARGOT	0.0312562	0.330371	6030	chitin metabolic process
						Medtr8g028435.1	7.51154	na	up	na	MF_ARGOT	2.20004	0.520068	46872	metal ion binding
						Medtr3g104930.1	3.76812	na	up	na	MF_ARGOT	0.0307517	0.330163	5515	protein binding
						Medtr7g015550.1	5.28611	na	up	na	CC_ARGOT	0.135213	0.358092	5886	plasma membrane
						Medtr4g094775.1	2.57268	na	up	na	MF_ARGOT	0.0141639	0.321981	5524	ATP binding
						Medtr5g010640.1	3.33499	na	up	na	BP_ARGOT	1.74472	0.496492	6955	immune response
						Medtr7g108875.1	1.5463	na	up	na	BP_ARGOT	0.0668344	0.342238	9409	response to cold
						Medtr7g113050.2	10.2566	na	up	na	MF_ARGOT	0.624237	0.419421	3824	catalytic activity
						Medtr1g094630.2	1.21366	0.897	up	na	CC_ARGOT	0.010243	0.319395	5737	cytoplasm
						Medtr8g012550.1	3.44894	na	up	na	CC_ARGOT	0.098673	0.350311	9507	chloroplast
						Medtr3g098090.1	2.22719	na	up	na	BP_ARGOT	0.0051926	0.315163	55114	oxidation-reduction process
						Medtr7g063270.1	5.26601	na	up	na	CC_ARGOT	0.0751348	0.3445	16021	integral component of membrane
						Medtr8g090310.1	1.21447	na	up	na	BP_ARGOT	0.0102506	0.319401	6355	regulation of transcription	DNA-templated
						Medtr8g095030.2	3.14137	-0.3791	up	na	MF_ARGOT	0.0508521	0.337443	5515	protein binding
						Medtr1g027150.1	4.75565	na	up	na	MF_ARGOT	0.53812	0.411214	4888	transmembrane signaling receptor activity
						Medtr6g034930.1	5.05414	na	up	na	CC_ARGOT	0.00289122	0.312507	16021	integral component of membrane
						Medtr7g074570.2	1.06833	0.972932	up	na	BP_ARGOT	0.120416	0.355086	9409	response to cold
						Medtr5g091680.1	5.01473	na	up	na	BP_ARGOT	0.038848	0.333319	8299	isoprenoid biosynthetic process
						Medtr7g075580.1	2.49765	na	up	na	MF_ARGOT	0.0146088	0.32225	3676	nucleic acid binding
						Medtr3g094630.1	1.69265	na	up	na	BP_ARGOT	0.122075	0.355432	31328	positive regulation of cellular biosynthetic process
						Medtr7g011330.2	1.39629	na	up	na	BP_ARGOT	0.0312817	0.330381	16311	dephosphorylation
						Medtr6g091680.1	2.26391	na	up	na	BP_ARGOT	0.00801204	0.317697	6355	regulation of transcription	DNA-templated
						Medtr3g096900.3	12.2645	11.8926	up	up	CC_ARGOT	0.0202747	0.325375	16021	integral component of membrane
						Medtr4g077100.1	1.18945	1.37972	up	up	EC_ARGOT	0.011243	0.320096	EC:5	GO:0016853
						Medtr7g063470.1	1.03859	1.21303	up	up	CC_ARGOT	0.0034617	0.313243	16021	integral component of membrane
						Medtr8g093680.2	2.10502	1.40538	up	up	MF_ARGOT	3.46063	0.574812	3723	RNA binding
						Medtr3g064460.1	1.40359	1.38616	up	up	qseq	n.d.	n.d.	n.d.	MNMEQKNSHDSFVDLVCHYQFENGSSQFLFLDVDQNEKKGGTFLNHSLSFSIENFVQTLASCKGLILLNGYNSDESCYYVINPLTKHSTMIPLPCIQGHVIRVGLASNDSNNFKVVLIEAKSPKLINGLEFHIFSSDTNKWKKENHSINLTLPSLPEFEFKELSTSPLYSNGAIHWEICGYLLVYHVQENYCELIEMPNFFQDWSWQSTMMYRRCLCESGNSVYYCYTDIDGFHIWELLKENYNLGPFCDSKKFRWRLVQTVMHEVFVSNHSNFCEALFEWEPYKIAPIAYSEQAQIIYLQLPGAVVAYNFNTGNLGSICKYSYPGMNFNCCSFLSSINSGIHNVHKGRDLVTDGEIMELNLPIGEIEKLSLX
						Medtr2g079060.2	2.64071	3.36209	up	up	BP_ARGOT	0.0329034	0.331038	55114	oxidation-reduction process
						Medtr6g472230.1	1.27718	1.45514	up	up	MF_ARGOT	0.162977	0.363318	3677	DNA binding
						Medtr0245s0010.1	12.5736	13.0597	up	up	CC_ARGOT	0.0153345	0.32268	16021	integral component of membrane
						Medtr3g105320.1	2.05319	1.32575	up	up	MF_ARGOT	0.0506765	0.337387	5515	protein binding
						Medtr6g452730.1	2.80096	1.57416	up	up	CC_ARGOT	0.438752	0.400878	16021	integral component of membrane
						Medtr4g074860.3	2.7499	1.6708	up	up	CC_ARGOT	0.0166155	0.323416	16021	integral component of membrane
						Medtr1g023730.1	2.00654	3.27509	up	up	MF_ARGOT	5.19249	0.635568	20037	heme binding
						Medtr8g076100.2	8.0068	8.71844	up	up	BP_ARGOT	0.00678946	0.316664	1903508	positive regulation of nucleic acid-templated transcription

## Sheet: goterm BP  Down regulated genes  triple mutant
Enrichment FDR	nGenes	Pathway Genes	Fold Enrichment	Pathway	URL	Genes
3.80306e-14	102	1790	2.51045	Response to chemical	http://amigo.geneontology.org/amigo/term/GO:0042221	MEDTR1G007380.1 MEDTR1G007540.1 MEDTR1G007580.1 MEDTR1G013130.1 MEDTR1G018420.1 MEDTR1G029750.1 MEDTR1G044210.1 MEDTR1G066380.1 MEDTR1G066640.1 MEDTR1G066710.1 MEDTR1G074310.1 MEDTR1G083290.1 MEDTR1G086350.1 MEDTR1G088910.1 MEDTR1G088920.1 MEDTR1G099600.1 MEDTR1G111830.1 MEDTR1G492640.1 MEDTR2G008710.1 MEDTR2G012410.1 MEDTR2G019900.1 MEDTR2G019950.1 MEDTR2G022900.1 MEDTR2G029820.1 MEDTR2G029880.1…
4.07265e-13	72	1076	2.94798	Cellular response to chemical stimulus	http://amigo.geneontology.org/amigo/term/GO:0070887	MEDTR1G007380.1 MEDTR1G013130.1 MEDTR1G029750.1 MEDTR1G044210.1 MEDTR1G066380.1 MEDTR1G066640.1 MEDTR1G066710.1 MEDTR1G083290.1 MEDTR1G088910.1 MEDTR1G088920.1 MEDTR1G492640.1 MEDTR2G008710.1 MEDTR2G019900.1 MEDTR2G019950.1 MEDTR2G029820.1 MEDTR2G029880.1 MEDTR2G029910.1 MEDTR2G035190.1 MEDTR2G035210.1 MEDTR2G035220.1 MEDTR2G035320.1 MEDTR2G068730.1 MEDTR2G084010.1 MEDTR2G084020.1 MEDTR2G088770.1…
1.41832e-10	30	260	5.08337	Cellular response to toxic substance	http://amigo.geneontology.org/amigo/term/GO:0097237	MEDTR1G066380.1 MEDTR1G066640.1 MEDTR1G066710.1 MEDTR1G083290.1 MEDTR1G088910.1 MEDTR1G088920.1 MEDTR2G008710.1 MEDTR2G019900.1 MEDTR2G019950.1 MEDTR2G029820.1 MEDTR2G029880.1 MEDTR2G029910.1 MEDTR2G084010.1 MEDTR2G084020.1 MEDTR2G088770.1 MEDTR3G072190.1 MEDTR3G077560.1 MEDTR3G089970.1 MEDTR3G089977.1 MEDTR3G094650.1 MEDTR4G031140.1 MEDTR4G095450.1 MEDTR4G119030.1 MEDTR5G022510.1 MEDTR5G074970.1…
1.41832e-10	30	260	5.08337	Cellular detoxification	http://amigo.geneontology.org/amigo/term/GO:1990748	MEDTR1G066380.1 MEDTR1G066640.1 MEDTR1G066710.1 MEDTR1G083290.1 MEDTR1G088910.1 MEDTR1G088920.1 MEDTR2G008710.1 MEDTR2G019900.1 MEDTR2G019950.1 MEDTR2G029820.1 MEDTR2G029880.1 MEDTR2G029910.1 MEDTR2G084010.1 MEDTR2G084020.1 MEDTR2G088770.1 MEDTR3G072190.1 MEDTR3G077560.1 MEDTR3G089970.1 MEDTR3G089977.1 MEDTR3G094650.1 MEDTR4G031140.1 MEDTR4G095450.1 MEDTR4G119030.1 MEDTR5G022510.1 MEDTR5G074970.1…
3.26863e-10	31	289	4.72572	Detoxification	http://amigo.geneontology.org/amigo/term/GO:0098754	MEDTR1G066380.1 MEDTR1G066640.1 MEDTR1G066710.1 MEDTR1G083290.1 MEDTR1G088910.1 MEDTR1G088920.1 MEDTR2G008710.1 MEDTR2G019900.1 MEDTR2G019950.1 MEDTR2G029820.1 MEDTR2G029880.1 MEDTR2G029910.1 MEDTR2G084010.1 MEDTR2G084020.1 MEDTR2G088770.1 MEDTR3G072190.1 MEDTR3G077560.1 MEDTR3G089970.1 MEDTR3G089977.1 MEDTR3G094650.1 MEDTR4G031140.1 MEDTR4G095450.1 MEDTR4G119030.1 MEDTR5G022510.1 MEDTR5G074970.1…
4.3262e-10	28	240	5.13985	Cellular oxidant detoxification	http://amigo.geneontology.org/amigo/term/GO:0098869	MEDTR1G066380.1 MEDTR1G066640.1 MEDTR1G066710.1 MEDTR1G083290.1 MEDTR1G088910.1 MEDTR1G088920.1 MEDTR2G008710.1 MEDTR2G019900.1 MEDTR2G019950.1 MEDTR2G029820.1 MEDTR2G029880.1 MEDTR2G029910.1 MEDTR2G084010.1 MEDTR2G084020.1 MEDTR2G088770.1 MEDTR3G072190.1 MEDTR3G077560.1 MEDTR3G094650.1 MEDTR4G031140.1 MEDTR4G095450.1 MEDTR4G119030.1 MEDTR5G022510.1 MEDTR5G074970.1 MEDTR6G043280.1 MEDTR7G108200.1…
1.59464e-09	31	311	4.39142	Response to toxic substance	http://amigo.geneontology.org/amigo/term/GO:0009636	MEDTR1G066380.1 MEDTR1G066640.1 MEDTR1G066710.1 MEDTR1G083290.1 MEDTR1G088910.1 MEDTR1G088920.1 MEDTR2G008710.1 MEDTR2G019900.1 MEDTR2G019950.1 MEDTR2G029820.1 MEDTR2G029880.1 MEDTR2G029910.1 MEDTR2G084010.1 MEDTR2G084020.1 MEDTR2G088770.1 MEDTR3G072190.1 MEDTR3G077560.1 MEDTR3G089970.1 MEDTR3G089977.1 MEDTR3G094650.1 MEDTR4G031140.1 MEDTR4G095450.1 MEDTR4G119030.1 MEDTR5G022510.1 MEDTR5G074970.1…
5.61401e-09	76	1464	2.28705	Carbohydrate metabolic process	http://amigo.geneontology.org/amigo/term/GO:0005975	MEDTR1G013150.1 MEDTR1G015970.1 MEDTR1G015980.1 MEDTR1G026170.1 MEDTR1G063020.1 MEDTR1G073740.1 MEDTR1G099320.1 MEDTR1G105495.1 MEDTR1G105900.1 MEDTR1G111590.1 MEDTR2G020240.1 MEDTR2G022460.1 MEDTR2G022710.1 MEDTR2G034440.1 MEDTR2G034470.1 MEDTR2G034480.1 MEDTR2G034720.1 MEDTR2G073260.1 MEDTR2G087900.1 MEDTR2G098540.1 MEDTR3G010770.1 MEDTR3G074180.1 MEDTR3G075320.1 MEDTR3G075510.1 MEDTR3G084630.1…
6.5281e-09	11	31	15.6327	Regulation of protein serine/threonine phosphatase activity	http://amigo.geneontology.org/amigo/term/GO:0080163	MEDTR2G035190.1 MEDTR2G035210.1 MEDTR2G035220.1 MEDTR2G035320.1 MEDTR3G055120.1 MEDTR3G071740.1 MEDTR4G014460.1 MEDTR4G120970.1 MEDTR5G030500.1 MEDTR5G083270.1 MEDTR7G070050.1
6.55389e-09	57	949	2.64614	Defense response	http://amigo.geneontology.org/amigo/term/GO:0006952	MEDTR1G013150.1 MEDTR1G014240.1 MEDTR1G031640.1 MEDTR1G079810.1 MEDTR1G099600.1 MEDTR1G105655.1 MEDTR2G026670.1 MEDTR2G035190.1 MEDTR2G035210.1 MEDTR2G035220.1 MEDTR2G035320.1 MEDTR2G086920.1 MEDTR2G450040.1 MEDTR3G011460.1 MEDTR3G055120.1 MEDTR3G068025.1 MEDTR3G070230.1 MEDTR3G118390.1 MEDTR4G007060.1 MEDTR4G013370.1 MEDTR4G020700.1 MEDTR4G069220.1 MEDTR4G080320.1 MEDTR4G080330.1 MEDTR4G087160.1…
2.88049e-08	86	1828	2.07265	Transmembrane transport	http://amigo.geneontology.org/amigo/term/GO:0055085	MEDTR1G006490.1 MEDTR1G007380.1 MEDTR1G007540.1 MEDTR1G007580.1 MEDTR1G013410.1 MEDTR1G028460.1 MEDTR1G029750.1 MEDTR1G030580.1 MEDTR1G041695.1 MEDTR1G074120.1 MEDTR1G075640.1 MEDTR1G079810.1 MEDTR1G086080.1 MEDTR1G097840.1 MEDTR1G111740.1 MEDTR1G492640.1 MEDTR2G005130.1 MEDTR2G007960.1 MEDTR2G007970.1 MEDTR2G007990.1 MEDTR2G008110.1 MEDTR2G016710.1 MEDTR2G026160.1 MEDTR2G081950.1 MEDTR2G089520.1…
1.37028e-07	11	41	11.8199	Negative regulation of phosphoprotein phosphatase activity	http://amigo.geneontology.org/amigo/term/GO:0032515	MEDTR2G035190.1 MEDTR2G035210.1 MEDTR2G035220.1 MEDTR2G035320.1 MEDTR3G055120.1 MEDTR3G071740.1 MEDTR4G014460.1 MEDTR4G120970.1 MEDTR5G030500.1 MEDTR5G083270.1 MEDTR7G070050.1
1.37028e-07	11	41	11.8199	Negative regulation of protein dephosphorylation	http://amigo.geneontology.org/amigo/term/GO:0035308	MEDTR2G035190.1 MEDTR2G035210.1 MEDTR2G035220.1 MEDTR2G035320.1 MEDTR3G055120.1 MEDTR3G071740.1 MEDTR4G014460.1 MEDTR4G120970.1 MEDTR5G030500.1 MEDTR5G083270.1 MEDTR7G070050.1
1.57594e-07	11	42	11.5384	Negative regulation of phosphatase activity	http://amigo.geneontology.org/amigo/term/GO:0010923	MEDTR2G035190.1 MEDTR2G035210.1 MEDTR2G035220.1 MEDTR2G035320.1 MEDTR3G055120.1 MEDTR3G071740.1 MEDTR4G014460.1 MEDTR4G120970.1 MEDTR5G030500.1 MEDTR5G083270.1 MEDTR7G070050.1
1.57594e-07	11	42	11.5384	Negative regulation of dephosphorylation	http://amigo.geneontology.org/amigo/term/GO:0035305	MEDTR2G035190.1 MEDTR2G035210.1 MEDTR2G035220.1 MEDTR2G035320.1 MEDTR3G055120.1 MEDTR3G071740.1 MEDTR4G014460.1 MEDTR4G120970.1 MEDTR5G030500.1 MEDTR5G083270.1 MEDTR7G070050.1
2.16e-07	79	1705	2.0413	Signaling	http://amigo.geneontology.org/amigo/term/GO:0023052	MEDTR1G007380.1 MEDTR1G010250.1 MEDTR1G013130.1 MEDTR1G014240.1 MEDTR1G026190.1 MEDTR1G029750.1 MEDTR1G044210.1 MEDTR1G099600.1 MEDTR1G106030.1 MEDTR1G492640.1 MEDTR2G035190.1 MEDTR2G035210.1 MEDTR2G035220.1 MEDTR2G035320.1 MEDTR2G037690.1 MEDTR2G068730.1 MEDTR2G105010.1 MEDTR3G009050.1 MEDTR3G022930.1 MEDTR3G055120.1 MEDTR3G068025.1 MEDTR3G069960.1 MEDTR3G071740.1 MEDTR3G085800.1 MEDTR3G086100.1…
2.16693e-07	22	208	4.65976	Cell wall macromolecule metabolic process	http://amigo.geneontology.org/amigo/term/GO:0044036	MEDTR1G063020.1 MEDTR1G105495.1 MEDTR1G105900.1 MEDTR2G022460.1 MEDTR2G034720.1 MEDTR3G084630.1 MEDTR3G118390.1 MEDTR4G016940.1 MEDTR4G094285.1 MEDTR4G128570.1 MEDTR4G128580.1 MEDTR4G128590.1 MEDTR6G033055.1 MEDTR6G033085.1 MEDTR6G092620.1 MEDTR7G084760.1 MEDTR7G102260.1 MEDTR7G110780.1 MEDTR8G064180.1 MEDTR8G074335.1 MEDTR8G074350.1 MEDTR8G102220.1
2.16693e-07	78	1679	2.04667	Signal transduction	http://amigo.geneontology.org/amigo/term/GO:0007165	MEDTR1G007380.1 MEDTR1G010250.1 MEDTR1G013130.1 MEDTR1G014240.1 MEDTR1G026190.1 MEDTR1G029750.1 MEDTR1G044210.1 MEDTR1G099600.1 MEDTR1G106030.1 MEDTR1G492640.1 MEDTR2G035190.1 MEDTR2G035210.1 MEDTR2G035220.1 MEDTR2G035320.1 MEDTR2G037690.1 MEDTR2G068730.1 MEDTR2G105010.1 MEDTR3G009050.1 MEDTR3G022930.1 MEDTR3G055120.1 MEDTR3G068025.1 MEDTR3G069960.1 MEDTR3G071740.1 MEDTR3G085800.1 MEDTR3G086100.1…
6.84231e-07	13	73	7.84557	Xyloglucan metabolic process	http://amigo.geneontology.org/amigo/term/GO:0010411	MEDTR1G063020.1 MEDTR1G105495.1 MEDTR1G105900.1 MEDTR3G084630.1 MEDTR4G128570.1 MEDTR4G128580.1 MEDTR4G128590.1 MEDTR6G033055.1 MEDTR6G033085.1 MEDTR7G084760.1 MEDTR7G102260.1 MEDTR8G064180.1 MEDTR8G102220.1
1.15419e-06	16	121	5.82557	Inorganic anion transport	http://amigo.geneontology.org/amigo/term/GO:0015698	MEDTR1G010210.1 MEDTR1G010270.1 MEDTR1G041695.1 MEDTR1G075640.1 MEDTR3G082700.1 MEDTR3G087740.1 MEDTR4G011970.1 MEDTR4G104700.1 MEDTR4G104730.1 MEDTR5G061860.1 MEDTR5G061880.1 MEDTR7G029345.1 MEDTR7G095430.1 MEDTR7G110000.1 MEDTR8G014360.1 MEDTR8G069955.1
1.39801e-06	37	576	2.82998	Response to biotic stimulus	http://amigo.geneontology.org/amigo/term/GO:0009607	MEDTR1G013150.1 MEDTR1G014240.1 MEDTR1G079810.1 MEDTR1G099600.1 MEDTR1G105655.1 MEDTR2G014870.1 MEDTR2G026670.1 MEDTR2G035190.1 MEDTR2G035210.1 MEDTR2G035220.1 MEDTR2G035320.1 MEDTR2G450040.1 MEDTR3G055120.1 MEDTR3G068025.1 MEDTR3G116830.1 MEDTR3G118390.1 MEDTR4G007060.1 MEDTR4G069220.1 MEDTR4G087160.1 MEDTR4G088400.1 MEDTR4G120970.1 MEDTR5G010635.1 MEDTR5G077130.1 MEDTR5G094210.1 MEDTR6G008500.1…
1.57616e-06	39	631	2.72295	Cell wall organization or biogenesis	http://amigo.geneontology.org/amigo/term/GO:0071554	MEDTR1G033100.1 MEDTR1G033130.1 MEDTR1G063020.1 MEDTR1G073740.1 MEDTR1G105495.1 MEDTR1G105900.1 MEDTR2G022460.1 MEDTR2G034720.1 MEDTR2G087900.1 MEDTR2G090765.1 MEDTR3G010770.1 MEDTR3G084630.1 MEDTR3G118390.1 MEDTR4G016940.1 MEDTR4G087980.1 MEDTR4G094285.1 MEDTR4G124520.1 MEDTR4G128570.1 MEDTR4G128580.1 MEDTR4G128590.1 MEDTR6G012800.1 MEDTR6G033055.1 MEDTR6G033085.1 MEDTR6G034905.1 MEDTR6G092620.1…
1.88189e-06	62	1284	2.12731	Response to organic substance	http://amigo.geneontology.org/amigo/term/GO:0010033	MEDTR1G007380.1 MEDTR1G013130.1 MEDTR1G018420.1 MEDTR1G029750.1 MEDTR1G044210.1 MEDTR1G074310.1 MEDTR1G086350.1 MEDTR1G099600.1 MEDTR1G111830.1 MEDTR1G492640.1 MEDTR2G012410.1 MEDTR2G035190.1 MEDTR2G035210.1 MEDTR2G035220.1 MEDTR2G035320.1 MEDTR2G066830.1 MEDTR2G068730.1 MEDTR2G086920.1 MEDTR3G009050.1 MEDTR3G055120.1 MEDTR3G069960.1 MEDTR3G070880.1 MEDTR3G071740.1 MEDTR3G085800.1 MEDTR3G086100.1…
2.15349e-06	17	145	5.16517	Hydrogen peroxide catabolic process	http://amigo.geneontology.org/amigo/term/GO:0042744	MEDTR1G066380.1 MEDTR1G066640.1 MEDTR1G066710.1 MEDTR2G008710.1 MEDTR2G029820.1 MEDTR2G029910.1 MEDTR2G084010.1 MEDTR2G084020.1 MEDTR2G088770.1 MEDTR3G072190.1 MEDTR3G094650.1 MEDTR4G031140.1 MEDTR4G095450.1 MEDTR5G022510.1 MEDTR5G074970.1 MEDTR6G043280.1 MEDTR8G075100.1
3.05801e-06	38	624	2.68289	Polysaccharide metabolic process	http://amigo.geneontology.org/amigo/term/GO:0005976	MEDTR1G013150.1 MEDTR1G063020.1 MEDTR1G073740.1 MEDTR1G105495.1 MEDTR1G105900.1 MEDTR1G111590.1 MEDTR2G020240.1 MEDTR2G022460.1 MEDTR2G034720.1 MEDTR2G087900.1 MEDTR3G010770.1 MEDTR3G075320.1 MEDTR3G084630.1 MEDTR3G118390.1 MEDTR4G016940.1 MEDTR4G087980.1 MEDTR4G094285.1 MEDTR4G099110.1 MEDTR4G124520.1 MEDTR4G128570.1 MEDTR4G128580.1 MEDTR4G128590.1 MEDTR6G012800.1 MEDTR6G021950.1 MEDTR6G033055.1…
3.63839e-06	22	248	3.90818	Polysaccharide catabolic process	http://amigo.geneontology.org/amigo/term/GO:0000272	MEDTR1G013150.1 MEDTR1G111590.1 MEDTR2G020240.1 MEDTR2G022460.1 MEDTR2G034720.1 MEDTR3G010770.1 MEDTR3G075320.1 MEDTR3G118390.1 MEDTR4G087980.1 MEDTR4G094285.1 MEDTR4G099110.1 MEDTR4G124520.1 MEDTR6G012800.1 MEDTR6G021950.1 MEDTR7G050870.1 MEDTR7G050980.1 MEDTR7G102600.1 MEDTR7G102940.1 MEDTR7G115220.1 MEDTR8G023310.1 MEDTR8G074335.1 MEDTR8G074350.1
3.70259e-06	8	26	13.5557	Polyketide metabolic process	http://amigo.geneontology.org/amigo/term/GO:0030638	MEDTR1G097910.1 MEDTR1G098140.1 MEDTR5G096390.1 MEDTR7G016700.1 MEDTR7G016720.1 MEDTR7G016780.1 MEDTR7G016800.1 MEDTR7G016820.1
4.34457e-06	12	73	7.24206	Abscisic acid-activated signaling pathway	http://amigo.geneontology.org/amigo/term/GO:0009738	MEDTR1G013130.1 MEDTR2G035190.1 MEDTR2G035210.1 MEDTR2G035220.1 MEDTR2G035320.1 MEDTR3G055120.1 MEDTR3G071740.1 MEDTR4G014460.1 MEDTR4G120970.1 MEDTR5G030500.1 MEDTR5G083270.1 MEDTR7G070050.1
4.49924e-06	6	12	22.0279	Abscisic acid metabolic process	http://amigo.geneontology.org/amigo/term/GO:0009687	MEDTR1G111830.1 MEDTR4G082830.1 MEDTR4G082860.1 MEDTR5G025610.1 MEDTR5G043660.1 MEDTR8G072260.1
4.49924e-06	6	12	22.0279	Apocarotenoid metabolic process	http://amigo.geneontology.org/amigo/term/GO:0043288	MEDTR1G111830.1 MEDTR4G082830.1 MEDTR4G082860.1 MEDTR5G025610.1 MEDTR5G043660.1 MEDTR8G072260.1
4.49924e-06	6	12	22.0279	Tertiary alcohol metabolic process	http://amigo.geneontology.org/amigo/term/GO:1902644	MEDTR1G111830.1 MEDTR4G082830.1 MEDTR4G082860.1 MEDTR5G025610.1 MEDTR5G043660.1 MEDTR8G072260.1
4.49924e-06	17	155	4.83194	Hemicellulose metabolic process	http://amigo.geneontology.org/amigo/term/GO:0010410	MEDTR1G063020.1 MEDTR1G105495.1 MEDTR1G105900.1 MEDTR2G022460.1 MEDTR2G034720.1 MEDTR3G084630.1 MEDTR4G016940.1 MEDTR4G094285.1 MEDTR4G128570.1 MEDTR4G128580.1 MEDTR4G128590.1 MEDTR6G033055.1 MEDTR6G033085.1 MEDTR7G084760.1 MEDTR7G102260.1 MEDTR8G064180.1 MEDTR8G102220.1
4.49924e-06	35	562	2.74369	Hormone-mediated signaling pathway	http://amigo.geneontology.org/amigo/term/GO:0009755	MEDTR1G007380.1 MEDTR1G013130.1 MEDTR1G029750.1 MEDTR1G044210.1 MEDTR1G492640.1 MEDTR2G035190.1 MEDTR2G035210.1 MEDTR2G035220.1 MEDTR2G035320.1 MEDTR3G009050.1 MEDTR3G055120.1 MEDTR3G069960.1 MEDTR3G071740.1 MEDTR3G085800.1 MEDTR3G086100.1 MEDTR3G088465.1 MEDTR3G088475.1 MEDTR3G102600.1 MEDTR3G112510.1 MEDTR4G007060.1 MEDTR4G014460.1 MEDTR4G104510.1 MEDTR4G113140.1 MEDTR4G120970.1 MEDTR4G124960.1…
5.8515e-06	35	569	2.70994	Cellular response to hormone stimulus	http://amigo.geneontology.org/amigo/term/GO:0032870	MEDTR1G007380.1 MEDTR1G013130.1 MEDTR1G029750.1 MEDTR1G044210.1 MEDTR1G492640.1 MEDTR2G035190.1 MEDTR2G035210.1 MEDTR2G035220.1 MEDTR2G035320.1 MEDTR3G009050.1 MEDTR3G055120.1 MEDTR3G069960.1 MEDTR3G071740.1 MEDTR3G085800.1 MEDTR3G086100.1 MEDTR3G088465.1 MEDTR3G088475.1 MEDTR3G102600.1 MEDTR3G112510.1 MEDTR4G007060.1 MEDTR4G014460.1 MEDTR4G104510.1 MEDTR4G113140.1 MEDTR4G120970.1 MEDTR4G124960.1…
6.21503e-06	12	77	6.86585	Cellular response to abscisic acid stimulus	http://amigo.geneontology.org/amigo/term/GO:0071215	MEDTR1G013130.1 MEDTR2G035190.1 MEDTR2G035210.1 MEDTR2G035220.1 MEDTR2G035320.1 MEDTR3G055120.1 MEDTR3G071740.1 MEDTR4G014460.1 MEDTR4G120970.1 MEDTR5G030500.1 MEDTR5G083270.1 MEDTR7G070050.1
6.21503e-06	12	77	6.86585	Cellular response to alcohol	http://amigo.geneontology.org/amigo/term/GO:0097306	MEDTR1G013130.1 MEDTR2G035190.1 MEDTR2G035210.1 MEDTR2G035220.1 MEDTR2G035320.1 MEDTR3G055120.1 MEDTR3G071740.1 MEDTR4G014460.1 MEDTR4G120970.1 MEDTR5G030500.1 MEDTR5G083270.1 MEDTR7G070050.1
6.35101e-06	35	573	2.69102	Cellular response to endogenous stimulus	http://amigo.geneontology.org/amigo/term/GO:0071495	MEDTR1G007380.1 MEDTR1G013130.1 MEDTR1G029750.1 MEDTR1G044210.1 MEDTR1G492640.1 MEDTR2G035190.1 MEDTR2G035210.1 MEDTR2G035220.1 MEDTR2G035320.1 MEDTR3G009050.1 MEDTR3G055120.1 MEDTR3G069960.1 MEDTR3G071740.1 MEDTR3G085800.1 MEDTR3G086100.1 MEDTR3G088465.1 MEDTR3G088475.1 MEDTR3G102600.1 MEDTR3G112510.1 MEDTR4G007060.1 MEDTR4G014460.1 MEDTR4G104510.1 MEDTR4G113140.1 MEDTR4G120970.1 MEDTR4G124960.1…
8.07955e-06	11	65	7.45561	Inorganic anion transmembrane transport	http://amigo.geneontology.org/amigo/term/GO:0098661	MEDTR1G041695.1 MEDTR1G075640.1 MEDTR3G087740.1 MEDTR4G011970.1 MEDTR5G061860.1 MEDTR5G061880.1 MEDTR7G029345.1 MEDTR7G095430.1 MEDTR7G110000.1 MEDTR8G014360.1 MEDTR8G069955.1
1.16058e-05	39	697	2.46511	Response to oxygen-containing compound	http://amigo.geneontology.org/amigo/term/GO:1901700	MEDTR1G013130.1 MEDTR1G018420.1 MEDTR1G074310.1 MEDTR1G086350.1 MEDTR1G099600.1 MEDTR1G111830.1 MEDTR2G022900.1 MEDTR2G035190.1 MEDTR2G035210.1 MEDTR2G035220.1 MEDTR2G035320.1 MEDTR2G068730.1 MEDTR2G086920.1 MEDTR3G055120.1 MEDTR3G070880.1 MEDTR3G071740.1 MEDTR3G089970.1 MEDTR3G089977.1 MEDTR3G102980.1 MEDTR3G116830.1 MEDTR4G007060.1 MEDTR4G014460.1 MEDTR4G035430.1 MEDTR4G075980.1 MEDTR4G086020.1…
1.36576e-05	9	43	9.221	Olefinic compound metabolic process	http://amigo.geneontology.org/amigo/term/GO:0120254	MEDTR1G111830.1 MEDTR2G086920.1 MEDTR4G082830.1 MEDTR4G082860.1 MEDTR4G086620.1 MEDTR5G025610.1 MEDTR5G043660.1 MEDTR6G092620.1 MEDTR8G072260.1
1.36576e-05	11	69	7.0234	Negative regulation of phosphorus metabolic process	http://amigo.geneontology.org/amigo/term/GO:0010563	MEDTR2G035190.1 MEDTR2G035210.1 MEDTR2G035220.1 MEDTR2G035320.1 MEDTR3G055120.1 MEDTR3G071740.1 MEDTR4G014460.1 MEDTR4G120970.1 MEDTR5G030500.1 MEDTR5G083270.1 MEDTR7G070050.1
1.36576e-05	11	69	7.0234	Negative regulation of phosphate metabolic process	http://amigo.geneontology.org/amigo/term/GO:0045936	MEDTR2G035190.1 MEDTR2G035210.1 MEDTR2G035220.1 MEDTR2G035320.1 MEDTR3G055120.1 MEDTR3G071740.1 MEDTR4G014460.1 MEDTR4G120970.1 MEDTR5G030500.1 MEDTR5G083270.1 MEDTR7G070050.1
1.36576e-05	30	466	2.83622	Cell wall organization	http://amigo.geneontology.org/amigo/term/GO:0071555	MEDTR1G033100.1 MEDTR1G033130.1 MEDTR1G063020.1 MEDTR1G073740.1 MEDTR1G105495.1 MEDTR1G105900.1 MEDTR2G087900.1 MEDTR3G010770.1 MEDTR3G084630.1 MEDTR4G016940.1 MEDTR4G087980.1 MEDTR4G124520.1 MEDTR4G128570.1 MEDTR4G128580.1 MEDTR4G128590.1 MEDTR6G012800.1 MEDTR6G033055.1 MEDTR6G033085.1 MEDTR6G034905.1 MEDTR7G011060.1 MEDTR7G050870.1 MEDTR7G050980.1 MEDTR7G084760.1 MEDTR7G102260.1 MEDTR7G102600.1…
1.55948e-05	18	193	4.10884	Hydrogen peroxide metabolic process	http://amigo.geneontology.org/amigo/term/GO:0042743	MEDTR1G066380.1 MEDTR1G066640.1 MEDTR1G066710.1 MEDTR2G008710.1 MEDTR2G029820.1 MEDTR2G029910.1 MEDTR2G084010.1 MEDTR2G084020.1 MEDTR2G088770.1 MEDTR3G072190.1 MEDTR3G094650.1 MEDTR4G007060.1 MEDTR4G031140.1 MEDTR4G095450.1 MEDTR5G022510.1 MEDTR5G074970.1 MEDTR6G043280.1 MEDTR8G075100.1
1.68569e-05	6	15	17.6224	Sesquiterpenoid metabolic process	http://amigo.geneontology.org/amigo/term/GO:0006714	MEDTR1G111830.1 MEDTR4G082830.1 MEDTR4G082860.1 MEDTR5G025610.1 MEDTR5G043660.1 MEDTR8G072260.1
1.95026e-05	11	72	6.73076	Negative regulation of protein modification process	http://amigo.geneontology.org/amigo/term/GO:0031400	MEDTR2G035190.1 MEDTR2G035210.1 MEDTR2G035220.1 MEDTR2G035320.1 MEDTR3G055120.1 MEDTR3G071740.1 MEDTR4G014460.1 MEDTR4G120970.1 MEDTR5G030500.1 MEDTR5G083270.1 MEDTR7G070050.1
1.96875e-05	31	502	2.72058	External encapsulating structure organization	http://amigo.geneontology.org/amigo/term/GO:0045229	MEDTR1G033100.1 MEDTR1G033130.1 MEDTR1G063020.1 MEDTR1G073740.1 MEDTR1G105495.1 MEDTR1G105900.1 MEDTR2G087900.1 MEDTR3G010770.1 MEDTR3G084630.1 MEDTR4G016940.1 MEDTR4G087980.1 MEDTR4G124520.1 MEDTR4G128570.1 MEDTR4G128580.1 MEDTR4G128590.1 MEDTR5G096390.1 MEDTR6G012800.1 MEDTR6G033055.1 MEDTR6G033085.1 MEDTR6G034905.1 MEDTR7G011060.1 MEDTR7G050870.1 MEDTR7G050980.1 MEDTR7G084760.1 MEDTR7G102260.1…
2.06941e-05	11	73	6.63856	Regulation of phosphoprotein phosphatase activity	http://amigo.geneontology.org/amigo/term/GO:0043666	MEDTR2G035190.1 MEDTR2G035210.1 MEDTR2G035220.1 MEDTR2G035320.1 MEDTR3G055120.1 MEDTR3G071740.1 MEDTR4G014460.1 MEDTR4G120970.1 MEDTR5G030500.1 MEDTR5G083270.1 MEDTR7G070050.1
2.06941e-05	17	178	4.20759	Cell wall polysaccharide metabolic process	http://amigo.geneontology.org/amigo/term/GO:0010383	MEDTR1G063020.1 MEDTR1G105495.1 MEDTR1G105900.1 MEDTR2G022460.1 MEDTR2G034720.1 MEDTR3G084630.1 MEDTR4G016940.1 MEDTR4G094285.1 MEDTR4G128570.1 MEDTR4G128580.1 MEDTR4G128590.1 MEDTR6G033055.1 MEDTR6G033085.1 MEDTR7G084760.1 MEDTR7G102260.1 MEDTR8G064180.1 MEDTR8G102220.1
2.06941e-05	79	1958	1.77754	Protein phosphorylation	http://amigo.geneontology.org/amigo/term/GO:0006468	MEDTR1G010250.1 MEDTR1G014240.1 MEDTR1G026075.1 MEDTR1G026190.1 MEDTR1G027050.1 MEDTR1G027250.1 MEDTR1G027440.1 MEDTR1G027540.1 MEDTR1G029610.1 MEDTR1G031520.1 MEDTR1G031530.1 MEDTR1G031560.1 MEDTR1G031580.1 MEDTR1G044210.1 MEDTR1G059890.1 MEDTR1G090520.1 MEDTR1G098300.1 MEDTR1G105655.1 MEDTR1G110180.1 MEDTR2G036460.1 MEDTR2G067980.1 MEDTR2G067990.1 MEDTR2G070020.1 MEDTR2G075250.1 MEDTR2G079650.1…
2.2252e-05	45	895	2.2151	Response to hormone	http://amigo.geneontology.org/amigo/term/GO:0009725	MEDTR1G007380.1 MEDTR1G013130.1 MEDTR1G029750.1 MEDTR1G044210.1 MEDTR1G099600.1 MEDTR1G111830.1 MEDTR1G492640.1 MEDTR2G012410.1 MEDTR2G035190.1 MEDTR2G035210.1 MEDTR2G035220.1 MEDTR2G035320.1 MEDTR2G066830.1 MEDTR3G009050.1 MEDTR3G055120.1 MEDTR3G069960.1 MEDTR3G071740.1 MEDTR3G085800.1 MEDTR3G086100.1 MEDTR3G088465.1 MEDTR3G088475.1 MEDTR3G102600.1 MEDTR3G112510.1 MEDTR4G007060.1 MEDTR4G014460.1…
2.45881e-05	45	899	2.20525	Response to endogenous stimulus	http://amigo.geneontology.org/amigo/term/GO:0009719	MEDTR1G007380.1 MEDTR1G013130.1 MEDTR1G029750.1 MEDTR1G044210.1 MEDTR1G099600.1 MEDTR1G111830.1 MEDTR1G492640.1 MEDTR2G012410.1 MEDTR2G035190.1 MEDTR2G035210.1 MEDTR2G035220.1 MEDTR2G035320.1 MEDTR2G066830.1 MEDTR3G009050.1 MEDTR3G055120.1 MEDTR3G069960.1 MEDTR3G071740.1 MEDTR3G085800.1 MEDTR3G086100.1 MEDTR3G088465.1 MEDTR3G088475.1 MEDTR3G102600.1 MEDTR3G112510.1 MEDTR4G007060.1 MEDTR4G014460.1…
2.50242e-05	29	459	2.78349	Immune system process	http://amigo.geneontology.org/amigo/term/GO:0002376	MEDTR1G013150.1 MEDTR1G014240.1 MEDTR1G079810.1 MEDTR1G099600.1 MEDTR1G105655.1 MEDTR2G026670.1 MEDTR2G086920.1 MEDTR2G450040.1 MEDTR3G068025.1 MEDTR3G118390.1 MEDTR4G007060.1 MEDTR4G069220.1 MEDTR4G087160.1 MEDTR4G088400.1 MEDTR5G010635.1 MEDTR5G094210.1 MEDTR6G008500.1 MEDTR6G008600.1 MEDTR6G083290.1 MEDTR6G463630.1 MEDTR7G005280.1 MEDTR7G065050.1 MEDTR7G065210.1 MEDTR7G115220.1 MEDTR7G451040.1…
2.53889e-05	7	25	12.3357	Polyketide biosynthetic process	http://amigo.geneontology.org/amigo/term/GO:0030639	MEDTR1G097910.1 MEDTR1G098140.1 MEDTR7G016700.1 MEDTR7G016720.1 MEDTR7G016780.1 MEDTR7G016800.1 MEDTR7G016820.1
2.84601e-05	11	76	6.37651	Regulation of phosphatase activity	http://amigo.geneontology.org/amigo/term/GO:0010921	MEDTR2G035190.1 MEDTR2G035210.1 MEDTR2G035220.1 MEDTR2G035320.1 MEDTR3G055120.1 MEDTR3G071740.1 MEDTR4G014460.1 MEDTR4G120970.1 MEDTR5G030500.1 MEDTR5G083270.1 MEDTR7G070050.1
2.8567e-05	40	762	2.31265	Cellular response to organic substance	http://amigo.geneontology.org/amigo/term/GO:0071310	MEDTR1G007380.1 MEDTR1G013130.1 MEDTR1G029750.1 MEDTR1G044210.1 MEDTR1G492640.1 MEDTR2G035190.1 MEDTR2G035210.1 MEDTR2G035220.1 MEDTR2G035320.1 MEDTR2G068730.1 MEDTR3G009050.1 MEDTR3G055120.1 MEDTR3G069960.1 MEDTR3G071740.1 MEDTR3G085800.1 MEDTR3G086100.1 MEDTR3G088465.1 MEDTR3G088475.1 MEDTR3G102600.1 MEDTR3G112510.1 MEDTR3G408340.1 MEDTR4G007060.1 MEDTR4G014460.1 MEDTR4G088875.1 MEDTR4G104510.1…
3.83657e-05	18	209	3.79429	Reactive oxygen species metabolic process	http://amigo.geneontology.org/amigo/term/GO:0072593	MEDTR1G066380.1 MEDTR1G066640.1 MEDTR1G066710.1 MEDTR2G008710.1 MEDTR2G029820.1 MEDTR2G029910.1 MEDTR2G084010.1 MEDTR2G084020.1 MEDTR2G088770.1 MEDTR3G072190.1 MEDTR3G094650.1 MEDTR4G007060.1 MEDTR4G031140.1 MEDTR4G095450.1 MEDTR5G022510.1 MEDTR5G074970.1 MEDTR6G043280.1 MEDTR8G075100.1
5.8525e-05	24	355	2.97843	Carbohydrate catabolic process	http://amigo.geneontology.org/amigo/term/GO:0016052	MEDTR1G013150.1 MEDTR1G111590.1 MEDTR2G020240.1 MEDTR2G022460.1 MEDTR2G034720.1 MEDTR3G010770.1 MEDTR3G075320.1 MEDTR3G118390.1 MEDTR4G087980.1 MEDTR4G094285.1 MEDTR4G099110.1 MEDTR4G124520.1 MEDTR6G012800.1 MEDTR6G021950.1 MEDTR7G050870.1 MEDTR7G050980.1 MEDTR7G102600.1 MEDTR7G102940.1 MEDTR7G115220.1 MEDTR8G015220.1 MEDTR8G023310.1 MEDTR8G074335.1 MEDTR8G074350.1 MEDTR8G102150.1
5.8525e-05	31	535	2.55277	Response to external biotic stimulus	http://amigo.geneontology.org/amigo/term/GO:0043207	MEDTR1G013150.1 MEDTR1G014240.1 MEDTR1G079810.1 MEDTR1G099600.1 MEDTR1G105655.1 MEDTR2G014870.1 MEDTR2G026670.1 MEDTR2G450040.1 MEDTR3G068025.1 MEDTR3G116830.1 MEDTR3G118390.1 MEDTR4G007060.1 MEDTR4G069220.1 MEDTR4G087160.1 MEDTR4G088400.1 MEDTR5G010635.1 MEDTR5G077130.1 MEDTR5G094210.1 MEDTR6G008500.1 MEDTR6G008600.1 MEDTR6G083290.1 MEDTR6G463630.1 MEDTR7G005280.1 MEDTR7G065050.1 MEDTR7G065210.1…
5.8525e-05	31	535	2.55277	Response to other organism	http://amigo.geneontology.org/amigo/term/GO:0051707	MEDTR1G013150.1 MEDTR1G014240.1 MEDTR1G079810.1 MEDTR1G099600.1 MEDTR1G105655.1 MEDTR2G014870.1 MEDTR2G026670.1 MEDTR2G450040.1 MEDTR3G068025.1 MEDTR3G116830.1 MEDTR3G118390.1 MEDTR4G007060.1 MEDTR4G069220.1 MEDTR4G087160.1 MEDTR4G088400.1 MEDTR5G010635.1 MEDTR5G077130.1 MEDTR5G094210.1 MEDTR6G008500.1 MEDTR6G008600.1 MEDTR6G083290.1 MEDTR6G463630.1 MEDTR7G005280.1 MEDTR7G065050.1 MEDTR7G065210.1…
5.944e-05	6	19	13.9124	Chitin metabolic process	http://amigo.geneontology.org/amigo/term/GO:0006030	MEDTR1G013150.1 MEDTR3G118390.1 MEDTR7G110780.1 MEDTR7G115220.1 MEDTR8G074335.1 MEDTR8G074350.1
5.944e-05	6	19	13.9124	Chitin catabolic process	http://amigo.geneontology.org/amigo/term/GO:0006032	MEDTR1G013150.1 MEDTR3G118390.1 MEDTR7G110780.1 MEDTR7G115220.1 MEDTR8G074335.1 MEDTR8G074350.1
5.944e-05	6	19	13.9124	Amino sugar catabolic process	http://amigo.geneontology.org/amigo/term/GO:0046348	MEDTR1G013150.1 MEDTR3G118390.1 MEDTR7G110780.1 MEDTR7G115220.1 MEDTR8G074335.1 MEDTR8G074350.1
5.944e-05	6	19	13.9124	Glucosamine-containing compound catabolic process	http://amigo.geneontology.org/amigo/term/GO:1901072	MEDTR1G013150.1 MEDTR3G118390.1 MEDTR7G110780.1 MEDTR7G115220.1 MEDTR8G074335.1 MEDTR8G074350.1
6.62244e-05	11	84	5.76922	Carbohydrate derivative catabolic process	http://amigo.geneontology.org/amigo/term/GO:1901136	MEDTR1G013150.1 MEDTR2G098540.1 MEDTR3G118390.1 MEDTR4G015420.1 MEDTR4G015460.1 MEDTR4G066590.1 MEDTR4G067040.1 MEDTR7G110780.1 MEDTR7G115220.1 MEDTR8G074335.1 MEDTR8G074350.1
7.95503e-05	6	20	13.2168	Aminoglycan catabolic process	http://amigo.geneontology.org/amigo/term/GO:0006026	MEDTR1G013150.1 MEDTR3G118390.1 MEDTR7G110780.1 MEDTR7G115220.1 MEDTR8G074335.1 MEDTR8G074350.1
7.95503e-05	7	30	10.2797	Cell wall macromolecule catabolic process	http://amigo.geneontology.org/amigo/term/GO:0016998	MEDTR2G022460.1 MEDTR2G034720.1 MEDTR3G118390.1 MEDTR4G094285.1 MEDTR7G110780.1 MEDTR8G074335.1 MEDTR8G074350.1
0.000115102	31	557	2.45194	Biological process involved in interspecies interaction between organisms	http://amigo.geneontology.org/amigo/term/GO:0044419	MEDTR1G013150.1 MEDTR1G014240.1 MEDTR1G079810.1 MEDTR1G099600.1 MEDTR1G105655.1 MEDTR2G014870.1 MEDTR2G026670.1 MEDTR2G450040.1 MEDTR3G068025.1 MEDTR3G116830.1 MEDTR3G118390.1 MEDTR4G007060.1 MEDTR4G069220.1 MEDTR4G087160.1 MEDTR4G088400.1 MEDTR5G010635.1 MEDTR5G077130.1 MEDTR5G094210.1 MEDTR6G008500.1 MEDTR6G008600.1 MEDTR6G083290.1 MEDTR6G463630.1 MEDTR7G005280.1 MEDTR7G065050.1 MEDTR7G065210.1…
0.000134521	27	454	2.62006	Defense response to other organism	http://amigo.geneontology.org/amigo/term/GO:0098542	MEDTR1G013150.1 MEDTR1G014240.1 MEDTR1G079810.1 MEDTR1G099600.1 MEDTR1G105655.1 MEDTR2G026670.1 MEDTR2G450040.1 MEDTR3G068025.1 MEDTR3G118390.1 MEDTR4G007060.1 MEDTR4G069220.1 MEDTR4G087160.1 MEDTR4G088400.1 MEDTR5G010635.1 MEDTR5G094210.1 MEDTR6G008500.1 MEDTR6G008600.1 MEDTR6G083290.1 MEDTR6G463630.1 MEDTR7G005280.1 MEDTR7G065050.1 MEDTR7G065210.1 MEDTR7G115220.1 MEDTR7G451040.1 MEDTR8G074335.1…
0.000134521	27	454	2.62006	Immune response	http://amigo.geneontology.org/amigo/term/GO:0006955	MEDTR1G013150.1 MEDTR1G014240.1 MEDTR1G079810.1 MEDTR1G099600.1 MEDTR1G105655.1 MEDTR2G026670.1 MEDTR2G450040.1 MEDTR3G068025.1 MEDTR3G118390.1 MEDTR4G007060.1 MEDTR4G069220.1 MEDTR4G087160.1 MEDTR4G088400.1 MEDTR5G010635.1 MEDTR5G094210.1 MEDTR6G008500.1 MEDTR6G008600.1 MEDTR6G083290.1 MEDTR6G463630.1 MEDTR7G005280.1 MEDTR7G065050.1 MEDTR7G065210.1 MEDTR7G115220.1 MEDTR7G451040.1 MEDTR8G074335.1…
0.000144086	22	328	2.95497	Response to oxidative stress	http://amigo.geneontology.org/amigo/term/GO:0006979	MEDTR1G066380.1 MEDTR1G066640.1 MEDTR1G066710.1 MEDTR2G008710.1 MEDTR2G022900.1 MEDTR2G029820.1 MEDTR2G029880.1 MEDTR2G029910.1 MEDTR2G084010.1 MEDTR2G084020.1 MEDTR2G088770.1 MEDTR3G063970.1 MEDTR3G072190.1 MEDTR3G077560.1 MEDTR3G094650.1 MEDTR4G031140.1 MEDTR4G095450.1 MEDTR5G022510.1 MEDTR5G059100.1 MEDTR5G074970.1 MEDTR6G043280.1 MEDTR8G075100.1
0.000201808	15	173	3.81988	Amino acid transport	http://amigo.geneontology.org/amigo/term/GO:0006865	MEDTR1G007380.1 MEDTR1G013410.1 MEDTR1G029750.1 MEDTR1G111740.1 MEDTR1G492640.1 MEDTR3G069960.1 MEDTR3G085800.1 MEDTR3G086540.1 MEDTR3G088465.1 MEDTR3G088475.1 MEDTR4G104510.1 MEDTR6G016275.1 MEDTR8G078270.1 MEDTR8G094290.1 MEDTR8G467180.1
0.000234586	6	24	11.014	Glucosamine-containing compound metabolic process	http://amigo.geneontology.org/amigo/term/GO:1901071	MEDTR1G013150.1 MEDTR3G118390.1 MEDTR7G110780.1 MEDTR7G115220.1 MEDTR8G074335.1 MEDTR8G074350.1
0.000258784	7	36	8.56642	Olefinic compound biosynthetic process	http://amigo.geneontology.org/amigo/term/GO:0120255	MEDTR1G111830.1 MEDTR2G086920.1 MEDTR4G082830.1 MEDTR4G082860.1 MEDTR4G086620.1 MEDTR5G043660.1 MEDTR6G092620.1
0.000268473	28	501	2.46221	Homeostatic process	http://amigo.geneontology.org/amigo/term/GO:0042592	MEDTR1G007540.1 MEDTR1G007580.1 MEDTR1G023140.1 MEDTR1G088910.1 MEDTR1G088920.1 MEDTR2G008110.1 MEDTR2G019900.1 MEDTR2G019950.1 MEDTR2G031930.1 MEDTR3G077560.1 MEDTR3G112120.1 MEDTR4G079110.1 MEDTR4G119030.1 MEDTR5G037890.1 MEDTR5G037930.1 MEDTR5G037950.1 MEDTR5G059100.1 MEDTR6G034975.1 MEDTR7G013660.1 MEDTR7G068380.1 MEDTR7G083060.1 MEDTR7G099820.1 MEDTR7G108200.1 MEDTR7G108260.1 MEDTR7G110000.1…
0.000288996	16	201	3.50694	Cell wall biogenesis	http://amigo.geneontology.org/amigo/term/GO:0042546	MEDTR1G063020.1 MEDTR1G073740.1 MEDTR1G105495.1 MEDTR1G105900.1 MEDTR2G087900.1 MEDTR2G090765.1 MEDTR3G084630.1 MEDTR4G128570.1 MEDTR4G128580.1 MEDTR4G128590.1 MEDTR6G033055.1 MEDTR6G033085.1 MEDTR7G084760.1 MEDTR7G102260.1 MEDTR8G064180.1 MEDTR8G102220.1
0.000298629	4	8	22.0279	Regulation of abscisic acid biosynthetic process	http://amigo.geneontology.org/amigo/term/GO:0010115	MEDTR1G111830.1 MEDTR4G082830.1 MEDTR4G082860.1 MEDTR5G043660.1
0.00036523	21	325	2.84669	Cellular response to oxygen-containing compound	http://amigo.geneontology.org/amigo/term/GO:1901701	MEDTR1G013130.1 MEDTR2G035190.1 MEDTR2G035210.1 MEDTR2G035220.1 MEDTR2G035320.1 MEDTR2G068730.1 MEDTR3G055120.1 MEDTR3G071740.1 MEDTR3G089970.1 MEDTR3G089977.1 MEDTR3G116830.1 MEDTR4G007060.1 MEDTR4G014460.1 MEDTR4G113140.1 MEDTR4G120970.1 MEDTR4G124960.1 MEDTR5G030500.1 MEDTR5G075220.1 MEDTR5G083270.1 MEDTR7G070050.1 MEDTR8G021380.1
0.000371557	14	162	3.8073	Response to nitrogen compound	http://amigo.geneontology.org/amigo/term/GO:1901698	MEDTR1G018420.1 MEDTR1G074310.1 MEDTR1G086350.1 MEDTR2G086920.1 MEDTR3G070880.1 MEDTR3G102980.1 MEDTR3G408340.1 MEDTR4G075980.1 MEDTR4G086020.1 MEDTR4G088875.1 MEDTR4G104700.1 MEDTR4G104730.1 MEDTR8G013780.1 MEDTR8G465910.1
0.000405153	44	990	1.95804	Ion transport	http://amigo.geneontology.org/amigo/term/GO:0006811	MEDTR1G007540.1 MEDTR1G007580.1 MEDTR1G010210.1 MEDTR1G010270.1 MEDTR1G041695.1 MEDTR1G075640.1 MEDTR1G078090.1 MEDTR1G079810.1 MEDTR1G099800.1 MEDTR1G111150.1 MEDTR2G008110.1 MEDTR2G026670.1 MEDTR2G094860.1 MEDTR3G010820.1 MEDTR3G082700.1 MEDTR3G087740.1 MEDTR3G463730.1 MEDTR4G011970.1 MEDTR4G017820.1 MEDTR4G065640.1 MEDTR4G104700.1 MEDTR4G104730.1 MEDTR5G025150.1 MEDTR5G059100.1 MEDTR5G061860.1…
0.000413493	16	208	3.38892	Cellular response to lipid	http://amigo.geneontology.org/amigo/term/GO:0071396	MEDTR1G013130.1 MEDTR2G035190.1 MEDTR2G035210.1 MEDTR2G035220.1 MEDTR2G035320.1 MEDTR3G055120.1 MEDTR3G071740.1 MEDTR4G007060.1 MEDTR4G014460.1 MEDTR4G113140.1 MEDTR4G120970.1 MEDTR4G124960.1 MEDTR5G030500.1 MEDTR5G083270.1 MEDTR7G070050.1 MEDTR8G021380.1
0.000433331	6	27	9.7902	Aminoglycan metabolic process	http://amigo.geneontology.org/amigo/term/GO:0006022	MEDTR1G013150.1 MEDTR3G118390.1 MEDTR7G110780.1 MEDTR7G115220.1 MEDTR8G074335.1 MEDTR8G074350.1
0.000456665	4	9	19.5804	Abscisic acid biosynthetic process	http://amigo.geneontology.org/amigo/term/GO:0009688	MEDTR1G111830.1 MEDTR4G082830.1 MEDTR4G082860.1 MEDTR5G043660.1
0.000456665	4	9	19.5804	Nitrate metabolic process	http://amigo.geneontology.org/amigo/term/GO:0042126	MEDTR3G073180.1 MEDTR4G104700.1 MEDTR4G104730.1 MEDTR5G059820.1
0.000456665	4	9	19.5804	Nitrate assimilation	http://amigo.geneontology.org/amigo/term/GO:0042128	MEDTR3G073180.1 MEDTR4G104700.1 MEDTR4G104730.1 MEDTR5G059820.1
0.000456665	4	9	19.5804	Apocarotenoid biosynthetic process	http://amigo.geneontology.org/amigo/term/GO:0043289	MEDTR1G111830.1 MEDTR4G082830.1 MEDTR4G082860.1 MEDTR5G043660.1
0.000456665	4	9	19.5804	Tertiary alcohol biosynthetic process	http://amigo.geneontology.org/amigo/term/GO:1902645	MEDTR1G111830.1 MEDTR4G082830.1 MEDTR4G082860.1 MEDTR5G043660.1
0.000456665	4	9	19.5804	Regulation of alcohol biosynthetic process	http://amigo.geneontology.org/amigo/term/GO:1902930	MEDTR1G111830.1 MEDTR4G082830.1 MEDTR4G082860.1 MEDTR5G043660.1
0.000456665	4	9	19.5804	Reactive nitrogen species metabolic process	http://amigo.geneontology.org/amigo/term/GO:2001057	MEDTR3G073180.1 MEDTR4G104700.1 MEDTR4G104730.1 MEDTR5G059820.1
0.000511081	23	388	2.61156	Metal ion transport	http://amigo.geneontology.org/amigo/term/GO:0030001	MEDTR1G007540.1 MEDTR1G007580.1 MEDTR1G078090.1 MEDTR1G079810.1 MEDTR1G099800.1 MEDTR1G111150.1 MEDTR2G008110.1 MEDTR2G026670.1 MEDTR2G094860.1 MEDTR3G010820.1 MEDTR4G065640.1 MEDTR5G025150.1 MEDTR5G059100.1 MEDTR6G034975.1 MEDTR6G045257.1 MEDTR6G049280.1 MEDTR6G049320.1 MEDTR7G013660.1 MEDTR7G068380.1 MEDTR7G079110.1 MEDTR7G083060.1 MEDTR8G013780.1 MEDTR8G446430.1
0.000544188	36	761	2.08412	Response to external stimulus	http://amigo.geneontology.org/amigo/term/GO:0009605	MEDTR1G013150.1 MEDTR1G014240.1 MEDTR1G041695.1 MEDTR1G075640.1 MEDTR1G079810.1 MEDTR1G099600.1 MEDTR1G105655.1 MEDTR2G014870.1 MEDTR2G026670.1 MEDTR2G079650.1 MEDTR2G450040.1 MEDTR3G068025.1 MEDTR3G116830.1 MEDTR3G118390.1 MEDTR4G007060.1 MEDTR4G069220.1 MEDTR4G087160.1 MEDTR4G088400.1 MEDTR5G010635.1 MEDTR5G075220.1 MEDTR5G077130.1 MEDTR5G094210.1 MEDTR6G008500.1 MEDTR6G008600.1 MEDTR6G083290.1…
0.000575599	5	18	12.2377	MRNA transcription	http://amigo.geneontology.org/amigo/term/GO:0009299	MEDTR2G016110.1 MEDTR2G092950.1 MEDTR4G079930.1 MEDTR4G094428.1 MEDTR8G086350.1
0.000575599	11	109	4.44601	Regulation of protein dephosphorylation	http://amigo.geneontology.org/amigo/term/GO:0035304	MEDTR2G035190.1 MEDTR2G035210.1 MEDTR2G035220.1 MEDTR2G035320.1 MEDTR3G055120.1 MEDTR3G071740.1 MEDTR4G014460.1 MEDTR4G120970.1 MEDTR5G030500.1 MEDTR5G083270.1 MEDTR7G070050.1
0.000676815	13	152	3.76794	Response to abscisic acid	http://amigo.geneontology.org/amigo/term/GO:0009737	MEDTR1G013130.1 MEDTR1G111830.1 MEDTR2G035190.1 MEDTR2G035210.1 MEDTR2G035220.1 MEDTR2G035320.1 MEDTR3G055120.1 MEDTR3G071740.1 MEDTR4G014460.1 MEDTR4G120970.1 MEDTR5G030500.1 MEDTR5G083270.1 MEDTR7G070050.1
0.000716862	13	153	3.74331	Response to alcohol	http://amigo.geneontology.org/amigo/term/GO:0097305	MEDTR1G013130.1 MEDTR1G111830.1 MEDTR2G035190.1 MEDTR2G035210.1 MEDTR2G035220.1 MEDTR2G035320.1 MEDTR3G055120.1 MEDTR3G071740.1 MEDTR4G014460.1 MEDTR4G120970.1 MEDTR5G030500.1 MEDTR5G083270.1 MEDTR7G070050.1
0.000737426	21	346	2.67391	Cellular homeostasis	http://amigo.geneontology.org/amigo/term/GO:0019725	MEDTR1G007540.1 MEDTR1G007580.1 MEDTR1G023140.1 MEDTR1G088910.1 MEDTR1G088920.1 MEDTR2G008110.1 MEDTR2G019900.1 MEDTR2G019950.1 MEDTR3G077560.1 MEDTR4G079110.1 MEDTR4G119030.1 MEDTR5G037890.1 MEDTR5G037930.1 MEDTR5G037950.1 MEDTR5G059100.1 MEDTR6G034975.1 MEDTR7G013660.1 MEDTR7G068380.1 MEDTR7G108200.1 MEDTR7G108260.1 MEDTR8G013780.1
0.000850288	19	298	2.80893	Anion transport	http://amigo.geneontology.org/amigo/term/GO:0006820	MEDTR1G010210.1 MEDTR1G010270.1 MEDTR1G041695.1 MEDTR1G075640.1 MEDTR1G079810.1 MEDTR3G010820.1 MEDTR3G082700.1 MEDTR3G087740.1 MEDTR4G011970.1 MEDTR4G104700.1 MEDTR4G104730.1 MEDTR5G061860.1 MEDTR5G061880.1 MEDTR7G029345.1 MEDTR7G094770.1 MEDTR7G095430.1 MEDTR7G110000.1 MEDTR8G014360.1 MEDTR8G069955.1
0.000889831	11	115	4.21404	Regulation of dephosphorylation	http://amigo.geneontology.org/amigo/term/GO:0035303	MEDTR2G035190.1 MEDTR2G035210.1 MEDTR2G035220.1 MEDTR2G035320.1 MEDTR3G055120.1 MEDTR3G071740.1 MEDTR4G014460.1 MEDTR4G120970.1 MEDTR5G030500.1 MEDTR5G083270.1 MEDTR7G070050.1
0.000921456	18	275	2.88366	Secondary metabolic process	http://amigo.geneontology.org/amigo/term/GO:0019748	MEDTR1G097910.1 MEDTR1G098140.1 MEDTR1G111830.1 MEDTR2G098540.1 MEDTR4G015420.1 MEDTR4G015460.1 MEDTR4G066590.1 MEDTR4G067040.1 MEDTR4G082830.1 MEDTR4G082860.1 MEDTR5G043660.1 MEDTR5G069680.1 MEDTR5G096390.1 MEDTR7G016700.1 MEDTR7G016720.1 MEDTR7G016780.1 MEDTR7G016800.1 MEDTR7G016820.1
0.000930315	9	78	5.08337	Flavonoid biosynthetic process	http://amigo.geneontology.org/amigo/term/GO:0009813	MEDTR1G097910.1 MEDTR1G098140.1 MEDTR7G005280.1 MEDTR7G016700.1 MEDTR7G016720.1 MEDTR7G016780.1 MEDTR7G016800.1 MEDTR7G016820.1 MEDTR8G095030.1

## Sheet: goterm BP  Up regulated genes  triple mutant
Enrichment FDR	nGenes	Pathway Genes	Fold Enrichment	Pathway	URL	Genes
7.15607e-07	6	20	39.0031	Photosynthetic electron transport in photosystem II	http://amigo.geneontology.org/amigo/term/GO:0009772	MEDTR2G089580.1 MEDTR3G008370.1 MEDTR4G051290.1 MEDTR4G051370.1 MEDTR4G073360.1 MEDTR6G077905.1
6.83825e-15	14	60	30.3357	Photosynthetic electron transport chain	http://amigo.geneontology.org/amigo/term/GO:0009767	MEDTR2G089580.1 MEDTR3G008370.1 MEDTR4G022700.1 MEDTR4G034790.1 MEDTR4G050850.1 MEDTR4G050960.1 MEDTR4G051290.1 MEDTR4G051370.1 MEDTR4G073360.1 MEDTR5G011220.1 MEDTR6G007780.1 MEDTR6G077905.1 MEDTR7G016660.1 MEDTR7G021720.1
5.72583e-10	11	67	21.345	Protein-chromophore linkage	http://amigo.geneontology.org/amigo/term/GO:0018298	MEDTR2G089580.1 MEDTR3G008370.1 MEDTR3G035600.1 MEDTR4G022700.1 MEDTR4G051290.1 MEDTR4G051370.1 MEDTR4G073360.1 MEDTR6G011870.1 MEDTR6G077905.1 MEDTR7G016660.1 MEDTR8G070530.1
5.9254e-13	16	126	16.5092	Photosynthesis, light reaction	http://amigo.geneontology.org/amigo/term/GO:0019684	MEDTR2G089580.1 MEDTR3G008370.1 MEDTR4G022700.1 MEDTR4G034790.1 MEDTR4G050850.1 MEDTR4G050960.1 MEDTR4G051290.1 MEDTR4G051370.1 MEDTR4G073360.1 MEDTR5G011220.1 MEDTR6G007780.1 MEDTR6G011870.1 MEDTR6G077905.1 MEDTR7G016660.1 MEDTR7G021720.1 MEDTR8G056780.1
1.85208e-05	7	59	15.425	Energy coupled proton transport, down electrochemical gradient	http://amigo.geneontology.org/amigo/term/GO:0015985	MEDTR1G109420.1 MEDTR2G008350.1 MEDTR4G051097.1 MEDTR4G051103.1 MEDTR4G451265.1 MEDTR4G451275.1 MEDTR7G021780.1
1.85208e-05	7	59	15.425	ATP synthesis coupled proton transport	http://amigo.geneontology.org/amigo/term/GO:0015986	MEDTR1G109420.1 MEDTR2G008350.1 MEDTR4G051097.1 MEDTR4G051103.1 MEDTR4G451265.1 MEDTR4G451275.1 MEDTR7G021780.1
2.46361e-05	7	62	14.6786	ATP biosynthetic process	http://amigo.geneontology.org/amigo/term/GO:0006754	MEDTR1G109420.1 MEDTR2G008350.1 MEDTR4G051097.1 MEDTR4G051103.1 MEDTR4G451265.1 MEDTR4G451275.1 MEDTR7G021780.1
3.25711e-05	7	67	13.5832	Purine nucleoside triphosphate biosynthetic process	http://amigo.geneontology.org/amigo/term/GO:0009145	MEDTR1G109420.1 MEDTR2G008350.1 MEDTR4G051097.1 MEDTR4G051103.1 MEDTR4G451265.1 MEDTR4G451275.1 MEDTR7G021780.1
3.25711e-05	7	67	13.5832	Purine ribonucleoside triphosphate metabolic process	http://amigo.geneontology.org/amigo/term/GO:0009205	MEDTR1G109420.1 MEDTR2G008350.1 MEDTR4G051097.1 MEDTR4G051103.1 MEDTR4G451265.1 MEDTR4G451275.1 MEDTR7G021780.1
3.25711e-05	7	67	13.5832	Purine ribonucleoside triphosphate biosynthetic process	http://amigo.geneontology.org/amigo/term/GO:0009206	MEDTR1G109420.1 MEDTR2G008350.1 MEDTR4G051097.1 MEDTR4G051103.1 MEDTR4G451265.1 MEDTR4G451275.1 MEDTR7G021780.1
3.85905e-05	7	70	13.001	Purine nucleoside triphosphate metabolic process	http://amigo.geneontology.org/amigo/term/GO:0009144	MEDTR1G109420.1 MEDTR2G008350.1 MEDTR4G051097.1 MEDTR4G051103.1 MEDTR4G451265.1 MEDTR4G451275.1 MEDTR7G021780.1
1.28474e-16	24	242	12.8936	Photosynthesis	http://amigo.geneontology.org/amigo/term/GO:0015979	MEDTR2G062930.1 MEDTR2G089580.1 MEDTR3G008370.1 MEDTR3G035600.1 MEDTR4G022700.1 MEDTR4G034770.1 MEDTR4G034790.1 MEDTR4G050850.1 MEDTR4G050860.1 MEDTR4G050960.1 MEDTR4G051177.1 MEDTR4G051270.1 MEDTR4G051290.1 MEDTR4G051370.1 MEDTR4G073360.1 MEDTR5G011220.1 MEDTR6G007780.1 MEDTR6G011870.1 MEDTR6G055010.1 MEDTR6G077905.1 MEDTR7G016660.1 MEDTR7G021720.1 MEDTR7G021770.1 MEDTR8G056780.1
5.98413e-05	7	77	11.8191	Ribonucleoside triphosphate metabolic process	http://amigo.geneontology.org/amigo/term/GO:0009199	MEDTR1G109420.1 MEDTR2G008350.1 MEDTR4G051097.1 MEDTR4G051103.1 MEDTR4G451265.1 MEDTR4G451275.1 MEDTR7G021780.1
5.98413e-05	7	77	11.8191	Ribonucleoside triphosphate biosynthetic process	http://amigo.geneontology.org/amigo/term/GO:0009201	MEDTR1G109420.1 MEDTR2G008350.1 MEDTR4G051097.1 MEDTR4G051103.1 MEDTR4G451265.1 MEDTR4G451275.1 MEDTR7G021780.1
9.81335e-05	7	84	10.8342	Nucleoside triphosphate biosynthetic process	http://amigo.geneontology.org/amigo/term/GO:0009142	MEDTR1G109420.1 MEDTR2G008350.1 MEDTR4G051097.1 MEDTR4G051103.1 MEDTR4G451265.1 MEDTR4G451275.1 MEDTR7G021780.1
0.000495386	6	73	10.6858	Phenylpropanoid biosynthetic process	http://amigo.geneontology.org/amigo/term/GO:0009699	MEDTR1G038300.1 MEDTR3G069030.1 MEDTR5G031180.1 MEDTR5G031430.1 MEDTR7G027175.1 MEDTR8G068190.1
3.58914e-05	8	99	10.5059	Respiratory electron transport chain	http://amigo.geneontology.org/amigo/term/GO:0022904	MEDTR2G062930.1 MEDTR3G035660.1 MEDTR4G034790.1 MEDTR4G050950.1 MEDTR6G032895.1 MEDTR7G021710.1 MEDTR7G021720.1 MEDTR7G021740.1
4.27518e-16	26	325	10.4008	Electron transport chain	http://amigo.geneontology.org/amigo/term/GO:0022900	MEDTR2G062930.1 MEDTR2G089580.1 MEDTR3G008370.1 MEDTR3G035600.1 MEDTR3G035660.1 MEDTR4G006100.1 MEDTR4G022700.1 MEDTR4G034790.1 MEDTR4G050850.1 MEDTR4G050860.1 MEDTR4G050950.1 MEDTR4G050960.1 MEDTR4G051245.1 MEDTR4G051290.1 MEDTR4G051370.1 MEDTR4G073360.1 MEDTR5G011220.1 MEDTR6G007780.1 MEDTR6G032895.1 MEDTR6G077905.1 MEDTR7G016660.1 MEDTR7G021700.1 MEDTR7G021710.1 MEDTR7G021720.1 MEDTR7G021740.1…
3.85905e-05	8	101	10.2978	Oxidative phosphorylation	http://amigo.geneontology.org/amigo/term/GO:0006119	MEDTR3G035660.1 MEDTR4G050950.1 MEDTR4G451275.1 MEDTR6G032895.1 MEDTR7G021710.1 MEDTR7G021720.1 MEDTR7G021740.1 MEDTR7G021780.1
0.000162684	7	91	10.0008	Nucleoside triphosphate metabolic process	http://amigo.geneontology.org/amigo/term/GO:0009141	MEDTR1G109420.1 MEDTR2G008350.1 MEDTR4G051097.1 MEDTR4G051103.1 MEDTR4G451265.1 MEDTR4G451275.1 MEDTR7G021780.1
0.000887531	6	82	9.51295	ATP synthesis coupled electron transport	http://amigo.geneontology.org/amigo/term/GO:0042773	MEDTR3G035660.1 MEDTR4G050950.1 MEDTR6G032895.1 MEDTR7G021710.1 MEDTR7G021720.1 MEDTR7G021740.1
1.1995e-06	12	179	8.71577	Cellular respiration	http://amigo.geneontology.org/amigo/term/GO:0045333	MEDTR2G062930.1 MEDTR3G035660.1 MEDTR4G034790.1 MEDTR4G050950.1 MEDTR4G451275.1 MEDTR6G032895.1 MEDTR7G021700.1 MEDTR7G021710.1 MEDTR7G021720.1 MEDTR7G021740.1 MEDTR7G021780.1 MEDTR7G021790.1
4.66417e-05	9	140	8.35781	Purine ribonucleotide biosynthetic process	http://amigo.geneontology.org/amigo/term/GO:0009152	MEDTR1G109420.1 MEDTR2G008350.1 MEDTR4G034770.1 MEDTR4G050863.1 MEDTR4G051097.1 MEDTR4G051103.1 MEDTR4G451265.1 MEDTR4G451275.1 MEDTR7G021780.1
7.47635e-07	13	204	8.28497	Energy derivation by oxidation of organic compounds	http://amigo.geneontology.org/amigo/term/GO:0015980	MEDTR2G062930.1 MEDTR3G035660.1 MEDTR4G034790.1 MEDTR4G050950.1 MEDTR4G131760.1 MEDTR4G451275.1 MEDTR6G032895.1 MEDTR7G021700.1 MEDTR7G021710.1 MEDTR7G021720.1 MEDTR7G021740.1 MEDTR7G021780.1 MEDTR7G021790.1
5.81146e-05	9	145	8.06961	Purine nucleotide biosynthetic process	http://amigo.geneontology.org/amigo/term/GO:0006164	MEDTR1G109420.1 MEDTR2G008350.1 MEDTR4G034770.1 MEDTR4G050863.1 MEDTR4G051097.1 MEDTR4G051103.1 MEDTR4G451265.1 MEDTR4G451275.1 MEDTR7G021780.1
3.90169e-07	14	227	8.01826	ATP metabolic process	http://amigo.geneontology.org/amigo/term/GO:0046034	MEDTR1G109420.1 MEDTR2G008350.1 MEDTR3G035660.1 MEDTR4G050950.1 MEDTR4G051097.1 MEDTR4G051103.1 MEDTR4G079170.1 MEDTR4G451265.1 MEDTR4G451275.1 MEDTR6G032895.1 MEDTR7G021710.1 MEDTR7G021720.1 MEDTR7G021740.1 MEDTR7G021780.1
2.82548e-05	10	163	7.97609	Aerobic respiration	http://amigo.geneontology.org/amigo/term/GO:0009060	MEDTR3G035660.1 MEDTR4G050950.1 MEDTR4G451275.1 MEDTR6G032895.1 MEDTR7G021700.1 MEDTR7G021710.1 MEDTR7G021720.1 MEDTR7G021740.1 MEDTR7G021780.1 MEDTR7G021790.1
9.12432e-05	9	155	7.54899	Purine-containing compound biosynthetic process	http://amigo.geneontology.org/amigo/term/GO:0072522	MEDTR1G109420.1 MEDTR2G008350.1 MEDTR4G034770.1 MEDTR4G050863.1 MEDTR4G051097.1 MEDTR4G051103.1 MEDTR4G451265.1 MEDTR4G451275.1 MEDTR7G021780.1
8.88465e-07	14	249	7.30982	Proton transmembrane transport	http://amigo.geneontology.org/amigo/term/GO:1902600	MEDTR1G109420.1 MEDTR2G008350.1 MEDTR4G050950.1 MEDTR4G051097.1 MEDTR4G051103.1 MEDTR4G079170.1 MEDTR4G451265.1 MEDTR4G451275.1 MEDTR6G032895.1 MEDTR7G021720.1 MEDTR7G021740.1 MEDTR7G021780.1 MEDTR7G021790.1 MEDTR8G085260.1
2.00138e-14	31	595	6.77365	Generation of precursor metabolites and energy	http://amigo.geneontology.org/amigo/term/GO:0006091	MEDTR2G062930.1 MEDTR2G089580.1 MEDTR3G008370.1 MEDTR3G035600.1 MEDTR3G035660.1 MEDTR4G006100.1 MEDTR4G022700.1 MEDTR4G034790.1 MEDTR4G050850.1 MEDTR4G050860.1 MEDTR4G050950.1 MEDTR4G050960.1 MEDTR4G051245.1 MEDTR4G051290.1 MEDTR4G051370.1 MEDTR4G073360.1 MEDTR4G131760.1 MEDTR4G451275.1 MEDTR5G011220.1 MEDTR6G007780.1 MEDTR6G011870.1 MEDTR6G032895.1 MEDTR6G077905.1 MEDTR7G016660.1 MEDTR7G021700.1…
0.000740398	9	205	5.70777	Ribonucleotide biosynthetic process	http://amigo.geneontology.org/amigo/term/GO:0009260	MEDTR1G109420.1 MEDTR2G008350.1 MEDTR4G034770.1 MEDTR4G050863.1 MEDTR4G051097.1 MEDTR4G051103.1 MEDTR4G451265.1 MEDTR4G451275.1 MEDTR7G021780.1
0.00083804	9	209	5.59853	Ribose phosphate biosynthetic process	http://amigo.geneontology.org/amigo/term/GO:0046390	MEDTR1G109420.1 MEDTR2G008350.1 MEDTR4G034770.1 MEDTR4G050863.1 MEDTR4G051097.1 MEDTR4G051103.1 MEDTR4G451265.1 MEDTR4G451275.1 MEDTR7G021780.1
3.36419e-05	16	469	4.43532	Inorganic cation transmembrane transport	http://amigo.geneontology.org/amigo/term/GO:0098662	MEDTR1G109420.1 MEDTR2G008350.1 MEDTR4G050950.1 MEDTR4G051097.1 MEDTR4G051103.1 MEDTR4G079170.1 MEDTR4G451265.1 MEDTR4G451275.1 MEDTR6G032895.1 MEDTR6G075390.1 MEDTR7G021720.1 MEDTR7G021740.1 MEDTR7G021780.1 MEDTR7G021790.1 MEDTR7G115050.1 MEDTR8G085260.1
1.37232e-05	18	531	4.40713	Inorganic ion transmembrane transport	http://amigo.geneontology.org/amigo/term/GO:0098660	MEDTR1G109420.1 MEDTR2G008350.1 MEDTR3G007470.1 MEDTR3G072840.1 MEDTR4G050950.1 MEDTR4G051097.1 MEDTR4G051103.1 MEDTR4G079170.1 MEDTR4G451265.1 MEDTR4G451275.1 MEDTR6G032895.1 MEDTR6G075390.1 MEDTR7G021720.1 MEDTR7G021740.1 MEDTR7G021780.1 MEDTR7G021790.1 MEDTR7G115050.1 MEDTR8G085260.1
9.70495e-05	16	524	3.96978	Cation transmembrane transport	http://amigo.geneontology.org/amigo/term/GO:0098655	MEDTR1G109420.1 MEDTR2G008350.1 MEDTR4G050950.1 MEDTR4G051097.1 MEDTR4G051103.1 MEDTR4G079170.1 MEDTR4G451265.1 MEDTR4G451275.1 MEDTR6G032895.1 MEDTR6G075390.1 MEDTR7G021720.1 MEDTR7G021740.1 MEDTR7G021780.1 MEDTR7G021790.1 MEDTR7G115050.1 MEDTR8G085260.1
3.04035e-05	20	701	3.70928	Ion transmembrane transport	http://amigo.geneontology.org/amigo/term/GO:0034220	MEDTR1G109420.1 MEDTR2G008350.1 MEDTR3G007470.1 MEDTR3G072840.1 MEDTR4G050950.1 MEDTR4G051097.1 MEDTR4G051103.1 MEDTR4G079170.1 MEDTR4G451265.1 MEDTR4G451275.1 MEDTR5G080680.1 MEDTR6G032895.1 MEDTR6G075390.1 MEDTR7G021720.1 MEDTR7G021740.1 MEDTR7G021780.1 MEDTR7G021790.1 MEDTR7G115050.1 MEDTR8G070530.1 MEDTR8G085260.1
5.65409e-05	19	683	3.61669	Cation transport	http://amigo.geneontology.org/amigo/term/GO:0006812	MEDTR1G109420.1 MEDTR2G008350.1 MEDTR4G006130.1 MEDTR4G014540.1 MEDTR4G050950.1 MEDTR4G051097.1 MEDTR4G051103.1 MEDTR4G079170.1 MEDTR4G451265.1 MEDTR4G451275.1 MEDTR6G032895.1 MEDTR6G075390.1 MEDTR7G021720.1 MEDTR7G021740.1 MEDTR7G021780.1 MEDTR7G021790.1 MEDTR7G069980.1 MEDTR7G115050.1 MEDTR8G085260.1
1.66065e-05	25	990	3.28309	Ion transport	http://amigo.geneontology.org/amigo/term/GO:0006811	MEDTR1G109420.1 MEDTR2G008350.1 MEDTR3G007470.1 MEDTR3G072840.1 MEDTR4G006130.1 MEDTR4G014540.1 MEDTR4G050950.1 MEDTR4G051097.1 MEDTR4G051103.1 MEDTR4G079170.1 MEDTR4G451265.1 MEDTR4G451275.1 MEDTR5G019520.1 MEDTR5G080680.1 MEDTR6G032895.1 MEDTR6G075390.1 MEDTR7G021720.1 MEDTR7G021740.1 MEDTR7G021780.1 MEDTR7G021790.1 MEDTR7G069980.1 MEDTR7G096880.1 MEDTR7G115050.1 MEDTR8G070530.1 MEDTR8G085260.1
9.36878e-07	39	1828	2.77374	Transmembrane transport	http://amigo.geneontology.org/amigo/term/GO:0055085	MEDTR1G030400.1 MEDTR1G054935.1 MEDTR1G109420.1 MEDTR2G008350.1 MEDTR2G049020.1 MEDTR3G007470.1 MEDTR3G072840.1 MEDTR3G116240.1 MEDTR4G037690.1 MEDTR4G050950.1 MEDTR4G051097.1 MEDTR4G051103.1 MEDTR4G079170.1 MEDTR4G094090.1 MEDTR4G107670.1 MEDTR4G114320.1 MEDTR4G129650.1 MEDTR4G451265.1 MEDTR4G451275.1 MEDTR5G024560.1 MEDTR5G024580.1 MEDTR5G038380.1 MEDTR5G080680.1 MEDTR6G032895.1 MEDTR6G034350.1…

## Sheet: goterm BP  Down regulated genes  single mutant
Enrichment FDR	nGenes	Pathway Genes	Fold Enrichment	Pathway	URL	Genes

## Sheet: goterm BP  Up regulated genes  single mutant
Enrichment FDR	nGenes	Pathway Genes	Fold Enrichment	Pathway	URL	Genes
2.85597e-05	4	31	60.8309	Regulation of protein serine/threonine phosphatase activity	http://amigo.geneontology.org/amigo/term/GO:0080163	MEDTR2G035150.1 MEDTR2G035190.1 MEDTR2G035210.1 MEDTR2G035320.1
4.9863e-05	4	41	45.9941	Negative regulation of phosphoprotein phosphatase activity	http://amigo.geneontology.org/amigo/term/GO:0032515	MEDTR2G035150.1 MEDTR2G035190.1 MEDTR2G035210.1 MEDTR2G035320.1
4.9863e-05	4	41	45.9941	Negative regulation of protein dephosphorylation	http://amigo.geneontology.org/amigo/term/GO:0035308	MEDTR2G035150.1 MEDTR2G035190.1 MEDTR2G035210.1 MEDTR2G035320.1
4.9863e-05	4	42	44.899	Negative regulation of phosphatase activity	http://amigo.geneontology.org/amigo/term/GO:0010923	MEDTR2G035150.1 MEDTR2G035190.1 MEDTR2G035210.1 MEDTR2G035320.1
4.9863e-05	4	42	44.899	Negative regulation of dephosphorylation	http://amigo.geneontology.org/amigo/term/GO:0035305	MEDTR2G035150.1 MEDTR2G035190.1 MEDTR2G035210.1 MEDTR2G035320.1
2.85597e-05	5	73	32.2904	Regulation of phosphoprotein phosphatase activity	http://amigo.geneontology.org/amigo/term/GO:0043666	MEDTR1G112940.1 MEDTR2G035150.1 MEDTR2G035190.1 MEDTR2G035210.1 MEDTR2G035320.1
2.85597e-05	5	76	31.0157	Regulation of phosphatase activity	http://amigo.geneontology.org/amigo/term/GO:0010921	MEDTR1G112940.1 MEDTR2G035150.1 MEDTR2G035190.1 MEDTR2G035210.1 MEDTR2G035320.1
0.000228599	4	69	27.3298	Negative regulation of phosphorus metabolic process	http://amigo.geneontology.org/amigo/term/GO:0010563	MEDTR2G035150.1 MEDTR2G035190.1 MEDTR2G035210.1 MEDTR2G035320.1
0.000228599	4	69	27.3298	Negative regulation of phosphate metabolic process	http://amigo.geneontology.org/amigo/term/GO:0045936	MEDTR2G035150.1 MEDTR2G035190.1 MEDTR2G035210.1 MEDTR2G035320.1
0.000244048	4	72	26.1911	Negative regulation of protein modification process	http://amigo.geneontology.org/amigo/term/GO:0031400	MEDTR2G035150.1 MEDTR2G035190.1 MEDTR2G035210.1 MEDTR2G035320.1
0.000244048	4	73	25.8323	Abscisic acid-activated signaling pathway	http://amigo.geneontology.org/amigo/term/GO:0009738	MEDTR2G035150.1 MEDTR2G035190.1 MEDTR2G035210.1 MEDTR2G035320.1
0.000269729	4	77	24.4904	Cellular response to abscisic acid stimulus	http://amigo.geneontology.org/amigo/term/GO:0071215	MEDTR2G035150.1 MEDTR2G035190.1 MEDTR2G035210.1 MEDTR2G035320.1
0.000269729	4	77	24.4904	Cellular response to alcohol	http://amigo.geneontology.org/amigo/term/GO:0097306	MEDTR2G035150.1 MEDTR2G035190.1 MEDTR2G035210.1 MEDTR2G035320.1
8.35789e-05	5	109	21.6257	Regulation of protein dephosphorylation	http://amigo.geneontology.org/amigo/term/GO:0035304	MEDTR1G112940.1 MEDTR2G035150.1 MEDTR2G035190.1 MEDTR2G035210.1 MEDTR2G035320.1
9.25804e-05	5	115	20.4974	Regulation of dephosphorylation	http://amigo.geneontology.org/amigo/term/GO:0035303	MEDTR1G112940.1 MEDTR2G035150.1 MEDTR2G035190.1 MEDTR2G035210.1 MEDTR2G035320.1
0.000228599	5	145	16.2565	Hydrogen peroxide catabolic process	http://amigo.geneontology.org/amigo/term/GO:0042744	MEDTR2G084000.1 MEDTR3G094630.1 MEDTR5G083860.1 MEDTR6G043240.1 MEDTR7G029030.1
0.000569121	5	193	12.2135	Hydrogen peroxide metabolic process	http://amigo.geneontology.org/amigo/term/GO:0042743	MEDTR2G084000.1 MEDTR3G094630.1 MEDTR5G083860.1 MEDTR6G043240.1 MEDTR7G029030.1
0.000621713	5	199	11.8452	Negative regulation of hydrolase activity	http://amigo.geneontology.org/amigo/term/GO:0051346	MEDTR2G035150.1 MEDTR2G035190.1 MEDTR2G035210.1 MEDTR2G035320.1 MEDTR5G088770.1
0.000753019	5	209	11.2785	Reactive oxygen species metabolic process	http://amigo.geneontology.org/amigo/term/GO:0072593	MEDTR2G084000.1 MEDTR3G094630.1 MEDTR5G083860.1 MEDTR6G043240.1 MEDTR7G029030.1
0.000569121	6	316	8.95138	Regulation of hydrolase activity	http://amigo.geneontology.org/amigo/term/GO:0051336	MEDTR1G112940.1 MEDTR2G035150.1 MEDTR2G035190.1 MEDTR2G035210.1 MEDTR2G035320.1 MEDTR5G088770.1
0.000302642	7	406	8.12826	Negative regulation of catalytic activity	http://amigo.geneontology.org/amigo/term/GO:0043086	MEDTR2G035150.1 MEDTR2G035190.1 MEDTR2G035210.1 MEDTR2G035320.1 MEDTR4G025730.1 MEDTR5G088770.1 MEDTR7G108875.1
0.000311512	7	411	8.02938	Negative regulation of molecular function	http://amigo.geneontology.org/amigo/term/GO:0044092	MEDTR2G035150.1 MEDTR2G035190.1 MEDTR2G035210.1 MEDTR2G035320.1 MEDTR4G025730.1 MEDTR5G088770.1 MEDTR7G108875.1
8.35789e-05	9	576	7.36624	Response to biotic stimulus	http://amigo.geneontology.org/amigo/term/GO:0009607	MEDTR1G080800.1 MEDTR1G080820.1 MEDTR2G035150.1 MEDTR2G035190.1 MEDTR2G035210.1 MEDTR2G035320.1 MEDTR3G118390.1 MEDTR4G095050.1 MEDTR5G010635.1
2.70373e-05	13	949	6.45807	Defense response	http://amigo.geneontology.org/amigo/term/GO:0006952	MEDTR1G062590.1 MEDTR1G080800.1 MEDTR1G080820.1 MEDTR2G035150.1 MEDTR2G035190.1 MEDTR2G035210.1 MEDTR2G035320.1 MEDTR3G118390.1 MEDTR4G020850.1 MEDTR4G095050.1 MEDTR5G010635.1 MEDTR5G010640.1 MEDTR8G012550.1
0.000429145	9	774	5.48185	Regulation of molecular function	http://amigo.geneontology.org/amigo/term/GO:0065009	MEDTR1G112940.1 MEDTR2G035150.1 MEDTR2G035190.1 MEDTR2G035210.1 MEDTR2G035320.1 MEDTR4G025730.1 MEDTR5G088770.1 MEDTR7G089860.1 MEDTR7G108875.1
2.85597e-05	15	1464	4.83032	Carbohydrate metabolic process	http://amigo.geneontology.org/amigo/term/GO:0005975	MEDTR1G015980.1 MEDTR1G099310.1 MEDTR2G022760.1 MEDTR2G034440.1 MEDTR2G034470.1 MEDTR2G034480.1 MEDTR2G034720.1 MEDTR3G028720.1 MEDTR3G088520.1 MEDTR3G118390.1 MEDTR4G025730.1 MEDTR4G066240.1 MEDTR4G076255.1 MEDTR6G028090.1 MEDTR7G108875.1
0.00083934	10	1076	4.38141	Cellular response to chemical stimulus	http://amigo.geneontology.org/amigo/term/GO:0070887	MEDTR2G035150.1 MEDTR2G035190.1 MEDTR2G035210.1 MEDTR2G035320.1 MEDTR2G084000.1 MEDTR3G094630.1 MEDTR5G083860.1 MEDTR6G022790.1 MEDTR6G043240.1 MEDTR7G029030.1
