# Supplementary material for: Gene-edited Mtsoc1 triple mutant Medicago plants do not flower
Source: Front Plant Sci. 2024 Feb 26;15:1357924. doi: 10.3389/fpls.2024.1357924 (PMC10926907; doi:10.3389/fpls.2024.1357924)
Supplement: Supplementary Table 4 — Expression of Medicago homologs of AtSOC1-bound and regulated genes listed in Immink et al. (2012). [file Table_4.xlsx]

## Sheet: SOC1 bound and regulated homolo
idGene	DEG mtsoc1a	DEG mtsoc1-2	wt	Mtsoc1a	Mtsoc1-2	Gene id ath	Gene Model Name ath	Gene Model Description ath
Medtr1g018760.1	na	na	701.455	616.145	522.782	AT3G16150	AT3G16150.1	L-asparaginase, putative / L-asparagine amidohydrolase, putative; Identical to Probable L-asparaginase 2 precursor [Arabidopsis Thaliana] (GB:Q8GXG1;GB:Q9LW72); similar to L-asparaginase / L-asparagine amidohydrolase [Arabidopsis thaliana] (TAIR:AT5G08100.1); similar to hypothetical protein [Vitis vinifera] (GB:CAN81785.1); contains InterPro domain Peptidase T2, asparaginase 2; (InterPro:IPR00024…
Medtr1g018840.1	na	na	168.318	189.594	179.807	AT3G48350	AT3G48350.1	cysteine proteinase, putative; similar to cysteine proteinase, putative [Arabidopsis thaliana] (TAIR:AT5G50260.1); similar to Vignain precursor (Cysteine endopeptidase) (GB:O65039); contains InterPro domain Peptidase C1A, papain; (InterPro:IPR013128); contains InterPro domain Peptidase C1A, papain C-terminal; (InterPro:IPR000668); contains InterPro domain Peptidase, cysteine peptidase active site…
Medtr1g103710.1	na	na	151.499	166.503	170.118	AT4G14900	AT4G08850.1_.2	leucine-rich repeat family protein / protein kinase family protein; similar to leucine-rich repeat transmembrane protein kinase, putative [Arabidopsis thaliana] (TAIR:AT1G35710.1); similar to hypothetical protein [Vitis vinifera] (GB:CAN68996.1); similar to unnamed protein product [Vitis vinifera] (GB:CAO66621.1); similar to hypothetical protein [Vitis vinifera] (GB:CAN73988.1); contains InterPro…
Medtr4g131060.1	na	na	52.284	55.7012	97.2135	AT4G18700	CIPK12	Encodes CBL-interacting protein kinase 12 (CIPK12).
Medtr1g015530.1	na	na	64.2824	68.3824	90.1802	AT4G08850	AT4G08850.1_.2	leucine-rich repeat family protein / protein kinase family protein; similar to leucine-rich repeat transmembrane protein kinase, putative [Arabidopsis thaliana] (TAIR:AT1G35710.1); similar to hypothetical protein [Vitis vinifera] (GB:CAN68996.1); similar to unnamed protein product [Vitis vinifera] (GB:CAO66621.1); similar to hypothetical protein [Vitis vinifera] (GB:CAN73988.1); contains InterPro…
Medtr1g116500.1	na	na	69.5481	66.4021	82.2066	AT5G23020	AT5G23020.1	methylthioalkymalate synthase-like. Also known as 2-isopropylmalate synthase (IMS2). encodes a methylthioalkylmalate synthase involved in the biosynthesis of aliphatic glucosinolates which accepts all the omega-methylthio-2-oxoalkanoic acids needed to form the known C3 to C8 glucosinolates in Arabidopsis.
Medtr1g102350.1	na	na	52.9133	60.6468	79.6515	AT5G59130	AT5G59130.1	subtilase family protein; similar to ATSBT4.12, subtilase [Arabidopsis thaliana] (TAIR:AT5G59090.3); similar to ATSBT4.13, subtilase [Arabidopsis thaliana] (TAIR:AT5G59120.1); similar to ATSBT4.12, subtilase [Arabidopsis thaliana] (TAIR:AT5G59090.1); similar to unnamed protein product [Vitis vinifera] (GB:CAO67394.1); similar to unnamed protein product [Vitis vinifera] (GB:CAO67395.1); similar to…
Medtr4g095360.1	na	na	57.8734	65.4625	71.8909	AT5G59130	AT5G59130.1	subtilase family protein; similar to ATSBT4.12, subtilase [Arabidopsis thaliana] (TAIR:AT5G59090.3); similar to ATSBT4.13, subtilase [Arabidopsis thaliana] (TAIR:AT5G59120.1); similar to ATSBT4.12, subtilase [Arabidopsis thaliana] (TAIR:AT5G59090.1); similar to unnamed protein product [Vitis vinifera] (GB:CAO67394.1); similar to unnamed protein product [Vitis vinifera] (GB:CAO67395.1); similar to…
Medtr5g088350.2	na	na	68.5088	69.4967	71.0921	AT4G18700	CIPK12	Encodes CBL-interacting protein kinase 12 (CIPK12).
Medtr4g086480.1	na	na	45.3852	47.3319	67.5938	AT3G48690	AT3G48690.1	Encodes a protein with carboxylesterase whose activity was tested using both pNA and 2,4-D-methyl.
Medtr6g011680.1	na	na	44.263	53.8868	58.5311	AT1G28010	AT1G28010.1	PGP14 (P-GLYCOPROTEIN 14); ATPase, coupled to transmembrane movement of substances; Identical to Multidrug resistance protein 12 (MDR12) [Arabidopsis Thaliana] (GB:Q9C7F2); similar to PGP2 (P-GLYCOPROTEIN 2), ATPase, coupled to transmembrane movement of substances [Arabidopsis thaliana] (TAIR:AT4G25960.1); similar to ATMDR11/ATPGP19/MDR1/MDR11/PGP19 (P-GLYCOPROTEIN 19), ATPase, coupled to transme…
Medtr3g116080.1	na	na	89.8912	106.757	55.7525	AT3G48350	AT3G48350.1	cysteine proteinase, putative; similar to cysteine proteinase, putative [Arabidopsis thaliana] (TAIR:AT5G50260.1); similar to Vignain precursor (Cysteine endopeptidase) (GB:O65039); contains InterPro domain Peptidase C1A, papain; (InterPro:IPR013128); contains InterPro domain Peptidase C1A, papain C-terminal; (InterPro:IPR000668); contains InterPro domain Peptidase, cysteine peptidase active site…
Medtr2g042130.1	na	na	51.2156	59.6721	52.1668	AT5G59130	AT5G59130.1	subtilase family protein; similar to ATSBT4.12, subtilase [Arabidopsis thaliana] (TAIR:AT5G59090.3); similar to ATSBT4.13, subtilase [Arabidopsis thaliana] (TAIR:AT5G59120.1); similar to ATSBT4.12, subtilase [Arabidopsis thaliana] (TAIR:AT5G59090.1); similar to unnamed protein product [Vitis vinifera] (GB:CAO67394.1); similar to unnamed protein product [Vitis vinifera] (GB:CAO67395.1); similar to…
Medtr4g073540.1	na	na	36.6191	42.3186	49.1417	AT5G59130	AT5G59130.1	subtilase family protein; similar to ATSBT4.12, subtilase [Arabidopsis thaliana] (TAIR:AT5G59090.3); similar to ATSBT4.13, subtilase [Arabidopsis thaliana] (TAIR:AT5G59120.1); similar to ATSBT4.12, subtilase [Arabidopsis thaliana] (TAIR:AT5G59090.1); similar to unnamed protein product [Vitis vinifera] (GB:CAO67394.1); similar to unnamed protein product [Vitis vinifera] (GB:CAO67395.1); similar to…
Medtr5g014700.1	na	na	27.9414	28.9296	35.5749	AT4G08850	AT4G08850.1_.2	leucine-rich repeat family protein / protein kinase family protein; similar to leucine-rich repeat transmembrane protein kinase, putative [Arabidopsis thaliana] (TAIR:AT1G35710.1); similar to hypothetical protein [Vitis vinifera] (GB:CAN68996.1); similar to unnamed protein product [Vitis vinifera] (GB:CAO66621.1); similar to hypothetical protein [Vitis vinifera] (GB:CAN73988.1); contains InterPro…
Medtr5g032520.1	na	na	41.6332	39.5163	34.0187	AT2G22540	SVP	Encodes a nuclear protein that acts as a floral repressor and that functions within the thermosensory pathway. It represses FT expression via direct binding to the vCArG III motif in the FT promoter.
Medtr5g016810.1	na	na	25.3565	26.0299	31.9853	AT4G36920	AP2	Encodes a floral homeotic gene, a member of the AP2/EREBP (ethylene responsive element binding protein) class of transcription factors and is involved in the specification of floral organ identity, establishment of floral meristem identity, suppression of floral meristem indeterminancy, and development of the ovule and seed coat. AP2 also has a role in controlling seed mass. Dominant negative all…
Medtr2g105010.1	na	down	154.007	174.875	31.978	AT4G18700	CIPK12	Encodes CBL-interacting protein kinase 12 (CIPK12).
Medtr8g021130.1	na	na	22.7781	26.8279	31.2793	AT5G59130	AT5G59130.1	subtilase family protein; similar to ATSBT4.12, subtilase [Arabidopsis thaliana] (TAIR:AT5G59090.3); similar to ATSBT4.13, subtilase [Arabidopsis thaliana] (TAIR:AT5G59120.1); similar to ATSBT4.12, subtilase [Arabidopsis thaliana] (TAIR:AT5G59090.1); similar to unnamed protein product [Vitis vinifera] (GB:CAO67394.1); similar to unnamed protein product [Vitis vinifera] (GB:CAO67395.1); similar to…
Medtr4g097880.1	na	na	27.264	28.5866	30.4424	AT4G08850	AT4G08850.1_.2	leucine-rich repeat family protein / protein kinase family protein; similar to leucine-rich repeat transmembrane protein kinase, putative [Arabidopsis thaliana] (TAIR:AT1G35710.1); similar to hypothetical protein [Vitis vinifera] (GB:CAN68996.1); similar to unnamed protein product [Vitis vinifera] (GB:CAO66621.1); similar to hypothetical protein [Vitis vinifera] (GB:CAN73988.1); contains InterPro…
Medtr4g029020.1	na	up	12.1995	13.0103	30.4118	AT4G18700	CIPK12	Encodes CBL-interacting protein kinase 12 (CIPK12).
Medtr7g073520.1	na	na	19.6375	20.098	30.4078	AT3G08720	ATPK19	Encodes a ribosomal-protein S6 kinase. Gene expression is induced by cold and salt (NaCl). Activation of AtS6k is regulated by 1-naphthylacetic acid and kinetin, at least in part, via a lipid kinase-dependent pathway. Phosphorylates specifically mammalian and plant S6 at 25 degrees C but not at 37 degrees C. Involved in translational up-regulation of ribosomal proteins.
Medtr8g086380.1	na	na	34.5722	34.8077	29.5315	AT4G18700	CIPK12	Encodes CBL-interacting protein kinase 12 (CIPK12).
Medtr3g095100.1	na	na	22.4995	26.599	28.9649	AT4G08850	AT4G08850.1_.2	leucine-rich repeat family protein / protein kinase family protein; similar to leucine-rich repeat transmembrane protein kinase, putative [Arabidopsis thaliana] (TAIR:AT1G35710.1); similar to hypothetical protein [Vitis vinifera] (GB:CAN68996.1); similar to unnamed protein product [Vitis vinifera] (GB:CAO66621.1); similar to hypothetical protein [Vitis vinifera] (GB:CAN73988.1); contains InterPro…
Medtr2g049790.1	na	na	13.8054	15.0798	27.7072	AT4G18700	CIPK12	Encodes CBL-interacting protein kinase 12 (CIPK12).
Medtr1g040875.1	na	na	16.828	18.5021	27.5364	AT4G18700	CIPK12	Encodes CBL-interacting protein kinase 12 (CIPK12).
Medtr5g075100.1	na	na	32.1018	23.4339	25.366	AT4G18700	CIPK12	Encodes CBL-interacting protein kinase 12 (CIPK12).
Medtr5g085690.1	na	na	16.2954	18.4095	24.9428	AT5G59130	AT5G59130.1	subtilase family protein; similar to ATSBT4.12, subtilase [Arabidopsis thaliana] (TAIR:AT5G59090.3); similar to ATSBT4.13, subtilase [Arabidopsis thaliana] (TAIR:AT5G59120.1); similar to ATSBT4.12, subtilase [Arabidopsis thaliana] (TAIR:AT5G59090.1); similar to unnamed protein product [Vitis vinifera] (GB:CAO67394.1); similar to unnamed protein product [Vitis vinifera] (GB:CAO67395.1); similar to…
Medtr3g102220.1	na	na	21.6845	21.8915	24.2607	AT3G48350	AT3G48350.1	cysteine proteinase, putative; similar to cysteine proteinase, putative [Arabidopsis thaliana] (TAIR:AT5G50260.1); similar to Vignain precursor (Cysteine endopeptidase) (GB:O65039); contains InterPro domain Peptidase C1A, papain; (InterPro:IPR013128); contains InterPro domain Peptidase C1A, papain C-terminal; (InterPro:IPR000668); contains InterPro domain Peptidase, cysteine peptidase active site…
Medtr4g086510.1	na	na	17.1352	15.7453	23.1481	AT3G48690	AT3G48690.1	Encodes a protein with carboxylesterase whose activity was tested using both pNA and 2,4-D-methyl.
Medtr5g066730.1	na	down	137.562	157.752	21.3301	AT2G30600	AT2G30600.1_.2_.3_.4	BTB/POZ domain-containing protein; similar to BTB/POZ domain-containing protein [Arabidopsis thaliana] (TAIR:AT2G46260.1); similar to unnamed protein product [Vitis vinifera] (GB:CAO66234.1); similar to unknown protein [Oryza sativa (japonica cultivar-group)] (GB:AAV43802.1); similar to hypothetical protein OsI_018850 [Oryza sativa (indica cultivar-group)] (GB:EAY97617.1); contains InterPro domai…
Medtr7g102070.1	na	na	16.3225	20.4361	20.1344	AT1G28010	AT1G28010.1	PGP14 (P-GLYCOPROTEIN 14); ATPase, coupled to transmembrane movement of substances; Identical to Multidrug resistance protein 12 (MDR12) [Arabidopsis Thaliana] (GB:Q9C7F2); similar to PGP2 (P-GLYCOPROTEIN 2), ATPase, coupled to transmembrane movement of substances [Arabidopsis thaliana] (TAIR:AT4G25960.1); similar to ATMDR11/ATPGP19/MDR1/MDR11/PGP19 (P-GLYCOPROTEIN 19), ATPase, coupled to transme…
Medtr2g032660.1	na	na	14.1178	18.3791	19.4462	AT3G17330	AT3G17330.1_.2	ECT6 (evolutionarily conserved C-terminal region 6); similar to ECT7 (evolutionarily conserved C-terminal region 7) [Arabidopsis thaliana] (TAIR:AT1G48110.2); similar to ECT7 (evolutionarily conserved C-terminal region 7) [Arabidopsis thaliana] (TAIR:AT1G48110.1); similar to unnamed protein product [Vitis vinifera] (GB:CAO70898.1); contains InterPro domain YT521-B-like protein (InterPro:IPR007275)
Medtr5g029750.1	na	na	9.31137	12.4076	19.376	AT1G28010	AT1G28010.1	PGP14 (P-GLYCOPROTEIN 14); ATPase, coupled to transmembrane movement of substances; Identical to Multidrug resistance protein 12 (MDR12) [Arabidopsis Thaliana] (GB:Q9C7F2); similar to PGP2 (P-GLYCOPROTEIN 2), ATPase, coupled to transmembrane movement of substances [Arabidopsis thaliana] (TAIR:AT4G25960.1); similar to ATMDR11/ATPGP19/MDR1/MDR11/PGP19 (P-GLYCOPROTEIN 19), ATPase, coupled to transme…
Medtr4g036575.1	na	na	15.5581	17.5078	19.0653	AT4G08850	AT4G08850.1_.2	leucine-rich repeat family protein / protein kinase family protein; similar to leucine-rich repeat transmembrane protein kinase, putative [Arabidopsis thaliana] (TAIR:AT1G35710.1); similar to hypothetical protein [Vitis vinifera] (GB:CAN68996.1); similar to unnamed protein product [Vitis vinifera] (GB:CAO66621.1); similar to hypothetical protein [Vitis vinifera] (GB:CAN73988.1); contains InterPro…
Medtr8g022870.1	na	na	29.5801	29.1989	18.8322	AT5G59130	AT5G59130.1	subtilase family protein; similar to ATSBT4.12, subtilase [Arabidopsis thaliana] (TAIR:AT5G59090.3); similar to ATSBT4.13, subtilase [Arabidopsis thaliana] (TAIR:AT5G59120.1); similar to ATSBT4.12, subtilase [Arabidopsis thaliana] (TAIR:AT5G59090.1); similar to unnamed protein product [Vitis vinifera] (GB:CAO67394.1); similar to unnamed protein product [Vitis vinifera] (GB:CAO67395.1); similar to…
Medtr4g109920.1	na	na	19.8709	19.5695	18.6083	AT3G16150	AT3G16150.1	L-asparaginase, putative / L-asparagine amidohydrolase, putative; Identical to Probable L-asparaginase 2 precursor [Arabidopsis Thaliana] (GB:Q8GXG1;GB:Q9LW72); similar to L-asparaginase / L-asparagine amidohydrolase [Arabidopsis thaliana] (TAIR:AT5G08100.1); similar to hypothetical protein [Vitis vinifera] (GB:CAN81785.1); contains InterPro domain Peptidase T2, asparaginase 2; (InterPro:IPR00024…
Medtr7g092430.1	na	na	13.8037	16.2102	17.6814	AT4G08850	AT4G08850.1_.2	leucine-rich repeat family protein / protein kinase family protein; similar to leucine-rich repeat transmembrane protein kinase, putative [Arabidopsis thaliana] (TAIR:AT1G35710.1); similar to hypothetical protein [Vitis vinifera] (GB:CAN68996.1); similar to unnamed protein product [Vitis vinifera] (GB:CAO66621.1); similar to hypothetical protein [Vitis vinifera] (GB:CAN73988.1); contains InterPro…
Medtr2g014560.1	na	na	11.4838	14.5936	17.5262	AT4G08850	AT4G08850.1_.2	leucine-rich repeat family protein / protein kinase family protein; similar to leucine-rich repeat transmembrane protein kinase, putative [Arabidopsis thaliana] (TAIR:AT1G35710.1); similar to hypothetical protein [Vitis vinifera] (GB:CAN68996.1); similar to unnamed protein product [Vitis vinifera] (GB:CAO66621.1); similar to hypothetical protein [Vitis vinifera] (GB:CAN73988.1); contains InterPro…
Medtr4g123630.1	na	na	14.7844	16.5454	16.1617	AT3G17330	AT3G17330.1_.2	ECT6 (evolutionarily conserved C-terminal region 6); similar to ECT7 (evolutionarily conserved C-terminal region 7) [Arabidopsis thaliana] (TAIR:AT1G48110.2); similar to ECT7 (evolutionarily conserved C-terminal region 7) [Arabidopsis thaliana] (TAIR:AT1G48110.1); similar to unnamed protein product [Vitis vinifera] (GB:CAO70898.1); contains InterPro domain YT521-B-like protein (InterPro:IPR007275)
Medtr7g091680.1	na	na	12.6322	13.9076	14.9389	AT4G08850	AT4G08850.1_.2	leucine-rich repeat family protein / protein kinase family protein; similar to leucine-rich repeat transmembrane protein kinase, putative [Arabidopsis thaliana] (TAIR:AT1G35710.1); similar to hypothetical protein [Vitis vinifera] (GB:CAN68996.1); similar to unnamed protein product [Vitis vinifera] (GB:CAO66621.1); similar to hypothetical protein [Vitis vinifera] (GB:CAN73988.1); contains InterPro…
Medtr1g069470.1	na	na	10.8833	12.9997	14.6824	AT4G08850	AT4G08850.1_.2	leucine-rich repeat family protein / protein kinase family protein; similar to leucine-rich repeat transmembrane protein kinase, putative [Arabidopsis thaliana] (TAIR:AT1G35710.1); similar to hypothetical protein [Vitis vinifera] (GB:CAN68996.1); similar to unnamed protein product [Vitis vinifera] (GB:CAO66621.1); similar to hypothetical protein [Vitis vinifera] (GB:CAN73988.1); contains InterPro…
Medtr4g094868.2	na	na	12.3555	14.2288	13.9171	AT4G36920	AP2	Encodes a floral homeotic gene, a member of the AP2/EREBP (ethylene responsive element binding protein) class of transcription factors and is involved in the specification of floral organ identity, establishment of floral meristem identity, suppression of floral meristem indeterminancy, and development of the ovule and seed coat. AP2 also has a role in controlling seed mass. Dominant negative all…
Medtr7g072605.1	na	na	20.0701	18.4841	13.6946	AT4G18700	CIPK12	Encodes CBL-interacting protein kinase 12 (CIPK12).
Medtr3g008500.1	na	na	14.7864	16.0085	13.4407	AT5G51460	ATTPPA	homologous to the C-terminal part of microbial trehalose-6-phosphate phosphatases
Medtr1g102500.1	na	na	11.7734	13.112	13.1354	AT4G08850	AT4G08850.1_.2	leucine-rich repeat family protein / protein kinase family protein; similar to leucine-rich repeat transmembrane protein kinase, putative [Arabidopsis thaliana] (TAIR:AT1G35710.1); similar to hypothetical protein [Vitis vinifera] (GB:CAN68996.1); similar to unnamed protein product [Vitis vinifera] (GB:CAO66621.1); similar to hypothetical protein [Vitis vinifera] (GB:CAN73988.1); contains InterPro…
Medtr3g112430.1	na	na	9.25999	10.4606	12.4994	AT3G48350	AT3G48350.1	cysteine proteinase, putative; similar to cysteine proteinase, putative [Arabidopsis thaliana] (TAIR:AT5G50260.1); similar to Vignain precursor (Cysteine endopeptidase) (GB:O65039); contains InterPro domain Peptidase C1A, papain; (InterPro:IPR013128); contains InterPro domain Peptidase C1A, papain C-terminal; (InterPro:IPR000668); contains InterPro domain Peptidase, cysteine peptidase active site…
Medtr8g024600.1	na	na	12.0638	13.2077	12.3052	AT4G18700	CIPK12	Encodes CBL-interacting protein kinase 12 (CIPK12).
Medtr1g113850.1	na	na	7.35726	8.18615	12.1756	AT1G78610	AT1G78610.1	mechanosensitive ion channel domain-containing protein / MS ion channel domain-containing protein; Identical to Uncharacterized mscS family protein At1g78610 [Arabidopsis Thaliana] (GB:Q9SYM1); similar to mechanosensitive ion channel domain-containing protein / MS ion channel domain-containing protein [Arabidopsis thaliana] (TAIR:AT2G17000.1); similar to mechanosensitive ion channel domain-contai…
Medtr4g129950.2	na	na	9.61267	11.0154	11.9014	AT4G30490	AT4G30490.1	AFG1-like ATPase family protein; similar to AFG1-like ATPase family protein [Arabidopsis thaliana] (TAIR:AT4G28070.2); similar to AFG1-like ATPase family protein [Arabidopsis thaliana] (TAIR:AT4G28070.1); similar to unknown [Populus trichocarpa] (GB:ABK95418.1); similar to hypothetical protein [Vitis vinifera] (GB:CAN65875.1); similar to unnamed protein product [Vitis vinifera] (GB:CAO66595.1); c…
Medtr5g021670.1	na	na	7.84324	10.0412	11.414	AT4G08850	AT4G08850.1_.2	leucine-rich repeat family protein / protein kinase family protein; similar to leucine-rich repeat transmembrane protein kinase, putative [Arabidopsis thaliana] (TAIR:AT1G35710.1); similar to hypothetical protein [Vitis vinifera] (GB:CAN68996.1); similar to unnamed protein product [Vitis vinifera] (GB:CAO66621.1); similar to hypothetical protein [Vitis vinifera] (GB:CAN73988.1); contains InterPro…
Medtr1g018510.1	na	na	6.297	7.9379	11.3893	AT5G59130	AT5G59130.1	subtilase family protein; similar to ATSBT4.12, subtilase [Arabidopsis thaliana] (TAIR:AT5G59090.3); similar to ATSBT4.13, subtilase [Arabidopsis thaliana] (TAIR:AT5G59120.1); similar to ATSBT4.12, subtilase [Arabidopsis thaliana] (TAIR:AT5G59090.1); similar to unnamed protein product [Vitis vinifera] (GB:CAO67394.1); similar to unnamed protein product [Vitis vinifera] (GB:CAO67395.1); similar to…
Medtr1g085160.2	na	na	11.4173	12.9596	11.3448	AT1G09570	AT1G07090.1	similar to unknown protein [Arabidopsis thaliana] (TAIR:AT5G58500.1); similar to hypothetical protein [Oryza sativa (japonica cultivar-group)] (GB:BAB68109.1); contains InterPro domain Protein of unknown function DUF640; (InterPro:IPR006936)
Medtr4g125080.1	na	na	5.85032	7.74238	11.3159	AT1G72500	AT1G72500.1	inter-alpha-trypsin inhibitor heavy chain-related; similar to inter-alpha-trypsin inhibitor heavy chain-related [Arabidopsis thaliana] (TAIR:AT1G19110.1); similar to unnamed protein product [Vitis vinifera] (GB:CAO45601.1); similar to unnamed protein product [Vitis vinifera] (GB:CAO65221.1); contains InterPro domain von Willebrand factor, type A (InterPro:IPR002035)
Medtr2g045470.1	na	na	9.42191	8.68102	11.1761	AT4G18700	CIPK12	Encodes CBL-interacting protein kinase 12 (CIPK12).
Medtr2g034040.1	na	na	8.47787	9.73269	11.0518	AT1G09570	AT1G07090.1	similar to unknown protein [Arabidopsis thaliana] (TAIR:AT5G58500.1); similar to hypothetical protein [Oryza sativa (japonica cultivar-group)] (GB:BAB68109.1); contains InterPro domain Protein of unknown function DUF640; (InterPro:IPR006936)
Medtr1g100787.1	na	na	10.5929	11.8263	11.0463	AT4G08850	AT4G08850.1_.2	leucine-rich repeat family protein / protein kinase family protein; similar to leucine-rich repeat transmembrane protein kinase, putative [Arabidopsis thaliana] (TAIR:AT1G35710.1); similar to hypothetical protein [Vitis vinifera] (GB:CAN68996.1); similar to unnamed protein product [Vitis vinifera] (GB:CAO66621.1); similar to hypothetical protein [Vitis vinifera] (GB:CAN73988.1); contains InterPro…
Medtr8g107620.1	na	down	21.2705	15.1547	10.8714	AT1G25230	AT1G25230.1	purple acid phosphatase family protein; similar to ATPAP3/PAP3 (purple acid phosphatase 3), acid phosphatase/ protein serine/threonine phosphatase [Arabidopsis thaliana] (TAIR:AT1G14700.1); similar to purple acid phosphatase 1 [Solanum tuberosum] (GB:AAT37529.1); contains InterPro domain Metallophosphoesterase; (InterPro:IPR004843)
Medtr8g090330.1	na	na	10.7493	17.8784	10.5787	AT5G51460	ATTPPA	homologous to the C-terminal part of microbial trehalose-6-phosphate phosphatases
Medtr2g005810.1	na	na	9.86445	10.1703	9.96012	AT4G08850	AT4G08850.1_.2	leucine-rich repeat family protein / protein kinase family protein; similar to leucine-rich repeat transmembrane protein kinase, putative [Arabidopsis thaliana] (TAIR:AT1G35710.1); similar to hypothetical protein [Vitis vinifera] (GB:CAN68996.1); similar to unnamed protein product [Vitis vinifera] (GB:CAO66621.1); similar to hypothetical protein [Vitis vinifera] (GB:CAN73988.1); contains InterPro…
Medtr3g088425.1	na	na	8.2063	9.01988	9.60861	AT1G21670	AT1G07090.1	similar to unknown protein [Arabidopsis thaliana] (TAIR:AT5G58500.1); similar to hypothetical protein [Oryza sativa (japonica cultivar-group)] (GB:BAB68109.1); contains InterPro domain Protein of unknown function DUF640; (InterPro:IPR006936)
Medtr7g075900.1	na	na	6.02224	7.44194	9.57858	AT5G59130	AT5G59130.1	subtilase family protein; similar to ATSBT4.12, subtilase [Arabidopsis thaliana] (TAIR:AT5G59090.3); similar to ATSBT4.13, subtilase [Arabidopsis thaliana] (TAIR:AT5G59120.1); similar to ATSBT4.12, subtilase [Arabidopsis thaliana] (TAIR:AT5G59090.1); similar to unnamed protein product [Vitis vinifera] (GB:CAO67394.1); similar to unnamed protein product [Vitis vinifera] (GB:CAO67395.1); similar to…
Medtr3g109820.1	na	na	7.01868	8.56494	9.26515	AT4G08850	AT4G08850.1_.2	leucine-rich repeat family protein / protein kinase family protein; similar to leucine-rich repeat transmembrane protein kinase, putative [Arabidopsis thaliana] (TAIR:AT1G35710.1); similar to hypothetical protein [Vitis vinifera] (GB:CAN68996.1); similar to unnamed protein product [Vitis vinifera] (GB:CAO66621.1); similar to hypothetical protein [Vitis vinifera] (GB:CAN73988.1); contains InterPro…
Medtr4g104680.1	na	na	7.56109	9.07866	9.14388	AT5G50210	AT5G50210.1	Quinolinate synthase (QS) activity of At5g50210 has been demonstrated by functional complementation of corresponding E. coli mutants and complementation of embryo-lethal phenotypes of the QS homozygous null allele in Arabidopsis.
Medtr1g115430.1	na	na	6.99988	9.885	9.06104	AT1G28010	AT1G28010.1	PGP14 (P-GLYCOPROTEIN 14); ATPase, coupled to transmembrane movement of substances; Identical to Multidrug resistance protein 12 (MDR12) [Arabidopsis Thaliana] (GB:Q9C7F2); similar to PGP2 (P-GLYCOPROTEIN 2), ATPase, coupled to transmembrane movement of substances [Arabidopsis thaliana] (TAIR:AT4G25960.1); similar to ATMDR11/ATPGP19/MDR1/MDR11/PGP19 (P-GLYCOPROTEIN 19), ATPase, coupled to transme…
Medtr4g036090.2	na	na	9.40373	10.0894	8.90533	AT5G51460	ATTPPA	homologous to the C-terminal part of microbial trehalose-6-phosphate phosphatases
Medtr7g079310.1	na	na	5.09221	5.29635	8.63857	AT5G59130	AT5G59130.1	subtilase family protein; similar to ATSBT4.12, subtilase [Arabidopsis thaliana] (TAIR:AT5G59090.3); similar to ATSBT4.13, subtilase [Arabidopsis thaliana] (TAIR:AT5G59120.1); similar to ATSBT4.12, subtilase [Arabidopsis thaliana] (TAIR:AT5G59090.1); similar to unnamed protein product [Vitis vinifera] (GB:CAO67394.1); similar to unnamed protein product [Vitis vinifera] (GB:CAO67395.1); similar to…
Medtr3g110860.1	na	na	14.8058	15.526	8.58687	AT4G08850	AT4G08850.1_.2	leucine-rich repeat family protein / protein kinase family protein; similar to leucine-rich repeat transmembrane protein kinase, putative [Arabidopsis thaliana] (TAIR:AT1G35710.1); similar to hypothetical protein [Vitis vinifera] (GB:CAN68996.1); similar to unnamed protein product [Vitis vinifera] (GB:CAO66621.1); similar to hypothetical protein [Vitis vinifera] (GB:CAN73988.1); contains InterPro…
Medtr1g062130.1	na	na	6.03773	6.10296	8.49714	AT5G03555	AT5G03555.1	permease, cytosine/purines, uracil, thiamine, allantoin family protein; similar to unnamed protein product [Vitis vinifera] (GB:CAO62981.1); similar to hypothetical protein [Vitis vinifera] (GB:CAN65774.1); contains InterPro domain Permease for cytosine/purines, uracil, thiamine, allantoin; (InterPro:IPR001248)
Medtr6g043740.1	na	na	6.12374	5.0885	8.12232	AT5G16010	AT5G16010.1	3-oxo-5-alpha-steroid 4-dehydrogenase family protein / steroid 5-alpha-reductase family protein; similar to DET2 (DE-ETIOLATED 2) [Arabidopsis thaliana] (TAIR:AT2G38050.1); similar to unnamed protein product [Vitis vinifera] (GB:CAO39507.1); contains InterPro domain 3-oxo-5-alpha-steroid 4-dehydrogenase, C-terminal; (InterPro:IPR001104)
Medtr7g072575.1	na	na	5.66258	5.98787	7.84476	AT4G18700	CIPK12	Encodes CBL-interacting protein kinase 12 (CIPK12).
Medtr3g075390.1	na	na	13.52	14.4283	7.80146	AT3G48350	AT3G48350.1	cysteine proteinase, putative; similar to cysteine proteinase, putative [Arabidopsis thaliana] (TAIR:AT5G50260.1); similar to Vignain precursor (Cysteine endopeptidase) (GB:O65039); contains InterPro domain Peptidase C1A, papain; (InterPro:IPR013128); contains InterPro domain Peptidase C1A, papain C-terminal; (InterPro:IPR000668); contains InterPro domain Peptidase, cysteine peptidase active site…
Medtr1g013700.1	na	na	3.53391	4.2244	7.44641	AT4G18700	CIPK12	Encodes CBL-interacting protein kinase 12 (CIPK12).
Medtr5g067150.1	na	na	8.39072	7.22351	7.38827	AT4G18700	CIPK12	Encodes CBL-interacting protein kinase 12 (CIPK12).
Medtr4g123940.1	na	na	5.28427	3.82149	7.1863	AT4G18700	CIPK12	Encodes CBL-interacting protein kinase 12 (CIPK12).
Medtr4g114670.1	na	na	6.79939	7.44561	6.97068	AT4G18700	CIPK12	Encodes CBL-interacting protein kinase 12 (CIPK12).
Medtr8g021230.1	na	na	6.23468	9.40761	6.94111	AT1G72500	AT1G72500.1	inter-alpha-trypsin inhibitor heavy chain-related; similar to inter-alpha-trypsin inhibitor heavy chain-related [Arabidopsis thaliana] (TAIR:AT1G19110.1); similar to unnamed protein product [Vitis vinifera] (GB:CAO45601.1); similar to unnamed protein product [Vitis vinifera] (GB:CAO65221.1); contains InterPro domain von Willebrand factor, type A (InterPro:IPR002035)
Medtr3g060880.1	na	na	3.72886	5.67347	6.83436	AT4G08850	AT4G08850.1_.2	leucine-rich repeat family protein / protein kinase family protein; similar to leucine-rich repeat transmembrane protein kinase, putative [Arabidopsis thaliana] (TAIR:AT1G35710.1); similar to hypothetical protein [Vitis vinifera] (GB:CAN68996.1); similar to unnamed protein product [Vitis vinifera] (GB:CAO66621.1); similar to hypothetical protein [Vitis vinifera] (GB:CAN73988.1); contains InterPro…
Medtr2g016280.1	na	na	4.68595	5.0081	6.59865	AT4G18700	CIPK12	Encodes CBL-interacting protein kinase 12 (CIPK12).
Medtr7g073290.1	na	na	5.18352	5.62323	6.54551	AT4G08850	AT4G08850.1_.2	leucine-rich repeat family protein / protein kinase family protein; similar to leucine-rich repeat transmembrane protein kinase, putative [Arabidopsis thaliana] (TAIR:AT1G35710.1); similar to hypothetical protein [Vitis vinifera] (GB:CAN68996.1); similar to unnamed protein product [Vitis vinifera] (GB:CAO66621.1); similar to hypothetical protein [Vitis vinifera] (GB:CAN73988.1); contains InterPro…
Medtr1g093600.1	na	down	37.8344	51.6662	5.94069	AT1G68840	TEM2/RAV2	Rav2 is part of a complex that has been named `regulator of the (H+)-ATPase of the vacuolar and endosomal membranes' (RAVE)
Medtr4g107280.1	na	na	6.59242	8.44135	5.90414	AT3G08720	ATPK19	Encodes a ribosomal-protein S6 kinase. Gene expression is induced by cold and salt (NaCl). Activation of AtS6k is regulated by 1-naphthylacetic acid and kinetin, at least in part, via a lipid kinase-dependent pathway. Phosphorylates specifically mammalian and plant S6 at 25 degrees C but not at 37 degrees C. Involved in translational up-regulation of ribosomal proteins.
Medtr3g449390.1	na	na	4.72887	5.33065	5.88614	AT4G08850	AT4G08850.1_.2	leucine-rich repeat family protein / protein kinase family protein; similar to leucine-rich repeat transmembrane protein kinase, putative [Arabidopsis thaliana] (TAIR:AT1G35710.1); similar to hypothetical protein [Vitis vinifera] (GB:CAN68996.1); similar to unnamed protein product [Vitis vinifera] (GB:CAO66621.1); similar to hypothetical protein [Vitis vinifera] (GB:CAN73988.1); contains InterPro…
Medtr2g078810.2	na	na	5.10427	6.55616	5.57092	AT4G08850	AT4G08850.1_.2	leucine-rich repeat family protein / protein kinase family protein; similar to leucine-rich repeat transmembrane protein kinase, putative [Arabidopsis thaliana] (TAIR:AT1G35710.1); similar to hypothetical protein [Vitis vinifera] (GB:CAN68996.1); similar to unnamed protein product [Vitis vinifera] (GB:CAO66621.1); similar to hypothetical protein [Vitis vinifera] (GB:CAN73988.1); contains InterPro…
Medtr5g032150.1	na	na	8.88196	6.46687	5.53958	AT2G22540	SVP	Encodes a nuclear protein that acts as a floral repressor and that functions within the thermosensory pathway. It represses FT expression via direct binding to the vCArG III motif in the FT promoter.
Medtr4g125080.2	na	na	3.94883	2.67848	5.32677	AT1G72500	AT1G72500.1	inter-alpha-trypsin inhibitor heavy chain-related; similar to inter-alpha-trypsin inhibitor heavy chain-related [Arabidopsis thaliana] (TAIR:AT1G19110.1); similar to unnamed protein product [Vitis vinifera] (GB:CAO45601.1); similar to unnamed protein product [Vitis vinifera] (GB:CAO65221.1); contains InterPro domain von Willebrand factor, type A (InterPro:IPR002035)
Medtr5g090100.1	na	na	4.70545	4.7259	5.09391	AT4G08850	AT4G08850.1_.2	leucine-rich repeat family protein / protein kinase family protein; similar to leucine-rich repeat transmembrane protein kinase, putative [Arabidopsis thaliana] (TAIR:AT1G35710.1); similar to hypothetical protein [Vitis vinifera] (GB:CAN68996.1); similar to unnamed protein product [Vitis vinifera] (GB:CAO66621.1); similar to hypothetical protein [Vitis vinifera] (GB:CAN73988.1); contains InterPro…
Medtr2g041220.1	na	na	3.26206	3.55168	5.03766	AT1G78610	AT1G78610.1	mechanosensitive ion channel domain-containing protein / MS ion channel domain-containing protein; Identical to Uncharacterized mscS family protein At1g78610 [Arabidopsis Thaliana] (GB:Q9SYM1); similar to mechanosensitive ion channel domain-containing protein / MS ion channel domain-containing protein [Arabidopsis thaliana] (TAIR:AT2G17000.1); similar to mechanosensitive ion channel domain-contai…
Medtr5g085700.1	na	na	3.09503	3.12137	5.03179	AT4G08850	AT4G08850.1_.2	leucine-rich repeat family protein / protein kinase family protein; similar to leucine-rich repeat transmembrane protein kinase, putative [Arabidopsis thaliana] (TAIR:AT1G35710.1); similar to hypothetical protein [Vitis vinifera] (GB:CAN68996.1); similar to unnamed protein product [Vitis vinifera] (GB:CAO66621.1); similar to hypothetical protein [Vitis vinifera] (GB:CAN73988.1); contains InterPro…
Medtr7g023340.1	na	na	4.21942	5.26821	4.99016	AT1G28010	AT1G28010.1	PGP14 (P-GLYCOPROTEIN 14); ATPase, coupled to transmembrane movement of substances; Identical to Multidrug resistance protein 12 (MDR12) [Arabidopsis Thaliana] (GB:Q9C7F2); similar to PGP2 (P-GLYCOPROTEIN 2), ATPase, coupled to transmembrane movement of substances [Arabidopsis thaliana] (TAIR:AT4G25960.1); similar to ATMDR11/ATPGP19/MDR1/MDR11/PGP19 (P-GLYCOPROTEIN 19), ATPase, coupled to transme…
Medtr5g045910.1	na	na	3.87394	3.83487	4.90207	AT4G08850	AT4G08850.1_.2	leucine-rich repeat family protein / protein kinase family protein; similar to leucine-rich repeat transmembrane protein kinase, putative [Arabidopsis thaliana] (TAIR:AT1G35710.1); similar to hypothetical protein [Vitis vinifera] (GB:CAN68996.1); similar to unnamed protein product [Vitis vinifera] (GB:CAO66621.1); similar to hypothetical protein [Vitis vinifera] (GB:CAN73988.1); contains InterPro…
Medtr1g063170.1	na	na	3.77725	4.45499	4.80036	AT1G28010	AT1G28010.1	PGP14 (P-GLYCOPROTEIN 14); ATPase, coupled to transmembrane movement of substances; Identical to Multidrug resistance protein 12 (MDR12) [Arabidopsis Thaliana] (GB:Q9C7F2); similar to PGP2 (P-GLYCOPROTEIN 2), ATPase, coupled to transmembrane movement of substances [Arabidopsis thaliana] (TAIR:AT4G25960.1); similar to ATMDR11/ATPGP19/MDR1/MDR11/PGP19 (P-GLYCOPROTEIN 19), ATPase, coupled to transme…
Medtr5g011410.1	na	na	3.36632	4.18984	4.78291	AT4G08850	AT4G08850.1_.2	leucine-rich repeat family protein / protein kinase family protein; similar to leucine-rich repeat transmembrane protein kinase, putative [Arabidopsis thaliana] (TAIR:AT1G35710.1); similar to hypothetical protein [Vitis vinifera] (GB:CAN68996.1); similar to unnamed protein product [Vitis vinifera] (GB:CAO66621.1); similar to hypothetical protein [Vitis vinifera] (GB:CAN73988.1); contains InterPro…
Medtr7g117580.1	na	na	4.70777	6.22931	4.71919	AT5G49960	AT5G49960.1	binding / catalytic; Identical to Putative ion channel DMI1 [Arabidopsis Thaliana] (GB:Q9LTX4); similar to unknown protein [Arabidopsis thaliana] (TAIR:AT5G02940.1); similar to SYM8 [Pisum sativum] (GB:ABX57723.1); similar to unnamed protein product [Vitis vinifera] (GB:CAO46974.1); similar to DMI1 protein homologue [Pisum sativum] (GB:CAJ00334.2); contains InterPro domain NAD(P)-binding; (InterP…
Medtr2g018135.1	na	na	4.67625	5.8421	4.65302	AT5G59130	AT5G59130.1	subtilase family protein; similar to ATSBT4.12, subtilase [Arabidopsis thaliana] (TAIR:AT5G59090.3); similar to ATSBT4.13, subtilase [Arabidopsis thaliana] (TAIR:AT5G59120.1); similar to ATSBT4.12, subtilase [Arabidopsis thaliana] (TAIR:AT5G59090.1); similar to unnamed protein product [Vitis vinifera] (GB:CAO67394.1); similar to unnamed protein product [Vitis vinifera] (GB:CAO67395.1); similar to…
Medtr7g081380.1	na	na	5.31277	7.58021	4.63894	AT5G59130	AT5G59130.1	subtilase family protein; similar to ATSBT4.12, subtilase [Arabidopsis thaliana] (TAIR:AT5G59090.3); similar to ATSBT4.13, subtilase [Arabidopsis thaliana] (TAIR:AT5G59120.1); similar to ATSBT4.12, subtilase [Arabidopsis thaliana] (TAIR:AT5G59090.1); similar to unnamed protein product [Vitis vinifera] (GB:CAO67394.1); similar to unnamed protein product [Vitis vinifera] (GB:CAO67395.1); similar to…
Medtr8g071250.1	na	na	2.82636	2.75972	4.19431	AT1G78610	AT1G78610.1	mechanosensitive ion channel domain-containing protein / MS ion channel domain-containing protein; Identical to Uncharacterized mscS family protein At1g78610 [Arabidopsis Thaliana] (GB:Q9SYM1); similar to mechanosensitive ion channel domain-containing protein / MS ion channel domain-containing protein [Arabidopsis thaliana] (TAIR:AT2G17000.1); similar to mechanosensitive ion channel domain-contai…
Medtr3g110840.1	na	na	7.43546	10.9762	4.12554	AT4G08850	AT4G08850.1_.2	leucine-rich repeat family protein / protein kinase family protein; similar to leucine-rich repeat transmembrane protein kinase, putative [Arabidopsis thaliana] (TAIR:AT1G35710.1); similar to hypothetical protein [Vitis vinifera] (GB:CAN68996.1); similar to unnamed protein product [Vitis vinifera] (GB:CAO66621.1); similar to hypothetical protein [Vitis vinifera] (GB:CAN73988.1); contains InterPro…
Medtr7g117580.2	na	na	3.5213	2.36828	4.01964	AT5G49960	AT5G49960.1	binding / catalytic; Identical to Putative ion channel DMI1 [Arabidopsis Thaliana] (GB:Q9LTX4); similar to unknown protein [Arabidopsis thaliana] (TAIR:AT5G02940.1); similar to SYM8 [Pisum sativum] (GB:ABX57723.1); similar to unnamed protein product [Vitis vinifera] (GB:CAO46974.1); similar to DMI1 protein homologue [Pisum sativum] (GB:CAJ00334.2); contains InterPro domain NAD(P)-binding; (InterP…
Medtr5g016810.2	na	na	3.25865	3.27745	3.97619	AT4G36920	AP2	Encodes a floral homeotic gene, a member of the AP2/EREBP (ethylene responsive element binding protein) class of transcription factors and is involved in the specification of floral organ identity, establishment of floral meristem identity, suppression of floral meristem indeterminancy, and development of the ovule and seed coat. AP2 also has a role in controlling seed mass. Dominant negative all…
Medtr6g037340.1	na	down	8.70053	12.5573	3.90517	AT5G16010	AT5G16010.1	3-oxo-5-alpha-steroid 4-dehydrogenase family protein / steroid 5-alpha-reductase family protein; similar to DET2 (DE-ETIOLATED 2) [Arabidopsis thaliana] (TAIR:AT2G38050.1); similar to unnamed protein product [Vitis vinifera] (GB:CAO39507.1); contains InterPro domain 3-oxo-5-alpha-steroid 4-dehydrogenase, C-terminal; (InterPro:IPR001104)
Medtr4g105370.1	na	na	3.46249	4.72789	3.86513	AT4G08850	AT4G08850.1_.2	leucine-rich repeat family protein / protein kinase family protein; similar to leucine-rich repeat transmembrane protein kinase, putative [Arabidopsis thaliana] (TAIR:AT1G35710.1); similar to hypothetical protein [Vitis vinifera] (GB:CAN68996.1); similar to unnamed protein product [Vitis vinifera] (GB:CAO66621.1); similar to hypothetical protein [Vitis vinifera] (GB:CAN73988.1); contains InterPro…
Medtr7g098630.1	na	up	1.34797	1.29135	3.85788	AT5G59130	AT5G59130.1	subtilase family protein; similar to ATSBT4.12, subtilase [Arabidopsis thaliana] (TAIR:AT5G59090.3); similar to ATSBT4.13, subtilase [Arabidopsis thaliana] (TAIR:AT5G59120.1); similar to ATSBT4.12, subtilase [Arabidopsis thaliana] (TAIR:AT5G59090.1); similar to unnamed protein product [Vitis vinifera] (GB:CAO67394.1); similar to unnamed protein product [Vitis vinifera] (GB:CAO67395.1); similar to…
Medtr2g018125.1	na	na	3.0081	3.45607	3.84817	AT5G59130	AT5G59130.1	subtilase family protein; similar to ATSBT4.12, subtilase [Arabidopsis thaliana] (TAIR:AT5G59090.3); similar to ATSBT4.13, subtilase [Arabidopsis thaliana] (TAIR:AT5G59120.1); similar to ATSBT4.12, subtilase [Arabidopsis thaliana] (TAIR:AT5G59090.1); similar to unnamed protein product [Vitis vinifera] (GB:CAO67394.1); similar to unnamed protein product [Vitis vinifera] (GB:CAO67395.1); similar to…
Medtr5g053920.1	na	down	9.76349	18.7141	3.7407	AT1G68840	TEM2/RAV2	Rav2 is part of a complex that has been named `regulator of the (H+)-ATPase of the vacuolar and endosomal membranes' (RAVE)
Medtr1g032010.1	na	na	10.7336	10.3191	3.72637	AT1G21670	AT1G07090.1	similar to unknown protein [Arabidopsis thaliana] (TAIR:AT5G58500.1); similar to hypothetical protein [Oryza sativa (japonica cultivar-group)] (GB:BAB68109.1); contains InterPro domain Protein of unknown function DUF640; (InterPro:IPR006936)
Medtr7g081420.1	na	na	2.71085	2.51447	3.61642	AT5G59130	AT5G59130.1	subtilase family protein; similar to ATSBT4.12, subtilase [Arabidopsis thaliana] (TAIR:AT5G59090.3); similar to ATSBT4.13, subtilase [Arabidopsis thaliana] (TAIR:AT5G59120.1); similar to ATSBT4.12, subtilase [Arabidopsis thaliana] (TAIR:AT5G59090.1); similar to unnamed protein product [Vitis vinifera] (GB:CAO67394.1); similar to unnamed protein product [Vitis vinifera] (GB:CAO67395.1); similar to…
Medtr8g042710.1	na	na	4.0378	4.61868	3.58277	AT5G59130	AT5G59130.1	subtilase family protein; similar to ATSBT4.12, subtilase [Arabidopsis thaliana] (TAIR:AT5G59090.3); similar to ATSBT4.13, subtilase [Arabidopsis thaliana] (TAIR:AT5G59120.1); similar to ATSBT4.12, subtilase [Arabidopsis thaliana] (TAIR:AT5G59090.1); similar to unnamed protein product [Vitis vinifera] (GB:CAO67394.1); similar to unnamed protein product [Vitis vinifera] (GB:CAO67395.1); similar to…
Medtr4g125180.1	na	na	4.06247	5.81098	3.39551	AT5G59130	AT5G59130.1	subtilase family protein; similar to ATSBT4.12, subtilase [Arabidopsis thaliana] (TAIR:AT5G59090.3); similar to ATSBT4.13, subtilase [Arabidopsis thaliana] (TAIR:AT5G59120.1); similar to ATSBT4.12, subtilase [Arabidopsis thaliana] (TAIR:AT5G59090.1); similar to unnamed protein product [Vitis vinifera] (GB:CAO67394.1); similar to unnamed protein product [Vitis vinifera] (GB:CAO67395.1); similar to…
Medtr8g024590.1	na	na	2.07989	2.32085	3.35525	AT4G18700	CIPK12	Encodes CBL-interacting protein kinase 12 (CIPK12).
Medtr3g082200.1	na	na	1.55942	1.70592	3.30628	AT5G59130	AT5G59130.1	subtilase family protein; similar to ATSBT4.12, subtilase [Arabidopsis thaliana] (TAIR:AT5G59090.3); similar to ATSBT4.13, subtilase [Arabidopsis thaliana] (TAIR:AT5G59120.1); similar to ATSBT4.12, subtilase [Arabidopsis thaliana] (TAIR:AT5G59090.1); similar to unnamed protein product [Vitis vinifera] (GB:CAO67394.1); similar to unnamed protein product [Vitis vinifera] (GB:CAO67395.1); similar to…
Medtr5g075060.1	na	na	2.98308	2.80219	3.22071	AT4G18700	CIPK12	Encodes CBL-interacting protein kinase 12 (CIPK12).
Medtr4g094918.1	na	na	3.42073	4.11106	3.19004	AT3G48350	AT3G48350.1	cysteine proteinase, putative; similar to cysteine proteinase, putative [Arabidopsis thaliana] (TAIR:AT5G50260.1); similar to Vignain precursor (Cysteine endopeptidase) (GB:O65039); contains InterPro domain Peptidase C1A, papain; (InterPro:IPR013128); contains InterPro domain Peptidase C1A, papain C-terminal; (InterPro:IPR000668); contains InterPro domain Peptidase, cysteine peptidase active site…
Medtr1g085160.1	na	na	3.4133	8.15288	3.08767	AT1G09570	AT1G07090.1	similar to unknown protein [Arabidopsis thaliana] (TAIR:AT5G58500.1); similar to hypothetical protein [Oryza sativa (japonica cultivar-group)] (GB:BAB68109.1); contains InterPro domain Protein of unknown function DUF640; (InterPro:IPR006936)
Medtr6g088790.1	na	na	5.6929	6.38853	3.04039	AT4G08850	AT4G08850.1_.2	leucine-rich repeat family protein / protein kinase family protein; similar to leucine-rich repeat transmembrane protein kinase, putative [Arabidopsis thaliana] (TAIR:AT1G35710.1); similar to hypothetical protein [Vitis vinifera] (GB:CAN68996.1); similar to unnamed protein product [Vitis vinifera] (GB:CAO66621.1); similar to hypothetical protein [Vitis vinifera] (GB:CAN73988.1); contains InterPro…
Medtr4g006970.1	na	down	16.3979	22.6554	3.00658	AT4G18700	CIPK12	Encodes CBL-interacting protein kinase 12 (CIPK12).
Medtr2g449790.1	na	na	4.22347	4.48028	2.99176	AT4G08850	AT4G08850.1_.2	leucine-rich repeat family protein / protein kinase family protein; similar to leucine-rich repeat transmembrane protein kinase, putative [Arabidopsis thaliana] (TAIR:AT1G35710.1); similar to hypothetical protein [Vitis vinifera] (GB:CAN68996.1); similar to unnamed protein product [Vitis vinifera] (GB:CAO66621.1); similar to hypothetical protein [Vitis vinifera] (GB:CAN73988.1); contains InterPro…
Medtr5g082920.1	na	na	1.21573	1.34127	2.77823	AT4G08850	AT4G08850.1_.2	leucine-rich repeat family protein / protein kinase family protein; similar to leucine-rich repeat transmembrane protein kinase, putative [Arabidopsis thaliana] (TAIR:AT1G35710.1); similar to hypothetical protein [Vitis vinifera] (GB:CAN68996.1); similar to unnamed protein product [Vitis vinifera] (GB:CAO66621.1); similar to hypothetical protein [Vitis vinifera] (GB:CAN73988.1); contains InterPro…
Medtr7g084220.1	na	na	2.13936	2.574	2.77697	AT4G08850	AT4G08850.1_.2	leucine-rich repeat family protein / protein kinase family protein; similar to leucine-rich repeat transmembrane protein kinase, putative [Arabidopsis thaliana] (TAIR:AT1G35710.1); similar to hypothetical protein [Vitis vinifera] (GB:CAN68996.1); similar to unnamed protein product [Vitis vinifera] (GB:CAO66621.1); similar to hypothetical protein [Vitis vinifera] (GB:CAN73988.1); contains InterPro…
Medtr6g009110.1	na	na	5.11288	5.63698	2.55597	AT1G28010	AT1G28010.1	PGP14 (P-GLYCOPROTEIN 14); ATPase, coupled to transmembrane movement of substances; Identical to Multidrug resistance protein 12 (MDR12) [Arabidopsis Thaliana] (GB:Q9C7F2); similar to PGP2 (P-GLYCOPROTEIN 2), ATPase, coupled to transmembrane movement of substances [Arabidopsis thaliana] (TAIR:AT4G25960.1); similar to ATMDR11/ATPGP19/MDR1/MDR11/PGP19 (P-GLYCOPROTEIN 19), ATPase, coupled to transme…
Medtr4g094868.1	na	na	1.30878	2.08537	2.49566	AT4G36920	AP2	Encodes a floral homeotic gene, a member of the AP2/EREBP (ethylene responsive element binding protein) class of transcription factors and is involved in the specification of floral organ identity, establishment of floral meristem identity, suppression of floral meristem indeterminancy, and development of the ovule and seed coat. AP2 also has a role in controlling seed mass. Dominant negative all…
Medtr8g072440.1	na	na	3.29949	4.70418	2.40455	AT5G59130	AT5G59130.1	subtilase family protein; similar to ATSBT4.12, subtilase [Arabidopsis thaliana] (TAIR:AT5G59090.3); similar to ATSBT4.13, subtilase [Arabidopsis thaliana] (TAIR:AT5G59120.1); similar to ATSBT4.12, subtilase [Arabidopsis thaliana] (TAIR:AT5G59090.1); similar to unnamed protein product [Vitis vinifera] (GB:CAO67394.1); similar to unnamed protein product [Vitis vinifera] (GB:CAO67395.1); similar to…
Medtr6g088805.1	na	na	1.6979	3.05989	2.3543	AT1G58340	ZF14	ZF14 mRNA, complete cds
Medtr5g025010.2	na	na	1.61615	1.39649	2.3537	AT5G59130	AT5G59130.1	subtilase family protein; similar to ATSBT4.12, subtilase [Arabidopsis thaliana] (TAIR:AT5G59090.3); similar to ATSBT4.13, subtilase [Arabidopsis thaliana] (TAIR:AT5G59120.1); similar to ATSBT4.12, subtilase [Arabidopsis thaliana] (TAIR:AT5G59090.1); similar to unnamed protein product [Vitis vinifera] (GB:CAO67394.1); similar to unnamed protein product [Vitis vinifera] (GB:CAO67395.1); similar to…
Medtr8g021230.2	na	na	3.74843	0.235791	2.35232	AT1G72500	AT1G72500.1	inter-alpha-trypsin inhibitor heavy chain-related; similar to inter-alpha-trypsin inhibitor heavy chain-related [Arabidopsis thaliana] (TAIR:AT1G19110.1); similar to unnamed protein product [Vitis vinifera] (GB:CAO45601.1); similar to unnamed protein product [Vitis vinifera] (GB:CAO65221.1); contains InterPro domain von Willebrand factor, type A (InterPro:IPR002035)
Medtr5g096530.1	na	na	2.92619	4.88755	2.11985	AT4G08850	AT4G08850.1_.2	leucine-rich repeat family protein / protein kinase family protein; similar to leucine-rich repeat transmembrane protein kinase, putative [Arabidopsis thaliana] (TAIR:AT1G35710.1); similar to hypothetical protein [Vitis vinifera] (GB:CAN68996.1); similar to unnamed protein product [Vitis vinifera] (GB:CAO66621.1); similar to hypothetical protein [Vitis vinifera] (GB:CAN73988.1); contains InterPro…
Medtr2g105680.1	na	na	1.95191	3.0838	2.0788	AT4G08850	AT4G08850.1_.2	leucine-rich repeat family protein / protein kinase family protein; similar to leucine-rich repeat transmembrane protein kinase, putative [Arabidopsis thaliana] (TAIR:AT1G35710.1); similar to hypothetical protein [Vitis vinifera] (GB:CAN68996.1); similar to unnamed protein product [Vitis vinifera] (GB:CAO66621.1); similar to hypothetical protein [Vitis vinifera] (GB:CAN73988.1); contains InterPro…
Medtr8g083220.1	na	na	2.38045	1.89931	1.93883	AT5G59130	AT5G59130.1	subtilase family protein; similar to ATSBT4.12, subtilase [Arabidopsis thaliana] (TAIR:AT5G59090.3); similar to ATSBT4.13, subtilase [Arabidopsis thaliana] (TAIR:AT5G59120.1); similar to ATSBT4.12, subtilase [Arabidopsis thaliana] (TAIR:AT5G59090.1); similar to unnamed protein product [Vitis vinifera] (GB:CAO67394.1); similar to unnamed protein product [Vitis vinifera] (GB:CAO67395.1); similar to…
Medtr1g078110.1	na	up	0.687057	0.799986	1.92887	AT5G59130	AT5G59130.1	subtilase family protein; similar to ATSBT4.12, subtilase [Arabidopsis thaliana] (TAIR:AT5G59090.3); similar to ATSBT4.13, subtilase [Arabidopsis thaliana] (TAIR:AT5G59120.1); similar to ATSBT4.12, subtilase [Arabidopsis thaliana] (TAIR:AT5G59090.1); similar to unnamed protein product [Vitis vinifera] (GB:CAO67394.1); similar to unnamed protein product [Vitis vinifera] (GB:CAO67395.1); similar to…
Medtr3g090480.1	na	na	2.60524	3.8282	1.90051	AT4G08850	AT4G08850.1_.2	leucine-rich repeat family protein / protein kinase family protein; similar to leucine-rich repeat transmembrane protein kinase, putative [Arabidopsis thaliana] (TAIR:AT1G35710.1); similar to hypothetical protein [Vitis vinifera] (GB:CAN68996.1); similar to unnamed protein product [Vitis vinifera] (GB:CAO66621.1); similar to hypothetical protein [Vitis vinifera] (GB:CAN73988.1); contains InterPro…
Medtr4g107280.2	na	na	2.55176	2.39766	1.88302	AT3G08720	ATPK19	Encodes a ribosomal-protein S6 kinase. Gene expression is induced by cold and salt (NaCl). Activation of AtS6k is regulated by 1-naphthylacetic acid and kinetin, at least in part, via a lipid kinase-dependent pathway. Phosphorylates specifically mammalian and plant S6 at 25 degrees C but not at 37 degrees C. Involved in translational up-regulation of ribosomal proteins.
Medtr3g466400.1	na	na	1.87749	2.08148	1.8821	AT4G18700	CIPK12	Encodes CBL-interacting protein kinase 12 (CIPK12).
Medtr5g025950.1	na	na	1.49462	2.05974	1.85398	AT4G08850	AT4G08850.1_.2	leucine-rich repeat family protein / protein kinase family protein; similar to leucine-rich repeat transmembrane protein kinase, putative [Arabidopsis thaliana] (TAIR:AT1G35710.1); similar to hypothetical protein [Vitis vinifera] (GB:CAN68996.1); similar to unnamed protein product [Vitis vinifera] (GB:CAO66621.1); similar to hypothetical protein [Vitis vinifera] (GB:CAN73988.1); contains InterPro…
Medtr7g446160.1	na	na	1.5026	1.45091	1.82488	AT4G08850	AT4G08850.1_.2	leucine-rich repeat family protein / protein kinase family protein; similar to leucine-rich repeat transmembrane protein kinase, putative [Arabidopsis thaliana] (TAIR:AT1G35710.1); similar to hypothetical protein [Vitis vinifera] (GB:CAN68996.1); similar to unnamed protein product [Vitis vinifera] (GB:CAO66621.1); similar to hypothetical protein [Vitis vinifera] (GB:CAN73988.1); contains InterPro…
Medtr7g081720.1	na	down	4.33075	4.30073	1.79998	AT4G08850	AT4G08850.1_.2	leucine-rich repeat family protein / protein kinase family protein; similar to leucine-rich repeat transmembrane protein kinase, putative [Arabidopsis thaliana] (TAIR:AT1G35710.1); similar to hypothetical protein [Vitis vinifera] (GB:CAN68996.1); similar to unnamed protein product [Vitis vinifera] (GB:CAO66621.1); similar to hypothetical protein [Vitis vinifera] (GB:CAN73988.1); contains InterPro…
Medtr4g070970.1	na	down	4.35037	5.74906	1.79236	AT4G08850	AT4G08850.1_.2	leucine-rich repeat family protein / protein kinase family protein; similar to leucine-rich repeat transmembrane protein kinase, putative [Arabidopsis thaliana] (TAIR:AT1G35710.1); similar to hypothetical protein [Vitis vinifera] (GB:CAN68996.1); similar to unnamed protein product [Vitis vinifera] (GB:CAO66621.1); similar to hypothetical protein [Vitis vinifera] (GB:CAN73988.1); contains InterPro…
Medtr5g044680.1	na	na	1.71697	2.41839	1.77937	AT4G08850	AT4G08850.1_.2	leucine-rich repeat family protein / protein kinase family protein; similar to leucine-rich repeat transmembrane protein kinase, putative [Arabidopsis thaliana] (TAIR:AT1G35710.1); similar to hypothetical protein [Vitis vinifera] (GB:CAN68996.1); similar to unnamed protein product [Vitis vinifera] (GB:CAO66621.1); similar to hypothetical protein [Vitis vinifera] (GB:CAN73988.1); contains InterPro…
Medtr6g009200.1	na	down	6.3259	10.9376	1.70224	AT1G28010	AT1G28010.1	PGP14 (P-GLYCOPROTEIN 14); ATPase, coupled to transmembrane movement of substances; Identical to Multidrug resistance protein 12 (MDR12) [Arabidopsis Thaliana] (GB:Q9C7F2); similar to PGP2 (P-GLYCOPROTEIN 2), ATPase, coupled to transmembrane movement of substances [Arabidopsis thaliana] (TAIR:AT4G25960.1); similar to ATMDR11/ATPGP19/MDR1/MDR11/PGP19 (P-GLYCOPROTEIN 19), ATPase, coupled to transme…
Medtr5g063080.1	na	na	1.94076	3.01306	1.67224	AT5G51460	ATTPPA	homologous to the C-terminal part of microbial trehalose-6-phosphate phosphatases
Medtr7g081500.1	na	down	3.84929	6.25236	1.653	AT5G59130	AT5G59130.1	subtilase family protein; similar to ATSBT4.12, subtilase [Arabidopsis thaliana] (TAIR:AT5G59090.3); similar to ATSBT4.13, subtilase [Arabidopsis thaliana] (TAIR:AT5G59120.1); similar to ATSBT4.12, subtilase [Arabidopsis thaliana] (TAIR:AT5G59090.1); similar to unnamed protein product [Vitis vinifera] (GB:CAO67394.1); similar to unnamed protein product [Vitis vinifera] (GB:CAO67395.1); similar to…
Medtr1g107550.1	na	na	2.0739	2.56976	1.53951	AT3G48350	AT3G48350.1	cysteine proteinase, putative; similar to cysteine proteinase, putative [Arabidopsis thaliana] (TAIR:AT5G50260.1); similar to Vignain precursor (Cysteine endopeptidase) (GB:O65039); contains InterPro domain Peptidase C1A, papain; (InterPro:IPR013128); contains InterPro domain Peptidase C1A, papain C-terminal; (InterPro:IPR000668); contains InterPro domain Peptidase, cysteine peptidase active site…
Medtr6g043810.2	na	na	3.10313	3.50976	1.53639	AT1G58340	ZF14	ZF14 mRNA, complete cds
Medtr5g067460.1	na	down	6.19919	6.69534	1.51674	AT1G58340	ZF14	ZF14 mRNA, complete cds
Medtr3g111020.1	na	na	2.50237	2.66298	1.50345	AT1G58340	ZF14	ZF14 mRNA, complete cds
Medtr5g088350.3	na	na	1.70175	1.92797	1.48106	AT4G18700	CIPK12	Encodes CBL-interacting protein kinase 12 (CIPK12).
Medtr7g109920.1	na	na	0.581458	0.904546	1.41861	AT1G56600	AT1G56600.1	ATGOLS2 (ARABIDOPSIS THALIANA GALACTINOL SYNTHASE 2); transferase, transferring glycosyl groups / transferase, transferring hexosyl groups; similar to ATGOLS3 (ARABIDOPSIS THALIANA GALACTINOL SYNTHASE 3), transferase, transferring glycosyl groups / transferase, transferring hexosyl groups [Arabidopsis thaliana] (TAIR:AT1G09350.1); similar to galactinol synthase-like protein [Thellungiella halophi…
Medtr1g086080.1	na	down	3.69817	5.13454	1.40314	AT1G28010	AT1G28010.1	PGP14 (P-GLYCOPROTEIN 14); ATPase, coupled to transmembrane movement of substances; Identical to Multidrug resistance protein 12 (MDR12) [Arabidopsis Thaliana] (GB:Q9C7F2); similar to PGP2 (P-GLYCOPROTEIN 2), ATPase, coupled to transmembrane movement of substances [Arabidopsis thaliana] (TAIR:AT4G25960.1); similar to ATMDR11/ATPGP19/MDR1/MDR11/PGP19 (P-GLYCOPROTEIN 19), ATPase, coupled to transme…
Medtr0200s0050.1	na	na	0.742006	0.369928	1.30185	AT1G25230	AT1G25230.1	purple acid phosphatase family protein; similar to ATPAP3/PAP3 (purple acid phosphatase 3), acid phosphatase/ protein serine/threonine phosphatase [Arabidopsis thaliana] (TAIR:AT1G14700.1); similar to purple acid phosphatase 1 [Solanum tuberosum] (GB:AAT37529.1); contains InterPro domain Metallophosphoesterase; (InterPro:IPR004843)
Medtr2g090710.1	na	na	1.70134	2.30325	1.22422	AT4G08850	AT4G08850.1_.2	leucine-rich repeat family protein / protein kinase family protein; similar to leucine-rich repeat transmembrane protein kinase, putative [Arabidopsis thaliana] (TAIR:AT1G35710.1); similar to hypothetical protein [Vitis vinifera] (GB:CAN68996.1); similar to unnamed protein product [Vitis vinifera] (GB:CAO66621.1); similar to hypothetical protein [Vitis vinifera] (GB:CAN73988.1); contains InterPro…
Medtr3g082200.3	na	na	0	0	1.22164	AT5G59130	AT5G59130.1	subtilase family protein; similar to ATSBT4.12, subtilase [Arabidopsis thaliana] (TAIR:AT5G59090.3); similar to ATSBT4.13, subtilase [Arabidopsis thaliana] (TAIR:AT5G59120.1); similar to ATSBT4.12, subtilase [Arabidopsis thaliana] (TAIR:AT5G59090.1); similar to unnamed protein product [Vitis vinifera] (GB:CAO67394.1); similar to unnamed protein product [Vitis vinifera] (GB:CAO67395.1); similar to…
Medtr4g104370.1	na	na	1.62207	0.942703	1.07111	AT3G48350	AT3G48350.1	cysteine proteinase, putative; similar to cysteine proteinase, putative [Arabidopsis thaliana] (TAIR:AT5G50260.1); similar to Vignain precursor (Cysteine endopeptidase) (GB:O65039); contains InterPro domain Peptidase C1A, papain; (InterPro:IPR013128); contains InterPro domain Peptidase C1A, papain C-terminal; (InterPro:IPR000668); contains InterPro domain Peptidase, cysteine peptidase active site…
Medtr4g128820.1	na	na	1.15039	1.10732	1.04296	AT4G18700	CIPK12	Encodes CBL-interacting protein kinase 12 (CIPK12).
Medtr4g124050.1	na	na	1.15445	1.10188	0.985979	AT1G28010	AT1G28010.1	PGP14 (P-GLYCOPROTEIN 14); ATPase, coupled to transmembrane movement of substances; Identical to Multidrug resistance protein 12 (MDR12) [Arabidopsis Thaliana] (GB:Q9C7F2); similar to PGP2 (P-GLYCOPROTEIN 2), ATPase, coupled to transmembrane movement of substances [Arabidopsis thaliana] (TAIR:AT4G25960.1); similar to ATMDR11/ATPGP19/MDR1/MDR11/PGP19 (P-GLYCOPROTEIN 19), ATPase, coupled to transme…
Medtr3g102810.1	na	down	8.98287	13.6566	0.973701	AT5G59130	AT5G59130.1	subtilase family protein; similar to ATSBT4.12, subtilase [Arabidopsis thaliana] (TAIR:AT5G59090.3); similar to ATSBT4.13, subtilase [Arabidopsis thaliana] (TAIR:AT5G59120.1); similar to ATSBT4.12, subtilase [Arabidopsis thaliana] (TAIR:AT5G59090.1); similar to unnamed protein product [Vitis vinifera] (GB:CAO67394.1); similar to unnamed protein product [Vitis vinifera] (GB:CAO67395.1); similar to…
Medtr6g043810.1	na	na	0	0	0.962957	AT1G58340	ZF14	ZF14 mRNA, complete cds
Medtr8g072440.2	na	na	0.313485	0.0470257	0.955204	AT5G59130	AT5G59130.1	subtilase family protein; similar to ATSBT4.12, subtilase [Arabidopsis thaliana] (TAIR:AT5G59090.3); similar to ATSBT4.13, subtilase [Arabidopsis thaliana] (TAIR:AT5G59120.1); similar to ATSBT4.12, subtilase [Arabidopsis thaliana] (TAIR:AT5G59090.1); similar to unnamed protein product [Vitis vinifera] (GB:CAO67394.1); similar to unnamed protein product [Vitis vinifera] (GB:CAO67395.1); similar to…
Medtr8g066710.1	na	down	2.18648	2.08232	0.951952	AT1G28010	AT1G28010.1	PGP14 (P-GLYCOPROTEIN 14); ATPase, coupled to transmembrane movement of substances; Identical to Multidrug resistance protein 12 (MDR12) [Arabidopsis Thaliana] (GB:Q9C7F2); similar to PGP2 (P-GLYCOPROTEIN 2), ATPase, coupled to transmembrane movement of substances [Arabidopsis thaliana] (TAIR:AT4G25960.1); similar to ATMDR11/ATPGP19/MDR1/MDR11/PGP19 (P-GLYCOPROTEIN 19), ATPase, coupled to transme…
Medtr1g047670.1	na	na	1.71802	2.24893	0.852429	AT4G08850	AT4G08850.1_.2	leucine-rich repeat family protein / protein kinase family protein; similar to leucine-rich repeat transmembrane protein kinase, putative [Arabidopsis thaliana] (TAIR:AT1G35710.1); similar to hypothetical protein [Vitis vinifera] (GB:CAN68996.1); similar to unnamed protein product [Vitis vinifera] (GB:CAO66621.1); similar to hypothetical protein [Vitis vinifera] (GB:CAN73988.1); contains InterPro…
Medtr8g024600.2	na	na	0	0.918926	0.840812	AT4G18700	CIPK12	Encodes CBL-interacting protein kinase 12 (CIPK12).
Medtr3g091010.1	na	na	0.564331	0.658088	0.814215	AT5G51460	ATTPPA	homologous to the C-terminal part of microbial trehalose-6-phosphate phosphatases
Medtr7g075890.1	na	na	1.29393	1.54865	0.711777	AT5G59130	AT5G59130.1	subtilase family protein; similar to ATSBT4.12, subtilase [Arabidopsis thaliana] (TAIR:AT5G59090.3); similar to ATSBT4.13, subtilase [Arabidopsis thaliana] (TAIR:AT5G59120.1); similar to ATSBT4.12, subtilase [Arabidopsis thaliana] (TAIR:AT5G59090.1); similar to unnamed protein product [Vitis vinifera] (GB:CAO67394.1); similar to unnamed protein product [Vitis vinifera] (GB:CAO67395.1); similar to…
Medtr8g465340.1	na	na	1.3937	2.42777	0.711308	AT4G08850	AT4G08850.1_.2	leucine-rich repeat family protein / protein kinase family protein; similar to leucine-rich repeat transmembrane protein kinase, putative [Arabidopsis thaliana] (TAIR:AT1G35710.1); similar to hypothetical protein [Vitis vinifera] (GB:CAN68996.1); similar to unnamed protein product [Vitis vinifera] (GB:CAO66621.1); similar to hypothetical protein [Vitis vinifera] (GB:CAN73988.1); contains InterPro…
Medtr3g104940.1	na	na	1.26581	1.32285	0.689206	AT1G78610	AT1G78610.1	mechanosensitive ion channel domain-containing protein / MS ion channel domain-containing protein; Identical to Uncharacterized mscS family protein At1g78610 [Arabidopsis Thaliana] (GB:Q9SYM1); similar to mechanosensitive ion channel domain-containing protein / MS ion channel domain-containing protein [Arabidopsis thaliana] (TAIR:AT2G17000.1); similar to mechanosensitive ion channel domain-contai…
Medtr5g026090.1	na	na	0.623144	0.528109	0.668939	AT4G08850	AT4G08850.1_.2	leucine-rich repeat family protein / protein kinase family protein; similar to leucine-rich repeat transmembrane protein kinase, putative [Arabidopsis thaliana] (TAIR:AT1G35710.1); similar to hypothetical protein [Vitis vinifera] (GB:CAN68996.1); similar to unnamed protein product [Vitis vinifera] (GB:CAO66621.1); similar to hypothetical protein [Vitis vinifera] (GB:CAN73988.1); contains InterPro…
Medtr4g129950.1	na	na	0.580996	0.414766	0.620806	AT4G30490	AT4G30490.1	AFG1-like ATPase family protein; similar to AFG1-like ATPase family protein [Arabidopsis thaliana] (TAIR:AT4G28070.2); similar to AFG1-like ATPase family protein [Arabidopsis thaliana] (TAIR:AT4G28070.1); similar to unknown [Populus trichocarpa] (GB:ABK95418.1); similar to hypothetical protein [Vitis vinifera] (GB:CAN65875.1); similar to unnamed protein product [Vitis vinifera] (GB:CAO66595.1); c…
Medtr6g008800.1	na	na	0.585522	1.6043	0.527296	AT1G28010	AT1G28010.1	PGP14 (P-GLYCOPROTEIN 14); ATPase, coupled to transmembrane movement of substances; Identical to Multidrug resistance protein 12 (MDR12) [Arabidopsis Thaliana] (GB:Q9C7F2); similar to PGP2 (P-GLYCOPROTEIN 2), ATPase, coupled to transmembrane movement of substances [Arabidopsis thaliana] (TAIR:AT4G25960.1); similar to ATMDR11/ATPGP19/MDR1/MDR11/PGP19 (P-GLYCOPROTEIN 19), ATPase, coupled to transme…
Medtr4g101600.1	na	na	0.475885	0.384374	0.519626	AT5G51460	ATTPPA	homologous to the C-terminal part of microbial trehalose-6-phosphate phosphatases
Medtr8g066690.1	na	na	1.05642	1.77409	0.514721	AT1G28010	AT1G28010.1	PGP14 (P-GLYCOPROTEIN 14); ATPase, coupled to transmembrane movement of substances; Identical to Multidrug resistance protein 12 (MDR12) [Arabidopsis Thaliana] (GB:Q9C7F2); similar to PGP2 (P-GLYCOPROTEIN 2), ATPase, coupled to transmembrane movement of substances [Arabidopsis thaliana] (TAIR:AT4G25960.1); similar to ATMDR11/ATPGP19/MDR1/MDR11/PGP19 (P-GLYCOPROTEIN 19), ATPase, coupled to transme…
Medtr5g025010.1	na	na	0.21899	0.838925	0.512946	AT5G59130	AT5G59130.1	subtilase family protein; similar to ATSBT4.12, subtilase [Arabidopsis thaliana] (TAIR:AT5G59090.3); similar to ATSBT4.13, subtilase [Arabidopsis thaliana] (TAIR:AT5G59120.1); similar to ATSBT4.12, subtilase [Arabidopsis thaliana] (TAIR:AT5G59090.1); similar to unnamed protein product [Vitis vinifera] (GB:CAO67394.1); similar to unnamed protein product [Vitis vinifera] (GB:CAO67395.1); similar to…
Medtr5g088350.4	na	na	0.275959	0.980728	0.491806	AT4G18700	CIPK12	Encodes CBL-interacting protein kinase 12 (CIPK12).
Medtr4g094610.1	na	down	1.48273	2.34961	0.475828	AT4G08850	AT4G08850.1_.2	leucine-rich repeat family protein / protein kinase family protein; similar to leucine-rich repeat transmembrane protein kinase, putative [Arabidopsis thaliana] (TAIR:AT1G35710.1); similar to hypothetical protein [Vitis vinifera] (GB:CAN68996.1); similar to unnamed protein product [Vitis vinifera] (GB:CAO66621.1); similar to hypothetical protein [Vitis vinifera] (GB:CAN73988.1); contains InterPro…
Medtr1g040555.1	na	na	0.423235	0.457943	0.474059	AT4G08850	AT4G08850.1_.2	leucine-rich repeat family protein / protein kinase family protein; similar to leucine-rich repeat transmembrane protein kinase, putative [Arabidopsis thaliana] (TAIR:AT1G35710.1); similar to hypothetical protein [Vitis vinifera] (GB:CAN68996.1); similar to unnamed protein product [Vitis vinifera] (GB:CAO66621.1); similar to hypothetical protein [Vitis vinifera] (GB:CAN73988.1); contains InterPro…
Medtr5g010830.1	na	na	0.556768	0.477044	0.474025	AT1G58340	ZF14	ZF14 mRNA, complete cds
Medtr5g024450.1	na	down	1.83256	2.50252	0.472332	AT4G08850	AT4G08850.1_.2	leucine-rich repeat family protein / protein kinase family protein; similar to leucine-rich repeat transmembrane protein kinase, putative [Arabidopsis thaliana] (TAIR:AT1G35710.1); similar to hypothetical protein [Vitis vinifera] (GB:CAN68996.1); similar to unnamed protein product [Vitis vinifera] (GB:CAO66621.1); similar to hypothetical protein [Vitis vinifera] (GB:CAN73988.1); contains InterPro…
Medtr6g040210.1	na	na	0.236539	0.215683	0.469402	AT4G08850	AT4G08850.1_.2	leucine-rich repeat family protein / protein kinase family protein; similar to leucine-rich repeat transmembrane protein kinase, putative [Arabidopsis thaliana] (TAIR:AT1G35710.1); similar to hypothetical protein [Vitis vinifera] (GB:CAN68996.1); similar to unnamed protein product [Vitis vinifera] (GB:CAO66621.1); similar to hypothetical protein [Vitis vinifera] (GB:CAN73988.1); contains InterPro…
Medtr1g040545.1	na	na	0.246347	0.295314	0.467339	AT4G08850	AT4G08850.1_.2	leucine-rich repeat family protein / protein kinase family protein; similar to leucine-rich repeat transmembrane protein kinase, putative [Arabidopsis thaliana] (TAIR:AT1G35710.1); similar to hypothetical protein [Vitis vinifera] (GB:CAN68996.1); similar to unnamed protein product [Vitis vinifera] (GB:CAO66621.1); similar to hypothetical protein [Vitis vinifera] (GB:CAN73988.1); contains InterPro…
Medtr4g010150.1	na	na	1.15993	0.270045	0.458768	AT3G15850	FAD5	Chloroplastic enzyme responsible for the synthesis of 16:1 fatty acids from galactolipids and sulpholipids. Uses ferredoxin as electron donor.
Medtr2g070020.1	na	down	3.60082	4.04721	0.458598	AT4G08850	AT4G08850.1_.2	leucine-rich repeat family protein / protein kinase family protein; similar to leucine-rich repeat transmembrane protein kinase, putative [Arabidopsis thaliana] (TAIR:AT1G35710.1); similar to hypothetical protein [Vitis vinifera] (GB:CAN68996.1); similar to unnamed protein product [Vitis vinifera] (GB:CAO66621.1); similar to hypothetical protein [Vitis vinifera] (GB:CAN73988.1); contains InterPro…
Medtr0039s0080.1	na	down	1.25084	1.48069	0.428567	AT1G58340	ZF14	ZF14 mRNA, complete cds
Medtr2g435930.1	na	na	0.270936	0.450857	0.425651	AT1G58340	ZF14	ZF14 mRNA, complete cds
Medtr7g007560.1	na	na	0.535021	0.502302	0.421823	AT4G08850	AT4G08850.1_.2	leucine-rich repeat family protein / protein kinase family protein; similar to leucine-rich repeat transmembrane protein kinase, putative [Arabidopsis thaliana] (TAIR:AT1G35710.1); similar to hypothetical protein [Vitis vinifera] (GB:CAN68996.1); similar to unnamed protein product [Vitis vinifera] (GB:CAO66621.1); similar to hypothetical protein [Vitis vinifera] (GB:CAN73988.1); contains InterPro…
Medtr2g016530.1	na	na	0.252306	0.388893	0.410065	AT4G08850	AT4G08850.1_.2	leucine-rich repeat family protein / protein kinase family protein; similar to leucine-rich repeat transmembrane protein kinase, putative [Arabidopsis thaliana] (TAIR:AT1G35710.1); similar to hypothetical protein [Vitis vinifera] (GB:CAN68996.1); similar to unnamed protein product [Vitis vinifera] (GB:CAO66621.1); similar to hypothetical protein [Vitis vinifera] (GB:CAN73988.1); contains InterPro…
Medtr8g089200.1	na	up	0.039516	0.0604633	0.376208	AT4G08850	AT4G08850.1_.2	leucine-rich repeat family protein / protein kinase family protein; similar to leucine-rich repeat transmembrane protein kinase, putative [Arabidopsis thaliana] (TAIR:AT1G35710.1); similar to hypothetical protein [Vitis vinifera] (GB:CAN68996.1); similar to unnamed protein product [Vitis vinifera] (GB:CAO66621.1); similar to hypothetical protein [Vitis vinifera] (GB:CAN73988.1); contains InterPro…
Medtr4g114670.3	na	na	0.0875497	0.114673	0.375513	AT4G18700	CIPK12	Encodes CBL-interacting protein kinase 12 (CIPK12).
Medtr3g104990.1	na	na	0.209025	0.172356	0.365495	AT1G78610	AT1G78610.1	mechanosensitive ion channel domain-containing protein / MS ion channel domain-containing protein; Identical to Uncharacterized mscS family protein At1g78610 [Arabidopsis Thaliana] (GB:Q9SYM1); similar to mechanosensitive ion channel domain-containing protein / MS ion channel domain-containing protein [Arabidopsis thaliana] (TAIR:AT2G17000.1); similar to mechanosensitive ion channel domain-contai…
Medtr1g040615.1	na	na	0.133555	0.150537	0.359702	AT4G08850	AT4G08850.1_.2	leucine-rich repeat family protein / protein kinase family protein; similar to leucine-rich repeat transmembrane protein kinase, putative [Arabidopsis thaliana] (TAIR:AT1G35710.1); similar to hypothetical protein [Vitis vinifera] (GB:CAN68996.1); similar to unnamed protein product [Vitis vinifera] (GB:CAO66621.1); similar to hypothetical protein [Vitis vinifera] (GB:CAN73988.1); contains InterPro…
Medtr2g005870.1	na	na	0.247771	0.313814	0.348944	AT5G49960	AT5G49960.1	binding / catalytic; Identical to Putative ion channel DMI1 [Arabidopsis Thaliana] (GB:Q9LTX4); similar to unknown protein [Arabidopsis thaliana] (TAIR:AT5G02940.1); similar to SYM8 [Pisum sativum] (GB:ABX57723.1); similar to unnamed protein product [Vitis vinifera] (GB:CAO46974.1); similar to DMI1 protein homologue [Pisum sativum] (GB:CAJ00334.2); contains InterPro domain NAD(P)-binding; (InterP…
Medtr3g110450.1	na	na	0.718316	1.16575	0.335909	AT4G08850	AT4G08850.1_.2	leucine-rich repeat family protein / protein kinase family protein; similar to leucine-rich repeat transmembrane protein kinase, putative [Arabidopsis thaliana] (TAIR:AT1G35710.1); similar to hypothetical protein [Vitis vinifera] (GB:CAN68996.1); similar to unnamed protein product [Vitis vinifera] (GB:CAO66621.1); similar to hypothetical protein [Vitis vinifera] (GB:CAN73988.1); contains InterPro…
Medtr2g029010.1	na	na	0.371724	0.310176	0.3295	AT4G08850	AT4G08850.1_.2	leucine-rich repeat family protein / protein kinase family protein; similar to leucine-rich repeat transmembrane protein kinase, putative [Arabidopsis thaliana] (TAIR:AT1G35710.1); similar to hypothetical protein [Vitis vinifera] (GB:CAN68996.1); similar to unnamed protein product [Vitis vinifera] (GB:CAO66621.1); similar to hypothetical protein [Vitis vinifera] (GB:CAN73988.1); contains InterPro…
Medtr8g102430.1	na	na	0.500895	0.758108	0.321901	AT1G58340	ZF14	ZF14 mRNA, complete cds
Medtr4g036090.1	na	na	0.370746	0.608957	0.304381	AT5G51460	ATTPPA	homologous to the C-terminal part of microbial trehalose-6-phosphate phosphatases
Medtr2g010470.1	na	na	0.43559	0.45281	0.302891	AT4G08850	AT4G08850.1_.2	leucine-rich repeat family protein / protein kinase family protein; similar to leucine-rich repeat transmembrane protein kinase, putative [Arabidopsis thaliana] (TAIR:AT1G35710.1); similar to hypothetical protein [Vitis vinifera] (GB:CAN68996.1); similar to unnamed protein product [Vitis vinifera] (GB:CAO66621.1); similar to hypothetical protein [Vitis vinifera] (GB:CAN73988.1); contains InterPro…
Medtr1g097580.1	na	na	0.36468	0.514991	0.281706	AT4G08850	AT4G08850.1_.2	leucine-rich repeat family protein / protein kinase family protein; similar to leucine-rich repeat transmembrane protein kinase, putative [Arabidopsis thaliana] (TAIR:AT1G35710.1); similar to hypothetical protein [Vitis vinifera] (GB:CAN68996.1); similar to unnamed protein product [Vitis vinifera] (GB:CAO66621.1); similar to hypothetical protein [Vitis vinifera] (GB:CAN73988.1); contains InterPro…
Medtr7g117580.3	na	na	0.267544	0.313269	0.281338	AT5G49960	AT5G49960.1	binding / catalytic; Identical to Putative ion channel DMI1 [Arabidopsis Thaliana] (GB:Q9LTX4); similar to unknown protein [Arabidopsis thaliana] (TAIR:AT5G02940.1); similar to SYM8 [Pisum sativum] (GB:ABX57723.1); similar to unnamed protein product [Vitis vinifera] (GB:CAO46974.1); similar to DMI1 protein homologue [Pisum sativum] (GB:CAJ00334.2); contains InterPro domain NAD(P)-binding; (InterP…
Medtr3g072320.1	na	na	0.190582	0.306024	0.262106	AT4G18700	CIPK12	Encodes CBL-interacting protein kinase 12 (CIPK12).
Medtr4g124040.3	na	down	1.67625	1.85528	0.246231	AT1G28010	AT1G28010.1	PGP14 (P-GLYCOPROTEIN 14); ATPase, coupled to transmembrane movement of substances; Identical to Multidrug resistance protein 12 (MDR12) [Arabidopsis Thaliana] (GB:Q9C7F2); similar to PGP2 (P-GLYCOPROTEIN 2), ATPase, coupled to transmembrane movement of substances [Arabidopsis thaliana] (TAIR:AT4G25960.1); similar to ATMDR11/ATPGP19/MDR1/MDR11/PGP19 (P-GLYCOPROTEIN 19), ATPase, coupled to transme…
Medtr7g028432.1	na	na	0.472364	0.634347	0.209656	AT4G08850	AT4G08850.1_.2	leucine-rich repeat family protein / protein kinase family protein; similar to leucine-rich repeat transmembrane protein kinase, putative [Arabidopsis thaliana] (TAIR:AT1G35710.1); similar to hypothetical protein [Vitis vinifera] (GB:CAN68996.1); similar to unnamed protein product [Vitis vinifera] (GB:CAO66621.1); similar to hypothetical protein [Vitis vinifera] (GB:CAN73988.1); contains InterPro…
Medtr4g124040.2	na	na	0.110022	0.895169	0.206512	AT1G28010	AT1G28010.1	PGP14 (P-GLYCOPROTEIN 14); ATPase, coupled to transmembrane movement of substances; Identical to Multidrug resistance protein 12 (MDR12) [Arabidopsis Thaliana] (GB:Q9C7F2); similar to PGP2 (P-GLYCOPROTEIN 2), ATPase, coupled to transmembrane movement of substances [Arabidopsis thaliana] (TAIR:AT4G25960.1); similar to ATMDR11/ATPGP19/MDR1/MDR11/PGP19 (P-GLYCOPROTEIN 19), ATPase, coupled to transme…
Medtr3g104920.2	na	na	0.232169	0.231807	0.187204	AT1G78610	AT1G78610.1	mechanosensitive ion channel domain-containing protein / MS ion channel domain-containing protein; Identical to Uncharacterized mscS family protein At1g78610 [Arabidopsis Thaliana] (GB:Q9SYM1); similar to mechanosensitive ion channel domain-containing protein / MS ion channel domain-containing protein [Arabidopsis thaliana] (TAIR:AT2G17000.1); similar to mechanosensitive ion channel domain-contai…
Medtr1g101500.1	na	na	0.177596	0.227215	0.182735	AT1G58340	ZF14	ZF14 mRNA, complete cds
Medtr7g446190.1	na	na	0.16845	0.188866	0.179928	AT4G08850	AT4G08850.1_.2	leucine-rich repeat family protein / protein kinase family protein; similar to leucine-rich repeat transmembrane protein kinase, putative [Arabidopsis thaliana] (TAIR:AT1G35710.1); similar to hypothetical protein [Vitis vinifera] (GB:CAN68996.1); similar to unnamed protein product [Vitis vinifera] (GB:CAO66621.1); similar to hypothetical protein [Vitis vinifera] (GB:CAN73988.1); contains InterPro…
Medtr7g081570.1	na	na	0.421307	0.231483	0.178011	AT4G08850	AT4G08850.1_.2	leucine-rich repeat family protein / protein kinase family protein; similar to leucine-rich repeat transmembrane protein kinase, putative [Arabidopsis thaliana] (TAIR:AT1G35710.1); similar to hypothetical protein [Vitis vinifera] (GB:CAN68996.1); similar to unnamed protein product [Vitis vinifera] (GB:CAO66621.1); similar to hypothetical protein [Vitis vinifera] (GB:CAN73988.1); contains InterPro…
Medtr8g021230.3	na	na	0.339671	0.74879	0.175714	AT1G72500	AT1G72500.1	inter-alpha-trypsin inhibitor heavy chain-related; similar to inter-alpha-trypsin inhibitor heavy chain-related [Arabidopsis thaliana] (TAIR:AT1G19110.1); similar to unnamed protein product [Vitis vinifera] (GB:CAO45601.1); similar to unnamed protein product [Vitis vinifera] (GB:CAO65221.1); contains InterPro domain von Willebrand factor, type A (InterPro:IPR002035)
Medtr7g081410.1	na	down	0.924708	0.511191	0.17405	AT4G08850	AT4G08850.1_.2	leucine-rich repeat family protein / protein kinase family protein; similar to leucine-rich repeat transmembrane protein kinase, putative [Arabidopsis thaliana] (TAIR:AT1G35710.1); similar to hypothetical protein [Vitis vinifera] (GB:CAN68996.1); similar to unnamed protein product [Vitis vinifera] (GB:CAO66621.1); similar to hypothetical protein [Vitis vinifera] (GB:CAN73988.1); contains InterPro…
Medtr3g074180.1	na	down	2.08136	1.324	0.171006	AT5G51460	ATTPPA	homologous to the C-terminal part of microbial trehalose-6-phosphate phosphatases
Medtr5g011280.1	na	na	0.0825363	0.020674	0.16386	AT5G59130	AT5G59130.1	subtilase family protein; similar to ATSBT4.12, subtilase [Arabidopsis thaliana] (TAIR:AT5G59090.3); similar to ATSBT4.13, subtilase [Arabidopsis thaliana] (TAIR:AT5G59120.1); similar to ATSBT4.12, subtilase [Arabidopsis thaliana] (TAIR:AT5G59090.1); similar to unnamed protein product [Vitis vinifera] (GB:CAO67394.1); similar to unnamed protein product [Vitis vinifera] (GB:CAO67395.1); similar to…
Medtr4g114670.2	na	na	0.120246	0.525103	0.143451	AT4G18700	CIPK12	Encodes CBL-interacting protein kinase 12 (CIPK12).
Medtr3g009400.1	na	na	0.119609	0.191753	0.130227	AT4G08850	AT4G08850.1_.2	leucine-rich repeat family protein / protein kinase family protein; similar to leucine-rich repeat transmembrane protein kinase, putative [Arabidopsis thaliana] (TAIR:AT1G35710.1); similar to hypothetical protein [Vitis vinifera] (GB:CAN68996.1); similar to unnamed protein product [Vitis vinifera] (GB:CAO66621.1); similar to hypothetical protein [Vitis vinifera] (GB:CAN73988.1); contains InterPro…
Medtr1g076370.1	na	na	0.209114	0.33126	0.123529	AT4G18700	CIPK12	Encodes CBL-interacting protein kinase 12 (CIPK12).
Medtr2g437730.1	na	na	0.097712	0.235559	0.113853	AT4G08850	AT4G08850.1_.2	leucine-rich repeat family protein / protein kinase family protein; similar to leucine-rich repeat transmembrane protein kinase, putative [Arabidopsis thaliana] (TAIR:AT1G35710.1); similar to hypothetical protein [Vitis vinifera] (GB:CAN68996.1); similar to unnamed protein product [Vitis vinifera] (GB:CAO66621.1); similar to hypothetical protein [Vitis vinifera] (GB:CAN73988.1); contains InterPro…
Medtr4g080730.1	na	na	0.110918	0.0435013	0.113342	AT3G48350	AT3G48350.1	cysteine proteinase, putative; similar to cysteine proteinase, putative [Arabidopsis thaliana] (TAIR:AT5G50260.1); similar to Vignain precursor (Cysteine endopeptidase) (GB:O65039); contains InterPro domain Peptidase C1A, papain; (InterPro:IPR013128); contains InterPro domain Peptidase C1A, papain C-terminal; (InterPro:IPR000668); contains InterPro domain Peptidase, cysteine peptidase active site…
Medtr4g109170.1	na	na	0.0529003	0.130994	0.105095	AT4G08850	AT4G08850.1_.2	leucine-rich repeat family protein / protein kinase family protein; similar to leucine-rich repeat transmembrane protein kinase, putative [Arabidopsis thaliana] (TAIR:AT1G35710.1); similar to hypothetical protein [Vitis vinifera] (GB:CAN68996.1); similar to unnamed protein product [Vitis vinifera] (GB:CAO66621.1); similar to hypothetical protein [Vitis vinifera] (GB:CAN73988.1); contains InterPro…
Medtr8g107620.2	na	na	0.567581	0.761341	0.099037	AT1G25230	AT1G25230.1	purple acid phosphatase family protein; similar to ATPAP3/PAP3 (purple acid phosphatase 3), acid phosphatase/ protein serine/threonine phosphatase [Arabidopsis thaliana] (TAIR:AT1G14700.1); similar to purple acid phosphatase 1 [Solanum tuberosum] (GB:AAT37529.1); contains InterPro domain Metallophosphoesterase; (InterPro:IPR004843)
Medtr6g009080.1	na	down	0.727125	0.790823	0.098478	AT1G28010	AT1G28010.1	PGP14 (P-GLYCOPROTEIN 14); ATPase, coupled to transmembrane movement of substances; Identical to Multidrug resistance protein 12 (MDR12) [Arabidopsis Thaliana] (GB:Q9C7F2); similar to PGP2 (P-GLYCOPROTEIN 2), ATPase, coupled to transmembrane movement of substances [Arabidopsis thaliana] (TAIR:AT4G25960.1); similar to ATMDR11/ATPGP19/MDR1/MDR11/PGP19 (P-GLYCOPROTEIN 19), ATPase, coupled to transme…
Medtr8g021230.4	na	na	0.343439	0.828759	0.0933183	AT1G72500	AT1G72500.1	inter-alpha-trypsin inhibitor heavy chain-related; similar to inter-alpha-trypsin inhibitor heavy chain-related [Arabidopsis thaliana] (TAIR:AT1G19110.1); similar to unnamed protein product [Vitis vinifera] (GB:CAO45601.1); similar to unnamed protein product [Vitis vinifera] (GB:CAO65221.1); contains InterPro domain von Willebrand factor, type A (InterPro:IPR002035)
Medtr4g094790.1	na	na	0.158562	0.128727	0.09217	AT4G08850	AT4G08850.1_.2	leucine-rich repeat family protein / protein kinase family protein; similar to leucine-rich repeat transmembrane protein kinase, putative [Arabidopsis thaliana] (TAIR:AT1G35710.1); similar to hypothetical protein [Vitis vinifera] (GB:CAN68996.1); similar to unnamed protein product [Vitis vinifera] (GB:CAO66621.1); similar to hypothetical protein [Vitis vinifera] (GB:CAN73988.1); contains InterPro…
Medtr1g088930.1	na	na	0.071483	0.100901	0.0756167	AT4G08850	AT4G08850.1_.2	leucine-rich repeat family protein / protein kinase family protein; similar to leucine-rich repeat transmembrane protein kinase, putative [Arabidopsis thaliana] (TAIR:AT1G35710.1); similar to hypothetical protein [Vitis vinifera] (GB:CAN68996.1); similar to unnamed protein product [Vitis vinifera] (GB:CAO66621.1); similar to hypothetical protein [Vitis vinifera] (GB:CAN73988.1); contains InterPro…
Medtr8g042670.2	na	na	0.42228	0.494448	0.0749603	AT5G59130	AT5G59130.1	subtilase family protein; similar to ATSBT4.12, subtilase [Arabidopsis thaliana] (TAIR:AT5G59090.3); similar to ATSBT4.13, subtilase [Arabidopsis thaliana] (TAIR:AT5G59120.1); similar to ATSBT4.12, subtilase [Arabidopsis thaliana] (TAIR:AT5G59090.1); similar to unnamed protein product [Vitis vinifera] (GB:CAO67394.1); similar to unnamed protein product [Vitis vinifera] (GB:CAO67395.1); similar to…
Medtr8g469780.1	na	na	0.0271167	0.250747	0.0665047	AT4G08850	AT4G08850.1_.2	leucine-rich repeat family protein / protein kinase family protein; similar to leucine-rich repeat transmembrane protein kinase, putative [Arabidopsis thaliana] (TAIR:AT1G35710.1); similar to hypothetical protein [Vitis vinifera] (GB:CAN68996.1); similar to unnamed protein product [Vitis vinifera] (GB:CAO66621.1); similar to hypothetical protein [Vitis vinifera] (GB:CAN73988.1); contains InterPro…
Medtr8g042670.1	na	na	0.563223	1.00939	0.0644913	AT5G59130	AT5G59130.1	subtilase family protein; similar to ATSBT4.12, subtilase [Arabidopsis thaliana] (TAIR:AT5G59090.3); similar to ATSBT4.13, subtilase [Arabidopsis thaliana] (TAIR:AT5G59120.1); similar to ATSBT4.12, subtilase [Arabidopsis thaliana] (TAIR:AT5G59090.1); similar to unnamed protein product [Vitis vinifera] (GB:CAO67394.1); similar to unnamed protein product [Vitis vinifera] (GB:CAO67395.1); similar to…
Medtr3g437630.1	na	na	0.073724	0.165189	0.064224	AT4G08850	AT4G08850.1_.2	leucine-rich repeat family protein / protein kinase family protein; similar to leucine-rich repeat transmembrane protein kinase, putative [Arabidopsis thaliana] (TAIR:AT1G35710.1); similar to hypothetical protein [Vitis vinifera] (GB:CAN68996.1); similar to unnamed protein product [Vitis vinifera] (GB:CAO66621.1); similar to hypothetical protein [Vitis vinifera] (GB:CAN73988.1); contains InterPro…
Medtr1g006990.1	na	na	0.116896	8.73664	0.0637307	AT5G59130	AT5G59130.1	subtilase family protein; similar to ATSBT4.12, subtilase [Arabidopsis thaliana] (TAIR:AT5G59090.3); similar to ATSBT4.13, subtilase [Arabidopsis thaliana] (TAIR:AT5G59120.1); similar to ATSBT4.12, subtilase [Arabidopsis thaliana] (TAIR:AT5G59090.1); similar to unnamed protein product [Vitis vinifera] (GB:CAO67394.1); similar to unnamed protein product [Vitis vinifera] (GB:CAO67395.1); similar to…
Medtr5g055920.1	na	na	0.170965	0.0184123	0.06364	AT5G59130	AT5G59130.1	subtilase family protein; similar to ATSBT4.12, subtilase [Arabidopsis thaliana] (TAIR:AT5G59090.3); similar to ATSBT4.13, subtilase [Arabidopsis thaliana] (TAIR:AT5G59120.1); similar to ATSBT4.12, subtilase [Arabidopsis thaliana] (TAIR:AT5G59090.1); similar to unnamed protein product [Vitis vinifera] (GB:CAO67394.1); similar to unnamed protein product [Vitis vinifera] (GB:CAO67395.1); similar to…
Medtr6g009030.1	na	na	0.154	0.297335	0.062958	AT1G28010	AT1G28010.1	PGP14 (P-GLYCOPROTEIN 14); ATPase, coupled to transmembrane movement of substances; Identical to Multidrug resistance protein 12 (MDR12) [Arabidopsis Thaliana] (GB:Q9C7F2); similar to PGP2 (P-GLYCOPROTEIN 2), ATPase, coupled to transmembrane movement of substances [Arabidopsis thaliana] (TAIR:AT4G25960.1); similar to ATMDR11/ATPGP19/MDR1/MDR11/PGP19 (P-GLYCOPROTEIN 19), ATPase, coupled to transme…
Medtr6g088755.1	na	na	0.0718033	0.0926793	0.0583737	AT4G08850	AT4G08850.1_.2	leucine-rich repeat family protein / protein kinase family protein; similar to leucine-rich repeat transmembrane protein kinase, putative [Arabidopsis thaliana] (TAIR:AT1G35710.1); similar to hypothetical protein [Vitis vinifera] (GB:CAN68996.1); similar to unnamed protein product [Vitis vinifera] (GB:CAO66621.1); similar to hypothetical protein [Vitis vinifera] (GB:CAN73988.1); contains InterPro…
Medtr6g009070.1	na	na	0.120012	0.243849	0.0575113	AT1G28010	AT1G28010.1	PGP14 (P-GLYCOPROTEIN 14); ATPase, coupled to transmembrane movement of substances; Identical to Multidrug resistance protein 12 (MDR12) [Arabidopsis Thaliana] (GB:Q9C7F2); similar to PGP2 (P-GLYCOPROTEIN 2), ATPase, coupled to transmembrane movement of substances [Arabidopsis thaliana] (TAIR:AT4G25960.1); similar to ATMDR11/ATPGP19/MDR1/MDR11/PGP19 (P-GLYCOPROTEIN 19), ATPase, coupled to transme…
Medtr7g009970.1	na	na	0.066979	0.148485	0.0547573	AT4G08850	AT4G08850.1_.2	leucine-rich repeat family protein / protein kinase family protein; similar to leucine-rich repeat transmembrane protein kinase, putative [Arabidopsis thaliana] (TAIR:AT1G35710.1); similar to hypothetical protein [Vitis vinifera] (GB:CAN68996.1); similar to unnamed protein product [Vitis vinifera] (GB:CAO66621.1); similar to hypothetical protein [Vitis vinifera] (GB:CAN73988.1); contains InterPro…
Medtr7g081410.2	na	na	0.174851	0.159972	0.0541897	AT4G08850	AT4G08850.1_.2	leucine-rich repeat family protein / protein kinase family protein; similar to leucine-rich repeat transmembrane protein kinase, putative [Arabidopsis thaliana] (TAIR:AT1G35710.1); similar to hypothetical protein [Vitis vinifera] (GB:CAN68996.1); similar to unnamed protein product [Vitis vinifera] (GB:CAO66621.1); similar to hypothetical protein [Vitis vinifera] (GB:CAN73988.1); contains InterPro…
Medtr8g470400.1	na	na	0.130956	0.345137	0.0535783	AT4G08850	AT4G08850.1_.2	leucine-rich repeat family protein / protein kinase family protein; similar to leucine-rich repeat transmembrane protein kinase, putative [Arabidopsis thaliana] (TAIR:AT1G35710.1); similar to hypothetical protein [Vitis vinifera] (GB:CAN68996.1); similar to unnamed protein product [Vitis vinifera] (GB:CAO66621.1); similar to hypothetical protein [Vitis vinifera] (GB:CAN73988.1); contains InterPro…
Medtr5g082270.1	na	down	0.636318	0.395469	0.0526123	AT4G08850	AT4G08850.1_.2	leucine-rich repeat family protein / protein kinase family protein; similar to leucine-rich repeat transmembrane protein kinase, putative [Arabidopsis thaliana] (TAIR:AT1G35710.1); similar to hypothetical protein [Vitis vinifera] (GB:CAN68996.1); similar to unnamed protein product [Vitis vinifera] (GB:CAO66621.1); similar to hypothetical protein [Vitis vinifera] (GB:CAN73988.1); contains InterPro…
Medtr3g104920.1	na	na	0.15523	0.297317	0.0429417	AT1G78610	AT1G78610.1	mechanosensitive ion channel domain-containing protein / MS ion channel domain-containing protein; Identical to Uncharacterized mscS family protein At1g78610 [Arabidopsis Thaliana] (GB:Q9SYM1); similar to mechanosensitive ion channel domain-containing protein / MS ion channel domain-containing protein [Arabidopsis thaliana] (TAIR:AT2G17000.1); similar to mechanosensitive ion channel domain-contai…
Medtr4g036505.1	na	na	0.0677497	0.130904	0.0327057	AT4G08850	AT4G08850.1_.2	leucine-rich repeat family protein / protein kinase family protein; similar to leucine-rich repeat transmembrane protein kinase, putative [Arabidopsis thaliana] (TAIR:AT1G35710.1); similar to hypothetical protein [Vitis vinifera] (GB:CAN68996.1); similar to unnamed protein product [Vitis vinifera] (GB:CAO66621.1); similar to hypothetical protein [Vitis vinifera] (GB:CAN73988.1); contains InterPro…
Medtr5g087360.1	na	down	0.232269	0.317691	0.0324843	AT4G08850	AT4G08850.1_.2	leucine-rich repeat family protein / protein kinase family protein; similar to leucine-rich repeat transmembrane protein kinase, putative [Arabidopsis thaliana] (TAIR:AT1G35710.1); similar to hypothetical protein [Vitis vinifera] (GB:CAN68996.1); similar to unnamed protein product [Vitis vinifera] (GB:CAO66621.1); similar to hypothetical protein [Vitis vinifera] (GB:CAN73988.1); contains InterPro…
Medtr4g080360.1	na	na	0.12076	0.41013	0.0320753	AT3G48350	AT3G48350.1	cysteine proteinase, putative; similar to cysteine proteinase, putative [Arabidopsis thaliana] (TAIR:AT5G50260.1); similar to Vignain precursor (Cysteine endopeptidase) (GB:O65039); contains InterPro domain Peptidase C1A, papain; (InterPro:IPR013128); contains InterPro domain Peptidase C1A, papain C-terminal; (InterPro:IPR000668); contains InterPro domain Peptidase, cysteine peptidase active site…
Medtr8g033150.2	na	na	0.119698	0.291816	0.0289203	AT5G59130	AT5G59130.1	subtilase family protein; similar to ATSBT4.12, subtilase [Arabidopsis thaliana] (TAIR:AT5G59090.3); similar to ATSBT4.13, subtilase [Arabidopsis thaliana] (TAIR:AT5G59120.1); similar to ATSBT4.12, subtilase [Arabidopsis thaliana] (TAIR:AT5G59090.1); similar to unnamed protein product [Vitis vinifera] (GB:CAO67394.1); similar to unnamed protein product [Vitis vinifera] (GB:CAO67395.1); similar to…
Medtr6g036780.1	na	na	0.0761727	0.276576	0.0275247	AT4G08850	AT4G08850.1_.2	leucine-rich repeat family protein / protein kinase family protein; similar to leucine-rich repeat transmembrane protein kinase, putative [Arabidopsis thaliana] (TAIR:AT1G35710.1); similar to hypothetical protein [Vitis vinifera] (GB:CAN68996.1); similar to unnamed protein product [Vitis vinifera] (GB:CAO66621.1); similar to hypothetical protein [Vitis vinifera] (GB:CAN73988.1); contains InterPro…
Medtr4g037720.1	na	na	0.109316	0.114426	0.025358	AT4G08850	AT4G08850.1_.2	leucine-rich repeat family protein / protein kinase family protein; similar to leucine-rich repeat transmembrane protein kinase, putative [Arabidopsis thaliana] (TAIR:AT1G35710.1); similar to hypothetical protein [Vitis vinifera] (GB:CAN68996.1); similar to unnamed protein product [Vitis vinifera] (GB:CAO66621.1); similar to hypothetical protein [Vitis vinifera] (GB:CAN73988.1); contains InterPro…
Medtr6g009090.1	na	na	0.262493	0.350269	0.025043	AT1G28010	AT1G28010.1	PGP14 (P-GLYCOPROTEIN 14); ATPase, coupled to transmembrane movement of substances; Identical to Multidrug resistance protein 12 (MDR12) [Arabidopsis Thaliana] (GB:Q9C7F2); similar to PGP2 (P-GLYCOPROTEIN 2), ATPase, coupled to transmembrane movement of substances [Arabidopsis thaliana] (TAIR:AT4G25960.1); similar to ATMDR11/ATPGP19/MDR1/MDR11/PGP19 (P-GLYCOPROTEIN 19), ATPase, coupled to transme…
Medtr4g109900.1	na	down	0.535578	0.62219	0.017459	AT3G16150	AT3G16150.1	L-asparaginase, putative / L-asparagine amidohydrolase, putative; Identical to Probable L-asparaginase 2 precursor [Arabidopsis Thaliana] (GB:Q8GXG1;GB:Q9LW72); similar to L-asparaginase / L-asparagine amidohydrolase [Arabidopsis thaliana] (TAIR:AT5G08100.1); similar to hypothetical protein [Vitis vinifera] (GB:CAN81785.1); contains InterPro domain Peptidase T2, asparaginase 2; (InterPro:IPR00024…
Medtr3g104930.1	up	na	0.0154163	0.503115	0.014268	AT5G59130	AT5G59130.1	subtilase family protein; similar to ATSBT4.12, subtilase [Arabidopsis thaliana] (TAIR:AT5G59090.3); similar to ATSBT4.13, subtilase [Arabidopsis thaliana] (TAIR:AT5G59120.1); similar to ATSBT4.12, subtilase [Arabidopsis thaliana] (TAIR:AT5G59090.1); similar to unnamed protein product [Vitis vinifera] (GB:CAO67394.1); similar to unnamed protein product [Vitis vinifera] (GB:CAO67395.1); similar to…
Medtr5g082460.1	na	down	0.0923763	0.117058	0.00898667	AT4G08850	AT4G08850.1_.2	leucine-rich repeat family protein / protein kinase family protein; similar to leucine-rich repeat transmembrane protein kinase, putative [Arabidopsis thaliana] (TAIR:AT1G35710.1); similar to hypothetical protein [Vitis vinifera] (GB:CAN68996.1); similar to unnamed protein product [Vitis vinifera] (GB:CAO66621.1); similar to hypothetical protein [Vitis vinifera] (GB:CAN73988.1); contains InterPro…
Medtr1g090520.1	na	down	0.12788	0.212738	0.008309	AT4G08850	AT4G08850.1_.2	leucine-rich repeat family protein / protein kinase family protein; similar to leucine-rich repeat transmembrane protein kinase, putative [Arabidopsis thaliana] (TAIR:AT1G35710.1); similar to hypothetical protein [Vitis vinifera] (GB:CAN68996.1); similar to unnamed protein product [Vitis vinifera] (GB:CAO66621.1); similar to hypothetical protein [Vitis vinifera] (GB:CAN73988.1); contains InterPro…
Medtr4g124040.1	na	down	0.226383	1.18368	0	AT1G28010	AT1G28010.1	PGP14 (P-GLYCOPROTEIN 14); ATPase, coupled to transmembrane movement of substances; Identical to Multidrug resistance protein 12 (MDR12) [Arabidopsis Thaliana] (GB:Q9C7F2); similar to PGP2 (P-GLYCOPROTEIN 2), ATPase, coupled to transmembrane movement of substances [Arabidopsis thaliana] (TAIR:AT4G25960.1); similar to ATMDR11/ATPGP19/MDR1/MDR11/PGP19 (P-GLYCOPROTEIN 19), ATPase, coupled to transme…
Medtr1g084670.1	na	na	0.102328	0.207086	0	AT1G56600	AT1G56600.1	ATGOLS2 (ARABIDOPSIS THALIANA GALACTINOL SYNTHASE 2); transferase, transferring glycosyl groups / transferase, transferring hexosyl groups; similar to ATGOLS3 (ARABIDOPSIS THALIANA GALACTINOL SYNTHASE 3), transferase, transferring glycosyl groups / transferase, transferring hexosyl groups [Arabidopsis thaliana] (TAIR:AT1G09350.1); similar to galactinol synthase-like protein [Thellungiella halophi…
Medtr1g084660.1	na	na	0.165537	0.127696	0	AT1G56600	AT1G56600.1	ATGOLS2 (ARABIDOPSIS THALIANA GALACTINOL SYNTHASE 2); transferase, transferring glycosyl groups / transferase, transferring hexosyl groups; similar to ATGOLS3 (ARABIDOPSIS THALIANA GALACTINOL SYNTHASE 3), transferase, transferring glycosyl groups / transferase, transferring hexosyl groups [Arabidopsis thaliana] (TAIR:AT1G09350.1); similar to galactinol synthase-like protein [Thellungiella halophi…
Medtr4g125080.3	na	na	0.155867	0.108326	0	AT1G72500	AT1G72500.1	inter-alpha-trypsin inhibitor heavy chain-related; similar to inter-alpha-trypsin inhibitor heavy chain-related [Arabidopsis thaliana] (TAIR:AT1G19110.1); similar to unnamed protein product [Vitis vinifera] (GB:CAO45601.1); similar to unnamed protein product [Vitis vinifera] (GB:CAO65221.1); contains InterPro domain von Willebrand factor, type A (InterPro:IPR002035)
Medtr1g018840.2	na	na	0.718773	0.565147	0	AT3G48350	AT3G48350.1	cysteine proteinase, putative; similar to cysteine proteinase, putative [Arabidopsis thaliana] (TAIR:AT5G50260.1); similar to Vignain precursor (Cysteine endopeptidase) (GB:O65039); contains InterPro domain Peptidase C1A, papain; (InterPro:IPR013128); contains InterPro domain Peptidase C1A, papain C-terminal; (InterPro:IPR000668); contains InterPro domain Peptidase, cysteine peptidase active site…
Medtr2g078810.1	na	na	0.48792	0	0	AT4G08850	AT4G08850.1_.2	leucine-rich repeat family protein / protein kinase family protein; similar to leucine-rich repeat transmembrane protein kinase, putative [Arabidopsis thaliana] (TAIR:AT1G35710.1); similar to hypothetical protein [Vitis vinifera] (GB:CAN68996.1); similar to unnamed protein product [Vitis vinifera] (GB:CAO66621.1); similar to hypothetical protein [Vitis vinifera] (GB:CAN73988.1); contains InterPro…
Medtr8g469600.1	na	na	0.0444937	0.179805	0	AT4G08850	AT4G08850.1_.2	leucine-rich repeat family protein / protein kinase family protein; similar to leucine-rich repeat transmembrane protein kinase, putative [Arabidopsis thaliana] (TAIR:AT1G35710.1); similar to hypothetical protein [Vitis vinifera] (GB:CAN68996.1); similar to unnamed protein product [Vitis vinifera] (GB:CAO66621.1); similar to hypothetical protein [Vitis vinifera] (GB:CAN73988.1); contains InterPro…
Medtr6g088785.1	na	na	0.096585	0.127507	0	AT4G08850	AT4G08850.1_.2	leucine-rich repeat family protein / protein kinase family protein; similar to leucine-rich repeat transmembrane protein kinase, putative [Arabidopsis thaliana] (TAIR:AT1G35710.1); similar to hypothetical protein [Vitis vinifera] (GB:CAN68996.1); similar to unnamed protein product [Vitis vinifera] (GB:CAO66621.1); similar to hypothetical protein [Vitis vinifera] (GB:CAN73988.1); contains InterPro…
Medtr2g045470.2	na	na	0.190878	0.069367	0	AT4G18700	CIPK12	Encodes CBL-interacting protein kinase 12 (CIPK12).
Medtr3g082200.2	na	na	0.429372	0.7694	0	AT5G59130	AT5G59130.1	subtilase family protein; similar to ATSBT4.12, subtilase [Arabidopsis thaliana] (TAIR:AT5G59090.3); similar to ATSBT4.13, subtilase [Arabidopsis thaliana] (TAIR:AT5G59120.1); similar to ATSBT4.12, subtilase [Arabidopsis thaliana] (TAIR:AT5G59090.1); similar to unnamed protein product [Vitis vinifera] (GB:CAO67394.1); similar to unnamed protein product [Vitis vinifera] (GB:CAO67395.1); similar to…
