# Supplementary material for: Gene-edited Mtsoc1 triple mutant Medicago plants do not flower
Source: Front Plant Sci. 2024 Feb 26;15:1357924. doi: 10.3389/fpls.2024.1357924 (PMC10926907; doi:10.3389/fpls.2024.1357924)
Supplement: Supplementary Table 5 — Expression of candidate flowering genes listed in Cheng et al. (2021) and genes used in RT-qPCR. [file Table_5.xlsx]

## Sheet: Genes used in RT-qpcr
mt id	name	wt	Mtsoc1a	Mtsoc1-4
Medtr7g075870	MtSOC1a	14.906	0.757041	21.7364
Medtr8g033250	MtSOC1b	9.07176	1.68937	5.89228
Medtr8g033220	MtSOC1c	4.25346	2.2145	23.4963
Medtr7g084970	MtFTa1	1.68302	3.49387	1.2524
Medtr7g085020	MtFTa2	0.527239	0.722523	3.65284
Medtr7g006630	MtFTb1	0.566436	0.125222	2.4128
Medtr7g006690	MtFTb2	0.395037	1.09061	1.23272
Medtr7g085040	MtFTc	0.465343	0	0
Medtr2g461760	MtFULa	0.983257	0.732733	3.30081
Medtr4g109830	MtFULb	4.34214	2.29836	30.6576
Medtr7g016630	MtFULc	1.16924	0	0.438213
Medtr8g066260	MtAP1	3.15646	0	0.026945
Medtr5g046790	MtAP1b	0.975645	0	1.65831
Medtr5g021270	MtAP3b	1.75185	4.28032	1.3673
Medtr3g098560	MtLFY	2.46505	2.11859	1.27468
Medtr7g104460	MtTFL1a	0.169942	0.0244683	0.0926413
Medtr1g060190	MtTFL1c	16.7057	27.5809	8.56233
Medtr5g022780	MtFDa	3.6899	1.38558	1.38474
Medtr0020s0120	MtBFT	1.00643	0.30602	0.606713
Medtr1g086980	MtSWN	1.72363	1.88473	1.64195
Medtr5g066180	MtSVPc	33.884	55.3394	60.0208

## Sheet: gene list Cheng2021
				Cheng et al 2021. (log2(FPKM))					Mtsoc data (log2(TPM))
GeneID	name	categ	UpDown	WT-L	fd1	ft1	ft2	fdft	WT	Mtsoc1a	Mtsoc1-4
Medtr1g019130	WOX	MADS	NoChange	3.10566	2.5778	2.61656	2.936	2.63056	2.72464	2.98338	1.85547
Medtr1g101970	AGL17	MADS	Up Mtsoc14	2.18808	1.42178	0.585766	1.4782	2.65028	1.90686	1.33535	3.75425
Medtr2g015000	WOX9	MADS	NoChange	1.53004	0.0331699	-0.865294	-1.22243	-0.930589	1.05176	1.36742	0.551326
Medtr2g017865	AGa	MADS	NoChange	2.1513	-1.12839	-1.37857	-0.472745	-2.13478	-3.16186	-4.24858	-5.38932
Medtr3g005530	STK	MADS	NoChange	-1.42352	-1.96571	-2.72265	-1.53674	-1.99376	-6.64386	-6.64386	-6.64386
Medtr3g084980	SEP3a	MADS	NoChange	1.86095	-0.407586	-0.146183	0.122514	-0.238991	-0.733725	-1.1726	-0.404883
Medtr3g088615	PI	MADS	NoChange	4.18841	-0.335044	-5.05359	-5.76731	-5.88717	-0.524172	-5.45651	-3.52074
Medtr3g098560	LFY	MADS	NoChange	1.1435	-0.574574	-2.73168	-1.90651	-1.80694	1.30162	1.08311	0.350129
Medtr3g113030	AP3a	MADS	NoChange	1.93237	0.428225	0.635296	0.782358	0.00301688	-0.988967	-1.04463	-0.0687295
Medtr3g452380	SHP	MADS	NoChange	0.228537	-2.41317	-3.92856	-3.25667	-4.28878	-3.98506	-1.66508	-2.60635
Medtr4g032620	AGL80	MADS	Up_soc14	-0.0054642	0.121847	0.450742	0.816127	0.855793	0.118399	0.717959	1.97486
Medtr4g084550	WOX	MADS	NoChange	-0.363335	-1.15859	-0.551483	0.140951	-0.747579	0.27184	0.246596	-1.27077
Medtr4g093970	SVP/AGL24	MADS	NoChange	4.91958	5.08983	5.22502	5.2112	5.08247	3.6068	2.63156	3.96635
Medtr4g102530	AGL19	MADS	NoChange	4.21077	4.50408	5.00064	4.82261	4.81938	4.72471	4.84593	5.45348
Medtr4g108720	AGL65	MADS	NoChange	0.879651	0.573062	0.407889	0.453793	0.865544	-0.434589	-0.867628	0.864696
Medtr4g109810	SEP4	MADS	Up_soc14	3.40202	2.09944	2.61268	3.25303	2.76406	-0.702222	-0.969354	1.65891
Medtr4g109830	FULb	MADS	Up_soc14	3.47677	2.62705	1.96695	3.187	2.71356	2.11841	1.20061	4.93817
Medtr5g021270	AP3b	MADS	NoChange	3.86139	1.81687	2.62218	1.79156	2.43344	0.808881	2.09772	0.451334
Medtr5g021930	HDL	MADS	NoChange	-1.67149	-3.64995	-5	-5	-4.49403	-2.36368	-3.62719	-6.64386
Medtr5g032520	SVP1	MADS	NoChange	3.98619	3.99309	4.16068	4.28425	4.06894	5.37966	5.30438	5.08826
Medtr5g046790	AP1b	MADS	NoChange	1.2584	-1.30889	-3.93774	-1.64062	-1.73507	-0.0355713	-6.64386	0.729711
Medtr5g046830	SEP4	MADS	NoChange	0.649977	-1.90782	-1.90549	-2.01579	-1.79045	0.68139	-0.596441	-1.96202
Medtr5g066180	SVPc	MADS	NoChange	3.58041	4.73129	5.26977	4.21751	4.56165	5.08253	5.79023	5.90739
Medtr6g015975	SEP1/2a	MADS	NoChange	2.96842	-1.62013	-3.8404	2.11041	5.49513	-0.634166	-1.57267	-1.58449
Medtr6g464720	CALd	MADS	NoChange	1.36046	0.642011	-0.188679	0.430698	1.30531	-0.747993	-1.51883	0.889627
Medtr7g016600	SEP1/2b	MADS	NoChange	2.24285	-1.32446	-4.15841	-0.422961	2.7017	-2.03815	-6.64386	-6.64386
Medtr7g016630	FULc	MADS	Down_soc14	1.81903	-1.51266	-0.781227	-0.0566562	0.0567093	0.225572	-6.64386	-1.19029
Medtr7g075850	AGL6	MADS	NoChange	-0.0858299	-4.75274	-2.84587	-3.92043	-5	-1.62733	-0.0841049	-4.34167
Medtr7g075870	SOC1a	MADS	Down_soc14	4.92318	4.75386	3.85879	4.96861	4.33393	3.89782	-0.401557	4.44204
Medtr8g033220	SOC1c	MADS	Up_soc14	3.83966	4.00335	3.02288	3.60774	3.86937	2.45522	1.44317	4.57729
Medtr8g033250	SOC1b	MADS	Down_soc14	4.9626	3.88563	2.31226	3.50437	3.60714	3.18138	0.756487	2.55883
Medtr8g033270	AGL6	MADS	NoChange	0.294744	-4.01063	-5	-5	-5	-2.76487	-3.56249	-6.64386
Medtr8g066260	AP1	MADS	Down_soc14	3.45471	-0.244222	-2.70069	-2.01346	-1.49122	1.65831	-6.64386	-5.21384
Medtr8g097090	SEP3b	MADS	NoChange	2.72645	-1.41161	-1.97509	-2.49705	-0.842218	-0.914348	-0.526277	-1.74689
Medtr1g053715	SPL15b	AgeRelated	Up_soc14	-0.0539784	1.40765	-0.125333	-0.0280682	0.495701	-6.64386	-6.64386	-6.64386
Medtr2g014200	SPL4	AgeRelated	NoChange	3.01881	2.74752	2.60117	2.75106	2.17059	2.89051	3.40002	2.85125
Medtr2g020620	SPL7	AgeRelated	NoChange	3.76403	3.92535	3.62227	3.68757	3.92056	3.61722	3.78735	3.30253
Medtr3g085180	SPL2	AgeRelated	NoChange	3.90755	4.22607	3.38601	3.50579	3.84767	6.63329	6.34497	5.60152
Medtr4g088555	SPL3	AgeRelated	Down_soc14	3.65675	3.4104	2.97016	3.32115	2.69599	0.521632	0.203571	0.492005
Medtr7g028740	SPL13c	AgeRelated	NoChange	3.67981	3.83482	3.40497	3.77602	3.80751	1.30843	1.08127	0.754019
Medtr7g092930	SPL15a	AgeRelated	NoChange	3.56592	3.95886	3.07981	3.2316	3.45246	2.38999	2.70701	1.76087
Medtr7g444860	SPL9	AgeRelated	NoChange	3.7518	3.10766	2.61577	3.14033	2.60385	6.1417	6.39692	6.16947
Medtr8g096780	SPL13a	AgeRelated	NoChange	3.62204	3.27109	3.32437	3.23601	3.05233	2.23604	2.26527	2.09887
Medtr8g463140	SPL5b	AgeRelated	NoChange	3.39056	2.06941	2.21123	3.11902	2.03649	3.96591	4.00869	3.96082
Medtr1g032730	TPS	Carbohydrate	NoChange	3.08462	2.66628	3.03877	2.86168	2.60761	5.91602	5.65813	6.40945
Medtr1g109620	TPS	Carbohydrate	NoChange	3.96846	3.94777	3.81319	3.80291	4.09325	0.596068	0.832424	1.16092
Medtr2g073260	TPS1	Carbohydrate	Down_soc14	2.86984	2.19799	2.37688	2.49315	1.95878	5.06564	5.65105	3.58857
Medtr4g036090	TPP	Carbohydrate	NoChange	4.46146	3.96947	4.33442	4.51526	4.07539	3.88652	4.10247	4.60956
Medtr4g080160	TPS	Carbohydrate	NoChange	4.55662	4.44453	4.60461	4.34846	3.92267	1.10047	1.41678	0.750269
Medtr4g129270	TPS	Carbohydrate	Down_soc14	3.13529	2.7303	3.02301	2.07251	1.05033	0.785447	0.914359	0.71541
Medtr8g063790	TPS	Carbohydrate	NoChange	4.53894	3.85637	4.5159	4.03045	2.80513	1.63483	1.78343	1.88724
Medtr8g105740	TPS	Carbohydrate	NoChange	4.04903	2.94691	4.14193	3.6463	2.80667	-1.1229	-1.87935	-0.253297
Medtr1g018640	GRP	GA	NoChange	6.33969	6.26784	6.37244	6.46685	6.19517	-0.912205	-0.746251	-1.07345
Medtr1g089310	GID1c	GA	NoChange	3.3999	3.92425	3.13744	3.01683	3.84831	-1.49144	-2.10935	-1.9209
Medtr1g102070	GA20OX	GA	Down_soc14	1.80722	0.500195	1.33262	1.14014	0.477653	0.996469	0.96138	1.311
Medtr2g102570	GA2OX	GA	NoChange	2.38309	2.0402	2.81371	2.78069	2.80184	-1.19315	-1.76106	-3.3173
Medtr3g037750	GRP	GA	NoChange	6.72648	5.53893	6.44871	6.83085	6.2373	4.77599	4.52961	4.4163
Medtr3g096500	GA20OX	GA	NoChange	2.16968	-2.03911	2.27831	1.24222	-1.44471	-0.66167	-0.684517	1.04174
Medtr3g113890	GRP	GA	Down_soc14	4.4873	3.14935	3.7877	3.73488	3.49364	5.81391	6.05237	4.63814
Medtr4g074130	GA2OX	GA	NoChange	0.537478	1.16462	0.80981	1.0662	1.472	2.35182	2.38617	2.55288
Medtr4g106860	GRP	GA	Down_soc14	6.47481	5.66446	6.30833	6.2544	5.30025	3.72745	3.23157	4.00524
Medtr5g005570	GA2OX	GA	NoChange	-0.914148	0.245559	-3.74454	-1.32812	1.36308	4.44625	4.76467	2.90606
Medtr6g007897	GRP	GA	Down_soc14	6.11123	5.59094	5.70176	5.89862	4.73182	4.50696	4.46853	4.43479
Medtr6g012360	GRP	GA	NoChange	3.7074	4.4096	4.05923	4.04407	4.57762	3.75149	3.37618	4.04213
Medtr6g464120	GID1	GA	NoChange	2.79602	2.54265	2.70299	2.66051	2.58723	4.26891	4.33834	3.1844
Medtr6g464620	GA20OX	GA	Down_soc14	2.36727	0.148958	2.27739	2.64721	0.923879	3.83416	3.63245	3.80082
Medtr7g010580	GRP	GA	NoChange	8.08437	8.05712	8.01746	8.05529	8.39328	2.77866	2.53947	2.23884
Medtr7g093950	GID1c	GA	NoChange	0.627576	1.03868	-0.157933	0.0688033	0.523097	3.94496	4.25763	3.69715
Medtr8g035520	GID1	GA	Up_soc14	2.9331	2.89028	2.56967	3.28298	3.34059	3.93356	4.06144	4.21447
Medtr8g075920	GRP	GA	Down_soc14	2.98577	1.20868	3.31466	3.31979	0.0822938	1.96243	2.41082	1.05238
Medtr1g009900	FPF	Photoperiod	NoChange	0.669784	-2.85696	0.215322	0.854872	-2.931	2.28902	2.41931	2.20316
Medtr1g085160	PHYA	Photoperiod	NoChange	4.39672	4.06034	4.63966	4.41686	4.01814	4.53206	4.79988	4.19326
Medtr1g110870	COLk	Photoperiod	NoChange	5.25543	4.43855	5.12706	5.11469	4.07719	2.1432	2.07421	0.667836
Medtr2g041310	ELF4	Photoperiod	NoChange	5.00144	4.60567	4.85614	4.86694	4.56737	4.18553	4.53887	3.64333
Medtr2g436880	FPF	Photoperiod	NoChange	1.77315	0.0667473	1.23072	1.93564	0.430503	4.32504	4.88988	3.93099
Medtr3g070490	ELF4	Photoperiod	NoChange	-0.125046	1.2688	0.0455949	0.543453	1.2153	7.98004	8.06985	7.72385
Medtr4g108880	TOC	Photoperiod	NoChange	3.09918	3.46335	2.80624	2.96985	3.41653	3.72299	3.93688	3.87981
Medtr4g128930	COLd	Photoperiod	NoChange	7.55024	6.99425	7.62339	7.58076	7.11796	2.90847	3.36747	1.3133
Medtr5g069480	COLf	Photoperiod	NoChange	3.47892	3.65976	3.44849	3.39335	3.69107	2.05279	2.56283	1.1175
Medtr7g018170	COLa	Photoperiod	NoChange	4.97911	4.41471	4.92423	5.0754	4.41235	3.55524	3.67177	4.54324
Medtr7g118330	LHY	Photoperiod	NoChange	6.40988	5.93272	6.3728	6.64349	6.21501	-0.959367	-0.155628	-2.4684
Medtr8g015480	ELF3	Photoperiod	NoChange	1.88185	1.33659	1.63474	1.37517	1.90419	4.4371	4.56616	-2.49023
Medtr8g020200	ELF4	Photoperiod	NoChange	3.61295	2.98544	3.4662	3.43954	3.21264	0.551815	0.811868	1.40496
Medtr8g104190	COLi	Photoperiod	NoChange	5.69941	5.24411	5.79444	5.97077	5.72018	9.21449	9.52315	7.0527
Medtr8g105590	FKF1	Photoperiod	NoChange	1.83883	2.3183	1.23082	1.59599	2.47636	-4.0434	-6.07829	-1.12163
Medtr1g086980	SWN	Vernalization	NoChange	3.99804	3.79973	3.74189	3.80373	4.0256	6.42725	6.57442	5.26414
Medtr2g010420	FRL	Vernalization	NoChange	2.53913	2.55681	2.49463	2.27372	2.66321	5.4793	5.134	5.62068
Medtr2g091015	FRL	Vernalization	NoChange	-0.140469	-2.15531	-2.57776	-2.7947	-1.86796	1.80597	1.80478	2.69983
Medtr2g091110	FRL	Vernalization	NoChange	-0.190765	-2.36594	-3.30368	-2.87707	-3.57711	-0.1861	0.506764	-2.85273
Medtr2g091245	FRL	Vernalization	NoChange	-0.966978	-3.08692	-5.79543	-5.1437	-3.34676	9.5977	9.53674	9.2323
Medtr2g091290	FRL	Vernalization	NoChange	1.31638	0.252753	-0.872994	-0.387097	-0.262016	1.75354	1.80218	0.963172
Medtr2g091370	FRL	Vernalization	Down_soc14	0.782272	-0.985649	-0.533244	0.157152	-1.44496	-0.550085	-1.86131	2.4086
Medtr4g068320	VRN1	Vernalization	NoChange	3.65694	3.6397	3.42906	3.30808	3.35489	4.4182	5.34926	1.16124
